# Supplementary material for: Population Differences and Host Species Predict Variation in the Diversity of Host-Associated Microbes in Hydra
Source: Front Microbiol. 2022 Mar 3;13:799333. doi: 10.3389/fmicb.2022.799333 (PMC8927533; doi:10.3389/fmicb.2022.799333)
Supplement: Supplementary file 9 [file Data_Sheet_1.CSV]

>f6ec7
TGGCGGCGCGCCTAATACATGCAAGTCGAGCGAGAAGGTGTAGCAATACACTTGTAAAGCGGCGAACGGGTGAGGAATGCATGGGTAACCTACCCTCGAGTGGGGAATAACTAGCCGAAAGGTTAGCTAATACCGCATACGTTTCCGGGACTTCGGTTCCGGAAAGAAAGCAATACCGTGGGTATTGCGCTCATGGATGGGCTCATGTCCTATCAGCTTGTTGGTGAGGTAACGGCTCACCAAGGCTTCGACGGGTAGCTGGTCTGAGAGGACGATCAGCCACACTGGCACTGCGAC
>d1d36
TGGCGGCGCGCCTAATACATGCAAGTCGAGCGAGAAGACGTAGCAATACGTTTGTAAAGCGGCGAACGGGTGAGGAATACATGGGTAACCTACCCTCGAGTGGGGAATAACTAGCCGAAAGGTTAGCTAATACCGCATACGACTCCTGGTCTGCGGATCAGGAGGGAAAGCGATACCGTGGGTATCGCGCTCTTGGATGGGCTCATGTCCTATCAGCTTGTTGGTGAGGTAACGGCTCACCAAGGCTTCGACGGGTAGCTGGTCTGAGAGGACGATCAGCCACACTGGCACTGCGAC
>1a633
TGGCGGCGCGCCTAATACATGCAAGTCGAGCGAGAAGACGTAGCAATACGTTTGTAAAGCGGCGAACGGGTGAGGAATACATGGGTAACCTACCCTCGAGTGGGGAATAACTAGCCGAAAGGTTAGCTAATACCGCATACGGCTCCTGGTCTGCGGATCGGGAGAGAAAGCGATACCGTGGGTATCGCGCTCTTGGATGGGCTCATGTCCTATCAGCTTGTTGGTGAGGTAACGGCTCACCAAGGCTTCGACGGGTAGCTGGTCTGAGAGGACGATCAGCCACACTGGCACTGCGAC
>bd993
TGGCGGCGTGCCTAACACATGCAAGTCGAACGGAAGTAGCAATACTTTAGTGGCGCACGGGTGAGTAATGCATGGGTCATCTGCCCTGTAGTTGGGGATAACTTCCGGAAACGGATGCTAATACCGAATGTTTACGCAAGTACAAAGGAGGGGATCGCAAGACCTTCCGCTATAGGATGAGCTCATGTCCCATTAGCTTGTTGGTGAGGTAACGGCTCACCAAGGCGAAGATGGGTAACTGGTCTGAGAGGACGATCAGTCACACTGGAACTGAGACACGG
>3f42d
TGGCGGCGTGCCTAACACATGCAAGTCGAACGGAGGTAGCAATACCTTAGTGGCGCACGGGTGAGTAATGCATGGGAATCTGCCTTTTGGAGGGGGATAACTACGGGAAACTGTAGCTAAGACCGCGTAAGCAGCAGCAATGCTGGAAATGCCGGGACCGCAAGGCCGGCAGCCGAAAGATGAGCCCATGTTCCATTAGCTAGTTGGCGGGGTAACGGCCCACCAAGGCGAAGATGGATAGCTGGTCTGAGAGGACGATCAGCCACACTGGGACTGAGACA
>69c80
TGGCGGCGTGCCTAACACATGCAAGTCGGACGGAGGTAGCAATACCTTAGTGGCGCACGGGTGAGTAATGCATGGGGATCTGCCTTGTGGAGGGGGATAACTACGGGAAACTGTAGCTAAGACCGCGTAAGCAGAGTCGCAAGACTTTGGAAATGCCGGGACCGTAAGGCCGGCAGCCATAAGATGAGCCCATGTTCCATTAGTTAGTTGGCGGGGTAACGGCCCACCAAGGCGAAGATGGATAGCTGGTCTGAGAGGACGATCAGCCACACTGGGACTGAGAC
>ac9a0
TGGCGGCGTGCCTAACACATGCAAGTCGAACGGGGCAGCGATGCCCAGTGGCGCACGGGTGAGTAATGCATGGGAATCTGCCTTTTGGCGCGGCATAACTACGGGAAGCTGTAGGTAAGTCCTCATAAGCAATATTGAGAGATATTGGAAAGTGGTGGGAGCTTGTAAGAGTCCACCAGCCGAGAGAGGAGCCCATGTTCCATTAGCTAGTTGGCGGGGTAACAGCCCACCAAGGCAGAGATGGATAGCTGGTCTGAGAGGACGGACAGCCACACTGGGACTGAGAC
>4799d
TGGCGGCATGCCTAACACATGCAAGTCGAGCGGCAGCGCGGGGCAACCTGGCGGCGAGCGGCGGACGGGTGAGGAATACATCGGAATTTACCCTTTTGTGGGGGATAACTCAGGGAAACTTGAGCTAATACCGCATGAACTCGAGAGAGCAAAGCTGGGGACCTTCGGGCCTGGCGCAGGAGGATGAGCTGATGTCGGATTAGCTAGTTGGTAGGGTAAAGGCCTACCAAGGCGACGATCCGTAGCTGGTCTGAGAGGATGATCAGCCACACTGGAACTGAGAC
>750ff
TGGCGGCAGGCCTAACACATGCAAGTCGAGCGGCAGCGCAGCAGTAGCAATACTGTGGGCGGCGAGCGGCGGACGGGTGAGGAACACATCGGAATCTACCTTCTTGTGGGGGATAACGTAGGGAAACTTACGCTAATACCGCATAAGACCTGAGGGTGAAAGCAGGGGACCGCAAGGCCTTGCGCGAGAAGATGAGCCGATGTCCGATTAGCTAGTTGGTGAGGTAAAGGCTCACCAAGGCGACGATCGGTAGCTGGTCTGAGAGGATGATCAGCCACACTGGAACTGAGAC
>3887f
TGGCGGCAGGCCTAACACATGCAAGTCGAACGGCAGCACAGCAGTAGCAATACTGTGGGTGGCGAGTGGCGGACGGGTGAGGAATACATCGGAATCTACCTTGTCGTGGGGGATAACGTAGGGAAACTTACGCTAATACCGCATACGAACTATGGTTGAAAGCGGCGGACCGCAAGGCGTCGCGCGATTGGATGAGCCGATGTCCGATTAGCTAGTTGGCGGGGTAAAGGCCCACCAAGGCGACGATCGGTAGCTGGTCTGAGAGGATGATCAGCCACACTGGAACTGAGAC
>7a31c
TGGCGGCAGGCCTAACACATGCAAGTCGAACGGCAGCACAGCAGTAGCAATACTGTGGGTGGCGAGTGGCGGACGGGTGAGGAATACATCGGGATCTACCTTTTCGTGGGGGATAACGTAGGGAAACTTACGCTAATACCGCATACGCCCTACGGGGGAAAGCGGCGGACCGCAAGGCGTCGCGCGATGAGATGAACCGATGTCCGATTAGCTAGTTGGCGGGGTAAAGGCCCACCAAGGCGACGATCGGTAGCTGATCTGAGAGGATGATCAGCCACACTGGAACTGAGAC
>8f08d
TGGCGGCAGGCCTAACACATGCAAGTCGAACGGCAGCACAGGAGAGCTTGCTCTCTGGGTGGCGAGTGGCGGACGGGTGAGGAATATATCGGAATCTACCCTTTCGTGGGGGATAACGTAGGGAAACTTACGCTAATACCGCATACGAACTGAGGTTGAAAGCGGCGGACCGCAAGGCGTCGCGCGGATGGATGAGCCGATATCCGATTAGCTAGTTGGTGGGGTAAAGGCCCACCAAGGCGACGATCGGTAGCTGGTCTGAGAGGATGATCAGCCACACTGGAACTGAGAC
>7ae6d
TGGCGGCAGGCCTAACACATGCAAGTCGAACGGCAGCACAGGAGAGCTTGCTCTCTGGGTGGCGAGTGGCGGACGGGTGAGGAATATATCGGAATCTACCCTTTCGTGGGGGATAACGTAGGGAAACTTACGCTAATACCGCATACGAACTGAGGTTGAAAGCGGCGGACCGCAAGGCGTCGCGCGGATGGATGAGCCGATATCCGATTAGCTAGTTGGCGGGGTAAAGGCCCACCAAGGCGACGATCGGTAGCTGGTCTGAGAGGATGATCAGCCACACTGGAACTGAGAC
>e7e25
TGGCGGCAGGCCTAACACATGCAAGTCGAACGGCAGCACAGGAGAGCTTGCTCTCTGGGTGGCGAGTGGCGGACGGGTGAGGAATATATCGGAATCTACCCTTTCGTGGGGGATAACGTAGGGAAACTTACGCTAATACCGCATACGAACTGAGGTTGAAAGCGGCGGACCGCAAGGCGTCGCGCGGATGGATGAGCCGATATCCGATTAGCTAGTTGGCGGGGTAAAAGCCCACCAAGGCGACGATCGGTAGCTGGTCTGAGAGGATGATCAGCCACACTGGAACTGAGAC
>911a8
TGGCGGCAGGCCTAACACATGCAAGTCGAACGGTAGCACAGAGGAGCTTGCTCCTTGGGTGACGAGTGGCGGACGGGTGAGGAATACATCGGAATCTACCCTGTCGTGGGGGATAACGTAGGGAAACTTACGCTAATACCGCATACGAACTGAGGTTGAAAGCAGGGGACCGCAAGGCCTTGCGCGATTGGATGAGCCGATGTCCGATTAGCTAGTTGGTAAGGTAAAGGCTTACCAAGGCGACGATCGGTAGCTGGTCTGAGAGGATGATCAGCCACACTGGAACTGAGAC
>339c9
TGGCGGCAGGCCTAACACATGCAAGTCGAACGGTAGCACAGAGGAGCTTGCTCCTTGGGTGACGAGTGGCGGACGGGTGAGGAATATATCGGAATCTACCCAATCGTGGGGGATAACGTAGGGAAACTTACGCTAATACCGCATACGATCTGAGGATGAAAGCGGCGGACCGCAAGGCGTCGCGCGATTGGATGAGCCGATATCCGATTAGCTAGTTGGTAAGGTAAAAGCTTACCAAGGCGACGATCGGTAGCTGGTCTGAGAGGATGATCAGCCACACTGGAACTGAGAC
>b35fb
TGGCGGCAGGCCTAACACATGCAAGTCGAACGGTAGCACAGAGGAGCTTGCTCCTTGGGTGACGAGTGGCGGACGGGTGAGGAATACATCGGAATCTACCCTGTCGTGGGGGATAACGTAGGGAAACTTACGCTAATACCGCATACGAACTGAGGTTGAAAGCGGCGGACCGCAAGGCGTCGCGCGATTGGATGAGCCGATGTCCGATTAGCTAGTTGGCGGGGTAATGGCCCACCAAGGCGACGATCGGTAGCTGGTCTGAGAGGATGATCAGCCACACTGGAACTGAGAC
>28150
TGGCGGCAGGCCTAACACATGCAAGTCGAACGGTAGCACAGAGGAGCTTGCTCCTTGGGTGACGAGTGGCGGACGGGTGAGGAATACATCGGAATCTACCCTGTCGTGGGGGATAACGTAGGGAAACTTACGCTAATACCGCATACGAACTGAGGTTGAAAGCGGCGGACCGCAAGGCGTCGCGCGATTGGATGAGCCGATGTCCGATTAGCTAGTTGGCGGGGTAAAGGCCCACCAAGGCGACGATCGGTAGCTGGTCTGAGAGGATGATCAGCCACACTGGAACTGAGAC
>6f67c
TGGCGGCAGGCCTAACACATGCAAGTCGAACGGTAGCACAGAGGAGCTTGCTCCTTGGGTGACGAGTGGCGGACGGGTGAGGAATACATCGGGATCTACCTTTTCGTGGGGGATAACGTAGGGAAACTTACGCTAATACCGCATACGCCCTACGGGGGAAAGCGGCGGACCGCAAGGCGTCGCGCGATGAGATGAACCGATGTCCGATTAGCTAGTTGGCGGGGTAAAGGCCCACCAAGGCGACGATCGGTAGCTGATCTGAGAGGATGATCAGCCACACTGGAACTGAGAC
>fe7f6
TGGCGGAATGCTTTACACATGCAAGTCGAACGATGAACCTTAGCTTGCTAGGGGGATTAGTGGCGAACGGGTGAGTAATATATCGGAACGTACCTTGTAATGGGGGATAACTAGTCGAAAGATTAGCTAATACCGCATACGCCCTGAGGGGGAAAGTAGGGGATCTTCGGACCTTACGTTATAAGAGCGGCCGATATCTGATTAGCTAGTTGGTGGGGTAATGGCCTACCAAGGCGACGATCAGTAGCTGGTCTGAGAGGACGACCAGCCACACTGGAACTGAGAC
>b730c
TGGCGGAATGCTTTACACATGCAAGTCGAACGATGAAACCTAGCTTGCTAGGTCGATTAGTGGCGAACGGGTGAGTAATATATCGGAACGTATCCAATAATGGGGGATAACTAGTCGAAAGATTGGCTAATACCGCATACGTCCTACGGGAGAAAGCTAGGGACCTTCGGGCCTGGCGTTAATGGAGCGGCCGATATCTGATTAGCTAGTTGGTGAGGTAAAGGCTCACCAAGGCGACGATCAGTAGCTGGTCTGAGAGGACGACCAGCCACACTGGAACTGAGAC
>9ade5
TGGCGGAATGCTTTACACATGCAAGTCGAACGATGAAACCTAGCTTGCTAGGTCGATTAGTGGCGAACGGGTGAGTAATATATCGGAACGTATCCAATAATGGGGGATAACTAGTCGAAAGATTGGCTAATACCGCATACGTCCTACGGGAGAAAGCTAGGGACCTTCGGGCCTGGCGTTAATGGAGCGGCCGATATCTGATTAGCTAGTTGGTGGGGTAAAGGCCCACCAAGGCGACGATCAGTAGCTGGTCTGAGAGGACGACCAGCCACACTGGAACTGAGAC
>d1289
TGGCGGAATGCTTTACACATGCAAGTCGAACGATGAACCTTAGCTTGCTAAGGGGATTAGTGGCGAACGGGTGAGTAATATATCGGAACGTATCCATTAATGGGGGATAACTAGTCGAAAGATTGGCTAATACCGCATACGTCCTACGGGAGAAAGCTAGGGATCTTCGGACCTGGCGTTAATGGAGCGGCCGATATCTGATTAGCTAGTTGGTGAGGTAAAGGCTCACCAAGGCGACGATCAGTAGCTGGTCTGAGAGGACGACCAGCCACACTGGAACTGAGAC
>38eec
TGGCGGAATGCTTTACACATGCAAGTCGAACGATGAACCTTAGCTTGCTAGGGGGATTAGTGGCGAACGGGTGAGTAATATATCGGAACGTATCCAATAATGGGGGATAACTAGTCGAAAGATTAGCTAATACCGCATACGCCCTGAGGGGGAAAGCTAGGGATCTTCGGACCTGGCGTTAATGGAGCGGCCGATATCTGATTAGCTAGTTGGTGGGGTAAAGGCTCACCAAGGCGACGATCAGTAGCTGGTCTGAGAGGACGACCAGCCACACTGGAACTGAGAC
>d3642
TGGCGGAATGCTTTACACATGCAAGTCGAACGATGAACCTTAGCTTGCTAGGGGGATTAGTGGCGAACGGGTGAGTAATATATCGGAACGTATCCAATAATGGGGGATAACTAGTCGAAAGATTAGCTAATACCGCATACGCCCTGAGGGGGAAAGCTAGGGATCTTCGGACCTGGCGTTAATGGAGCGGCCGATATCTGATTAGCTAGTTGGTGGGGTAAAGGCTCACCAAGGCTTCGATCAGTAGCTGGTCTGAGAGGACGACCAGCCACACTGGAACTGAGAC
>c3b4e
TGGCGGAATGCTTTACACATGCAAGTCGAACGATGAACCTTAGCTTGCTAGGGGAATTAGTGGCGAACGGGTGAGTAATATATCGGAACGTATCCAATAATGGGGGATAACTAGTCGAAAGATTAGCTAATACCGCATACGCCCTGAGGGGGAAAGCTAGGGATCTTCGGACCTGGCGTTAATGGAGCGGCCGATATCTGATTAGCTAGTTGGTGGGGTAAAGGCTCACCAAGGCTTCGATCAGTAGCTGGTCTGAGAGGACGACCAGCCACACTGGAACTGAGAC
>df3e4
TGGCGGAATGCTTTACACATGCAAGTCGAACGGCAGCACGGGAGCTTGCTCCTGGTGGCGAGTGGCGAACGGGTGAGTAATATATCGGAACGTATCCAATAATGGGGGATAACGAGTCGAAAGATTCGCTAATACCGCATACGCCCTGAGGGGGAAAGCTGGGGATCGTAAGACCTAGCGTTAATGGAGCGGCCGATATCGGATTAGCTAGTTGGTGGGGTAAAGGCCTACCAAGGCGACGATCCGTAGCTGGTCTGAGAGGACGACCAGCCACACTGGAACTGAGAC
>99e43
TGGCGGAATGCTTTACACATGCAAGTCGAACGGCAGCACGGGAGCTTGCTCCTGGTGGCGAGTGGCGAACGGGTGAGTAATATATCGGAACGTATCCAATAATGGGGGATAACGAGTCGAAAGATTCGCTAATACCGCATACGCCCTGAGGGGGAAAGCTGGGGATCTTCGGACCTAGCGTTAATGGAGCGGCCGATATCGGATTAGCTAGTTGGTGGGGTAAAGGCCTACCAAGGCGACGATCCGTAGCTGGTCTGAGAGGACGACCAGCCACACTGGAACTGAGAC
>3543c
TGGCGGAATGCTTTACACATGCAAGTCGAACGGCAGCACGGGAGCTTGCTCCTGGTGGCGAGTGGCGAACGGGTGAGTAATATATCGGAACGTATCCAATAATGGGGGATAACTAATCGAAAGGTTGGCTAATACCGCATACGCCCTGAGGGGGAAAGCTGGGGATCGTAAGACCTAGCGTTGATGGAGCGGCCGATATCGGATTAGCTAGTTGGTGGGGTAAAGGCCCACCAAGGCGACGATCCGTAGCTGGTCTGAGAGGACGACCAGCCACACTGGAACTGAGAC
>42ec2
TGGCGGAATGCTTTACACATGCAAGTCGAACGGCAGCACGGGTGCTTGCACCTGGTGGCGAGTGGCGAACGGGTGAGTAATATATCGGAACGTATCCAATAATGGGGGATAACTAGCCGAAAGGTTAGCTAATACCGCATACGCCCTGAGGGGGAAAGCTGGGGATCGTAAGACCTAGCGTTGATGGAGCGGCCGATATCTGATTAGCTAGTTGGTGGGGTAAGAGCCTACCAAGGCGACGATCAGTAGCTGGTCTGAGAGGACGACCAGCCACACTGGAACTGAGAC
>745cc
TGGCGGAATGCTTTACACATGCAAGTCGAACGGCAGCACGGGAGCTTGCTCCTGGTGGCGAGTGGCGAACGGGTGAGTAATATATCGGAACGTATCCAATAATGGGGGATAACTAATCGAAAGGTTGGCTAATACCGCATACGCCCTGAGGGGGAAAGCTGGGGATCGTAAGACCTAGCGTTAATGGAGCGGCCGATATCGGATTAGCTAGTTGGTGGGGTAAAGGCCCACCAAGGCGACGATCCGTAGCTGGTCTGAGAGGACGACCAGCCACACTGGAACTGAGAC
>c4e14
TGGCGGAATGCTTTACACATGCAAGTCGAACGGCAGCACGGGAGCTTGCTCCTGGTGGCGAGTGGCGAACGGGTGAGTAATATATCGGAACGTATCCAATAATGGGGGATAACTAGTCGAAAGATTAGCTAATACCGCATACGCCCTGAGGGGGAAAGCTGGGGATCTTCGGACCTAGCGTTAATGGAGCGGCCGATATCTGATTAGCTAGTAGGTGAGGTAAAGGCTCACCTAGGCGACGATCAGTAGCTGGTCTGAGAGGACGACCAGCCACACTGGAACTGAGAC
>9b476
TGGCGGAATGCTTTACACATGCAAGTCGAACGGCAGCACGGGAGCTTGCTCCTGGTGGCGAGTGGCGAACGGGTGAGTAATATATCGGAACGTATCCAATAATGGGGGATAACTAGTCGAAAGATTAGCTAATACCGCATACGCCCTGAGGGGGAAAGCTGGGGATCTTCGGACCTAGCGTTAATGGAGCGGCCGATATCTGATTAGCTAGTAGGTGAGGTAAAAGCTCACCTAGGCGACGATCAGTAGCTGGTCTGAGAGGACGACCAGCCACACTGGAACTGAGAC
>6e401
TGGCGGAATGCTTTACACATGCAAGTCGAACGGCAGCACGGGAGCTTGCTCCTGGTGGCGAGTGGCGAACGGGTGAGTAATATATCGGAACGTATCCAATAATGGGGGATAACTAGTCGAAAGATTAGCTAATACCGCATACGCCCTGAGGGGGAAAGCTGGGGATCTTCGGACCTAGCGTTAATGGAGCGGCCGATATCTGATTAGCTAGTAGGTGAGGTAAGAGCTCACCTAGGCGACGATCAGTAGCTGGTCTGAGAGGACGACCAGCCACACTGGAACTGAGAC
>4f670
TGGCGGAATGCTTTACACATGCAAGTCGAACGGCAGCACGGGAGCTTGCTCCTGGTGGCGAGTGGCGAACGGGTGAGTAATATATCGGAACGTATCCAATAATGGGGGATAACTAATCGAAAGGTTGGCTAATACCGCATACGCCCTGAGGGGGAAAGCTGGGGATCTTCGGACCTAGCGTTGATGGAGCGGCCGATATCGGATTAGCTAGTAGGTGAGGTAAAGGCTCACCTAGGCGACGATCCGTAGCTGGTCTGAGAGGACGACCAGCCACACTGGAACTGAGAC
>f98b2
TGGCGGAATGCTTTACACATGCAAGTCGAACGGCAGCACGGGAGCTTGCTCCTGGTGGCGAGTGGCGAACGGGTGAGTAATATATCGGAACGTATCCAATAATGGGGGATAACTAAGCGAAAGCTTGGCTAATACCGCATACGCCCTGAGGGGGAAAGCTAGGGATCTTCGGACCTGGCGTTGATGGAGCGGCCGATATCTGATTAGCTAGTTGGTGGGGTAAAGGCCCACCAAGGCGACGATCAGTAGCTGGTCTGAGAGGACGACCAGCCACACTGGAACTGAGAC
>60070
TGGCGGAATGCTTTACACATGCAAGTCGAACGGCAGCACGGACTTCGGTCTGGTGGCGAGTGGCGAACGGGTGAGTAATATATCGGAACGTATCCAATAATGGGGGATAACTAGTCGAAAGATTAGCTAATACCGCATACGCCCTGAGGGGGAAAGCTGGGGATCTTCGGACCTAGCGTTAATGGAGCGGCCGATATCTGATTAGCTAGTTGGTGAGGTAAAGGCTCACCAAGGCTTCGATCAGTAGCTGGTCTGAGAGGACGACCAGCCACACTGGAACTGAGAC
>365aa
TGGCGGAATGCTTTACACATGCAAGTCGAACGGCAGCACGGGAGCTTGCTCCTGGTGGCGAGTGGCGAACGGGTGAGTAATATATCGGAACGTATCCAATAATGGGGGATAACTAGTCGAAAGATTAGCTAATACCGCATACGCCCTGAGGGGGAAAGCTAGGGACCGCAAGGCCTGGCGTTAATGGAGCGGCCGATATCTGATTAGCTAGTTGGTGAGGTAAAGGCTCACCAAGGCGACGATCAGTAGCTGGTCTGAGAGGACGACCAGCCACACTGGAACTGAGAC
>2d384
TGGCGGAATGCTTTACACATGCAAGTCGAACGGCAGCACGGACTTCGGTCTGGTGGCGAGTGGCGAACGGGTGAGTAATATATCGGAACGTATCCAATAATGGGGGATAACTAATCGAAAGGTTAGCTAATACCGCATACGCCCTGAGGGGGAAAGCTAGGGACCGCAAGGCCTGGCGTTAATGGAGCGGCCGATATCTGATTAGCTAGTTGGTGAGGTAAAGGCTCACCAAGGCTTCGATCAGTAGCTGGTCTGAGAGGACGACCAGCCACACTGGAACTGAGAC
>c818a
TGGCGGAATGCTTTACACATGCAAGTCGAACGGCAGCACGGGAGCTTGCTCCTGGTGGCGAGTGGCGAACGGGTGAGTAATATATCGGAACGTATCCAATAATGGGGGATAACTAGTCGAAAGATTAGCTAATACCGCATACGCCCTGAGGGGGAAAGCTGGGGATCTTCGGACCTGGCGTTAATGGAGCGGCCGATATCTGATTAGCTAGTTGGTGAGGTAAAGGCTCACCAAGGCATCGATCAGTAGCTGGTCTGAGAGGACGACCAGCCACACTGGAACTGAGAC
>aa06b
TGGCGGAATGCTTTACACATGCAAGTCGAACGGCAGCACGAGAGCTTGCTCTTGGTGGCGAGTGGCGAACGGGTGAGTAATATATCGGAACGTATCCAATAATGGGGGATAACTAATCGAAAGGTTAGCTAATACCGCATACGCCCTACGGGGGAAAGCAGGGGATCTTCGGACCTTGCGTTAATGGAGCGGCTGATATCTGATTAGCTAGTAGGTGAGGTAAAGGCTCACCTAGGCTTCGATCAGTAGCTGGTCTGAGAGGACGACCAGCCACACTGGAACTGAGAC
>59445
TGGCGGAATGCTTTACACATGCAAGTCGAACGGCAGCATAGGTGCTTGCACCTGATGGCGAGTGGCGAACGGGTGAGTAATATATCGGAACGTATCCAATAATGGGAAATAACTAGCCGAAAGGTTGGCTAATGTCGCATACGCCCTACGGGGGAAAGCTAGGGATCTTCGGACCTGGCGTTAATGGAGTGGCCGATATCTGATTAGCTAGTTGGTGAGGTAAAGGCTCACCAAGGCGACGATCAGTAGCTGGTCTGAGAGGACGACCAGCCACACTGGAACTGAGAC
>268c2
TGGCGGAATGCTTTACACATGCAAGTCGAACGGCAGCACGGACTTCGGTCTGGTGGCGAGTGGCGAACGGGTGAGTAACATATCGGAACGTATCCAATAATGGGGGATAACTAATCGAAAGGTTGGCTAATACCGCATACGCCCTGAGGGGGAAAGCTGGGGATCTTCGGACCTAGCGTTAATGGAGCGGCCGATATCTGATTAGCTAGTTGGTGGGGTAAAGGCCCACCAAGGCGACGATCAGTAGCTGGTCTGAGAGGACGACCAGCCACACTGGAACTGAGAC
>a0ece
TGGCGGAATGCTTTACACATGCAAGTCGAACGGCAGCACGGACTTCGGTCTGGTGGCGAGTGGCGAACGGGTGAGTAACATATCGGAACGTATCCAATAATGGGGGATAACTAATCGAAAGGTTGGCTAATACCGCATACGCCCTACGGGGGAAAGCAGGGGATCTTCGGACCTTGCGTTAATGGAGCGGCTGATATCTGATTAGCTAGTTGGTGAGGTAAAGGCTCACCAAGGCGACGATCAGTAGCTGGTCTGAGAGGACGACCAGCCACACTGGAACTGAGAC
>d8a20
TGGCGGAATGCTTTACACATGCAAGTCGAACGGCAGCACGGACTTCGGTCTGGTGGCGAGTGGCGAACGGGTGAGTAACATATCGGAACGTATCCAATAATGGGGGATAACTAATCGAAAGGTTGGCTAATACCGCATACGCCCTACGGGGGAAAGCTAGGGACCTTCGGGCCTGGCGTTAATGGAGCGGCCGATATCTGATTAGCTAGTTGGTGGGGTAAAGGCCCACCAAGGCGACGATCAGTAGCTGGTCTGAGAGGACGACCAGCCACACTGGAACTGAGAC
>f08cb
TGGCGGAATGCTTTACACATGCAAGTCGAACGGCAGCACGGACTTCGGTCTGGTGGCGAGTGGCGAACGGGTGAGTAACATATCGGAACGTATCCAATAATGGGGGATAACTAATCGAAAGGTTGGCTAATACCGCATACGCCCTACGGGGGAAAGCTAGGGACCTTCGGGCCTGGCGTTAATGGAGCGGCCGATATCTGATTAGCTAGTTGGTGAGGTAAAGGCTCACCAAGGCGACGATCAGTAGCTGGTCTGAGAGGACGACCAGCCACACTGGAACTGAGAC
>e2556
TGGCGGAATGCTTTACACATGCAAGTCGAACGGCAGCACGGACTTCGGTCTGGTGGCGAGTGGCGAACGGGTGAGTAATATATCGGAACGTATCCAATAATGGGGGATAACTAATCGAAAGGTTGGCTAATACCGCATACGCCCTACGGGGGAAAGCTAGGGACCTTCGGGCCTGGCGTTAATGGAGCGGCCGATATCTGATTAGCTAGTTGGTGAGGTAAAGGCTCACCAAGGCGACGATCAGTAGCTGGTCTGAGAGGACGACCAGCCACACTGGAACTGAGAC
>8372e
TGGCGGAATGCTTTACACATGCAAGTCGAACGGCAGCACGGACTTCGGTCTGGTGGCGAGTGGCGAACGGGTGAGTAATGTATCGGAACGTATCCAATAATGGGGGATAACTAGTCGAAAGATTAGCTAATACCGCATACGCCCTACGGGGGAAAGCTAGGGACCTTCGGGCCTGGCGTTAATGGAGCGGCCGATATCTGATTAGCTAGTTGGTGAGGTAAAAGCTCACCAAGGCGACGATCAGTAGCTGGTCTGAGAGGACGACCAGCCACACTGGAACTGAGAC
>b7e51
TGGCGGAATGCTTTACACATGCAAGTCGAACGGCAGCACGGACTTCGGTCTGGTGGCGAGTGGCGAACGGGTGAGTAATATATCGGAACGTATCCAATAATGGGGGATAACTAATCGAAAGGTTGGCTAATACCGCATACGCCCTACGGGGGAAAGCTAGGGACCTTCGGGCCTGGCGTTAATGGAGCGGCCGATATCTGATTAGCTAGTTGGTGAGGTAAGAGCTCACCAAGGCGACGATCAGTAGCTGGTCTGAGAGGACGACCAGCCACACTGGAACTGAGAC
>479d2
TGGCGGAATGCTTTACACATGCAAGTCGAACGGCAGCACGGACTTCGGTCTGGTGGCGAGTGGCGAACGGGTGAGTAACATATCGGAACGTATCCAATAATGGGGGATAACTAATCGAAAGGTTGGCTAATACCGCATACGCCCTACGGGGGAAAGCTAGGGACCTTCGGGCCTGGCGTTAATGGAGCGGCTGATATCTGATTAGCTAGTTGGTGAGGTAAAGGCTCACCAAGGCGACGATCAGTAGCTGGTCTGAGAGGACGACCAGCCACACTGGAACTGAGAC
>ecc4e
TGGCGGAATGCTTTACACATGCAAGTCGAACGGCAGCACGGACTTCGGTCTGGTGGCGAGTGGCGAACGGGTGAGTAATATATCGGAACGTATCCAATAATGGGGGATAACTAATCGAAAGGTTGGCTAATACCGCATACGCCCTACGGGGGAAAGCTAGGGATCTTCGGACCTGGCGTTAATGGAGCGGCCGATATCTGATTAGCTAGTTGGTGAGGTAAAGGCTCACCAAGGCGACGATCAGTAGCTGGTCTGAGAGGACGACCAGCCACACTGGAACTGAGAC
>7d1b1
TGGCGGAATGCTTTACACATGCAAGTCGAACGGCAGCACGGACTTCGGTCTGGTGGCGAGTGGCGAACGGGTGAGTAACATATCGGAACGTATCCAATAATGGGGGATAACTAATCGAAAGGTTGGCTAATACCGCATACGCCCTACGGGGGAAAGCTAGGGATCGTAAGACCTGGCGTTAATGGAGCGGCCGATATCTGATTAGCTAGTTGGTGGGGTAAAGGCCCACCAAGGCGACGATCAGTAGCTGGTCTGAGAGGACGACCAGCCACACTGGAACTGAGAC
>5200e
TGGCGGAATGCTTTACACATGCAAGTCGAACGGCAGCACGGACTTCGGTCTGGTGGCGAGTGGCGAACGGGTGAGTAACATATCGGAACGTATCCAATAATGGGGGATAACTAATCGAAAGGTTGGCTAATACCGCATACGCCCTACGGGGGAAAGCTAGGGATCGTAAGACCTGGCGTTAATGGAGCGGCCGATATCTGATTAGCTAGTTGGTGAGGTAAAGGCTCACCAAGGCGACGATCAGTAGCTGGTCTGAGAGGACGACCAGCCACACTGGAACTGAGAC
>79bc5
TGGCGGAATGCTTTACACATGCAAGTCGAACGGCAGCACGGGAGCTTGCTCCTGGTGGCGAGTGGCGAACGGGTGAGTAACATATCGGAACGTATCCAATAATGGGGGATAACTAATCGAAAGGTTGGCTAATACCGCATACGCCCTACGGGGGAAAGCAGGGGATCTTCGGACCTTGCGTTAATGGAGCGGCCGATATCTGATTAGCTAGTTGGTGGGGTAAAGGCCCACCAAGGCGACGATCAGTAGCTGGTCTGAGAGGACGACCAGCCACACTGGAACTGAGAC
>11c41
TGGCGGAATGCTTTACACATGCAAGTCGAACGGCAGCACGGGAGCTTGCTCCTGGTGGCGAGTGGCGAACGGGTGAGTAATATATCGGAACGTATCCAATAATGGGGGATAACTAATCGAAAGGTTGGCTAATACCGCATACGCCCTGAGGGGGAAAGCTGGGGATCTTCGGACCTAGCGTTGATGGAGCGGCCGATATCTGATTAGCTAGTTGGTGAGGTAAAGGCTCACCAAGGCGACGATCAGTAGCTGGTCTGAGAGGACGACCAGCCACACTGGAACTGAGAC
>cde38
TGGCGGAATGCTTTACACATGCAAGTCGAACGGCAGCACGGGAGCTTGCTCCTGGTGGCGAGTGGCGAACGGGTGAGTAATATATCGGAACGTATCCAATAATGGGGGATAACTAATCGAAAGGTTGGCTAATACCGCATACGCCCTGAGGGGGAAAGCTGGGGATCTTCGGACCTAGCGTTGATGGAGCGGCCGATATCGGATTAGCTAGTTGGTGAGGTAAAGGCTCACCAAGGCGACGATCCGTAGCTGGTCTGAGAGGACGACCAGCCACACTGGAACTGAGAC
>6682c
TGGCGGAATGCTTTACACATGCAAGTCGAACGGACTTAAAGAGCTTGCTCTTTAAGTTAGTGGCGAACGGGTGAGTAATATATCGGAACGTATCCAATAATGGGGGATAACTAATCGAAAGGTTGGCTAATACCGCATACGCCCTGAGGGGGAAAGCTAGGGATCTTCGGACCTGGCGTTAATGGAGCGGCTGATATCTGATTAGCTAGTTGGTGAGGTAAAGGCTCACCAAGGCATCGATCAGTAGCTGGTCTGAGAGGACGACCAGCCACACTGGAACTGAGAC
>df806
TGGCGGAATGCTTTACACATGCAAGTCGAACGGACTTAAAGAGCTTGCTCTTTAAGTTAGTGGCGAACGGGTGAGTAATATATCGGAACGTATCCAATAATGGGGGATAACTAATCGAAAGGTTGGCTAATACCGCATACGCCCTACGGGGGAAAGCTAGGGACCTTCGGGCCTGGCGTTAATGGAGCGGCCGATATCTGATTAGCTAGTTGGTGAGGTAAAGGCTCACCAAGGCGACGATCAGTAGCTGGTCTGAGAGGACGACCAGCCACACTGGAACTGAGAC
>82be8
TGGCGGAATGCTTTACACATGCAAGTCGAACGGGCTTAAAGAGCTTGCTCTTTAAGTTAGTGGCGAACGGGTGAGTAATATATCGGAACGTATCCAATAATGGGGGATAACTAATCGAAAGGTTGGCTAATACCGCATACGCCCTACGGGGGAAAGCTAGGGACCTTCGGGCCTGGCGTTAATGGAGCGGCCGATATCTGATTAGCTAGTTGGTGAGGTAAAGGCTCACCAAGGCGACGATCAGTAGCTGGTCTGAGAGGACGACCAGCCACACTGGAACTGAGAC
>3d6d8
TGGCGGAATGCTTTACACATGCAAGTCGAACGGCAGCACGGAGAGCTTGCTCTCTGGTGGCGAGTGGCGAACGGGTGAGTAATATATCGGAACGTGTCCAATAATGGGGGATAACGAGTCGAAAGATTCGCTAATACCGCATACGCCCTACGGGGGAAAGCAGGGGATCGTAAGACCTTGCGTTAATGGAGCGGCCGATATCTGATTAGCTTGTTGGTGAGGTAAAGGCTCACCAAGGCGACGATCAGTAGCTGGTTTGAGAGAACGACCAGCCACACTGGAACTGAGAC
>d4e4b
TGGCGGAATGCTTTACACATGCAAGTCGAACGGCAGCACGGGTGCTTGCACCTGGTGGCGAGTGGCGAACGGGTGAGTAATATATCGGAACGTACCTATTAATGGGGGATAACTAATCGAAAGGTTAGCTAATACCGCATACGCCCTGAGGGGGAAAGCGGAGGACCGTAAGGCTTCGCGTTAATAGAGCGGCCGATATCTGATTAGCTAGTTGGTGGGGTAATGGCCTACCAAGGCGACGATCAGTAGCTGGTCTGAGAGGACGACCAGCCACACTGGAACTGAGAC
>b624c
TGGCGGAATGCTTTACACATGCAAGTCGAACGGCAGCACGGGTGCTTGCACCTGGTGGCGAGTGGCGAACGGGTGAGTAATATATCGGAACGTACCCAGTAATGGGGGATAACTAACCGAAAGGTTAGCTAATACCGCATACGCCCTGAGGGGGAAAGCGGGGGATCGAAAGACCTCGCGTTATTGGAGCGGCCGATATCTGATTAGCTAGTTGGTGAGGTAAAGGCTCACCAAGGCGACGATCAGTAGCTGGTCTGAGAGGATGATCAGCCACACTGGAACTGAGAC
>cbf32
TGGCGGCATGCTTTACACATGCAAGTCGGACGGCAGCACAGAGAAGCTTGCTTCTTGGGTGGCGAGTGGCGAACGGGTGAGTAATATATCGGAACGTACCGAGTAATGGGGGATAACTAATCGAAAGATTAGCTAATACCGCATATTCTCTGAGGAGGAAAGCAGGGGACCTTCGGGCCTTGCGTTATTCGAGCGGCCGATATCTGATTAGCTAGTTGGTGGGGTAAAGGCCTACCAAGGCGACGATCAGTAGCGGGTCTGAGAGGATGATCCGCCACACTGGGACTGAGAC
>0bfcf
TGGCGGCATGCTTTACACATGCAAGTCGAACGGTAACAGAGACTTCGGTCTGCTGACGAGTGGCGAACGGGTGAGTAACACATCGGAATGTACCGTATAGAGGGGGATAGCTTGGCGAAAGCCAAATTAATGCCGCATACGCTCTTAGGAGGAAAGCTGGGGACCATTAGGCCTGGCGCTAGACGAGCAGCCGATGACTGATTAGCTAGTTGGTGGGGTAAGAGCCTACCAAGGCGACGATCAGTAGCGGGTCTGAGAGGACGATCCGCCACACTGGGACTGAGAC
>71a5f
TGGCGGCATGCTTTACACATGCAAGTCGAACGGCAGCACGAAGAAGCTTGCTTCTTTGGTGGCGAGTGGCGAACGGGTGAGTAATACATCGGAACGTACCGTTTAGTGGGGGACAACTTTCAGAAATGGAAGCTAATACCGCATACGAACTACGGTTGAAAGCAGGGGACCTTCGGGCCTTGTGCTAAACGAGCGGCCGATGGAAGATTAGCTAGTTGGTGGGGTAAAGGCTCACCAAGGCGACGATCTTTAGCGGGTCTGAGAGGACGATCCGCCACACTGGAACTGAGAC
>92ee4
TGGCGGCATGCTTTACACATGCAAGTCGAACGGCAGCACAAAGAAGCTTGCTTCTTTGGTGGCGAGTGGCGAACGGGTGAGTAACACATCGGAATGTACCGTTTAGTGGGGGACAACTTCAAGAAATTGAAGCTAATACCGCATACGAACTAAGGTTGAAAGCAGGGGACCCTCGGGCCTTGCGCTAAACGAGCAGCCGATGGAAGATTAGCTAGTTGGTGGGGTAAAGGCTCACCAAGGCGACGATCTTTAGCGGGTCTGAGAGGACGATCCGCCACACTGGAACTGAGAC
>bd29c
TGGCGGCATGCTTTACACATGCAAGTCGAACGGCAGCACAAAGAAGCTTGCTTCTTGGGTGGCGAGTGGCGAACGGGTGAGTAACACATCGGAATGTACCGTTTAGTGGGGGACAACTTCAAGAAATTGAAGCTAATACCGCATACGAACTAAGGTTGAAAGCAGGGGACCCTCGGGCCTTGCGCTAAACGAGCAGCCGATGGAAGATTAGCTAGTTGGTGGGGTAAAGGCTCACCAAGGCGACGATCTTTAGCGGGTCTGAGAGGACGATCCGCCACACTGGAACTGAGAC
>690ff
TGGCGGCATGCTTTACACATGCAAGTCGAACGGCAGCACGAAGAAGCTTGCTTCTTTGGTGGCGAGTGGCGAACGGGTGAGTAACACATCGGAATGTACCGTTTAGTGGGGGACAACTTCAAGAAATTGAAGCTAATACCGCATACGAACTAAGGTTGAAAGCAGGGGACCCTCGGGCCTTGCGCTAAACGAGCAGCCGATGGAAGATTAGCTAGTTGGTGGGGTAAAGGCTCACCAAGGCGACGATCTTTAGCGGGTCTGAGAGGACGATCCGCCACACTGGAACTGAGAC
>a6c64
TGGCGGCATGCCTTACACATGCAAGTCGAACGGCAGCATGGAGGAGCTTGCTCCTCTGATGGCGAGTGGCGAACGGGTGAGTAAAGCATCGGAACGTACCGTGTAGTGGGGGATAACGTAGCGAAAGTTACGCTAATACCGCATACGCACTGAGGTGGAAAGCAGGGGATCGCAAGACCTTGCGCTATACGAGCGGCCGATGTCAGATTAGCTAGTTGGTAGGGTAAAGGCCTACCAAGGCGACGATCTGTAGCGGGTCTGAGAGGATGATCCGCCACACTGGGACTGAGAC
>2a8d2
TGGCGGCATGCCTTACACATGCAAGTCGAACGGCAGCATGGAAGAGCTTGCTCTTCTGATGGCGAGTGGCGAACGGGTGAGTAAAGCATCGGAACGTACCGTGTAGTGGGGGATAACGTAGCGAAAGTTACGCTAATACCGCATACGCACTGAGGTGGAAAGCAGGGGATCGCAAGACCTTGCGCTATACGAGCGGCCGATGTCAGATTAGCTAGTTGGTAGGGTAAAGGCCTACCAAGGCGACGATCTGTAGCGGGTCTGAGAGGATGATCCGCCACACTGGGACTGAGAC
>fc2a1
TGGCGGCATGCCTTACACATGCAAGTCGAACGGCAGCATGGAGGAGCTTGCTCTTCTGATGGCGAGTGGCGAACGGGTGAGTAAAGCATCGGAACGTACCGTGTAGTGGGGGATAACGTAGCGAAAGTTACGCTAATACCGCATACGCACTGAGGTGGAAAGCAGGGGATCGCAAGACCTTGCGCTATACGAGCGGCCGATGTCAGATTAGCTAGTTGGTAGGGTAAAGGCCTACCAAGGCGACGATCTGTAGCGGGTCTGAGAGGATGATCCGCCACACTGGGACTGAGAC
>580e0
TGGCGGAATGCTTTACACATGCAAGTCGAACGGCAGCACGGGAGCTTGCTCCTGGTGGCGAGTGGCGAACGGGTGAGTAATGCGTCGGAACGTACCGAGTAATGGGGGATAACGCAGCGAAAGTTGTGCTAATACCGCATACGCCCTGAGGGGGAAAGTGGGGGATCGCAAGACCTCACGTTATTCGAGCGGCCGACGTCTGATTAGCTAGTTGGTGGGGTAAAGGCCTACCAAGGCGACGATCAGTAGCGGGTCTGAGAGGATGATCCGCCACACTGGGACTGAGAC
>63d39
TGGCGGAATGCTTTACACATGCAAGTCGAACGGCAGCACGGGAGCTTGCTCCTGGTGGCGAGTGGCGAACGGGTGAGTAATGCGTCGGAACGTACCGAGTAATGGGGGATAACGCAGCGAAAGTTGTGCTAATACCGCATACGCCCTTAGGGGGAAAGTGGGGGATCGCAAGACCTCACGTTATTCGAGCGGCCGACGTCTGATTAGCTAGTTGGTGGGGTAAAGGCCTACCAAGGCGACGATCAGTAGCGGGTCTGAGAGGATGATCCGCCACACTGGGACTGAGAC
>7449d
TGGCGGCATGCTTTACACATGCAAGTCGAACGGTAACAGGGTGCTTGCACCGCTGACGAGTGGCGAACGGGTGAGTAATGCGTCGGAACGTGCCGAGTAATGGGGGATAACGCATCGAAAGGTGTGCTAATACCGCATACGCTCTGAGGAGGAAAGCTGGGGATCGAAAGACCTGGCGTTATTCGAGCGGCCGACGTCTGATTAGCTAGTTGGTGAGGTAAAGGCTCACCAAGGCGACGATCAGTAGCGGGTCTGAGAGGATGATCCGCCACACTGGGACTGAGAC
>66500
TGGCGGCATGCTTTACACATGCAAGTCGAACGGCAGCACGGGCGTGAGCCTGGTGGCGAGTGGCGAACGGGTGAGTAACGCGTCGGAACGAAACACACAGAGGGGGATAACGCCGCGAAAGCGGTGCTAATACCGCATATAACTCTGAGGAGGAAAGCTGGGGACTGGAGACGGCCTGGCGCTGAGTGATCGGCTGACGTCTGATTAGCTAGTTGGGGAGGTAAAGGCTTCCCAAGGCGACGATCAGTAGCGGGTCTGAGAGGATGATCCGCCACACTGGGACTGAGAG
>a7168
TGGCGGCATGCCTTACACATGCAAGTCGAACGGCAGCACGGGCTTCGGTCTGGTGGCGAGTGGCGAACGGGTGAGTAATGCATCGGAACGTACCCGGAAGTGGGGGATAACTATCCGAAAGGATAGCTAATACCGCATATTCTGTGAGCAGGAAAGCAGGGGATCTTCGGACCTTGTGCTTCCGGAGCGGCCGATGTCAGATTAGCTAGTTGGTGGGGTAAAAGCCTACCAAGGCTACGATCTGTAGCGGGTCTGAGAGGATGATCCGCCACACTGGAACTGAGAC
>970f0
TGGCGGCATGCCTTACACATGCAAGTCGAACGGCAGCACGGGCTTCGGTCTGGTGGCGAGTGGCGAACGGGTGAGTAATGCATCGGAACGTACCCGGGAGTGGGGGATAACTATCCGAAAGGATAGCTAATACCGCATATTCTGTGCGCAGGAAAGCAGGGGATCTTCGGACCTTGTGCTCCCGGAGCGGCCGATGTCAGATTAGCTAGTTGGTGGGGTAAAGGCCTACCAAGGCGACGATCTGTAGCGGGTCTGAGAGGATGATCCGCCACACTGGAACTGAGAC
>72c90
TGGCGGCATGCCTTACACATGCAAGTCGAACGGCAGCACGGGGGCAACCCTGGTGGCGAGTGGCGAACGGGTGAGTAAAGCATCGGAACGTGCCCTGGAGTGGGGGATAACGTAGCGAAAGTTACGCTAATACCGCATATTCTGTGAGCAGGAAAGCAGGGGATCGCAAGACCTTGCGCTTTGGGAGCGGCCGATGTCGGATTAGCTAGTTGGTGGGGTAAAGGCCTACCAAGGCGACGATCCGTAGCGGGTCTGAGAGGATGATCCGCCACACTGGGACTGAGAC
>a937b
TGGCGGCATGCCTTACACATGCAAGTCGAACGGCAGCACGGGGGCAACCCTGGTGGCGAGTGGCGAACGGGTGAGTAATATATCGGAACATGCCCTGAAGTGGGGGATAACGTAGCGAAAGTTACGCTAATACCGCATATTCTGTGAGCAGGAAAGCAGGGGATCGCAAGACCTTGCGCTTTAGGAGTGGCCGATATCGGATTAGCTAGTTGGTGAGGTAAAGGCTCACCAAGGCGACGATCCGTAGCGGGTCTGAGAGGATGATCCGCCACACTGGGACTGAGAC
>8b2f1
TGGCGGCATGCCTTACACATGCAAGTCGAACGGCAGCATGGGTGCTTGCACCTGATGGCGAGTGGCGAACGGGTGAGTAATACATCGGAACGTACCCGGAAGTGGGGGATAACGTAGCGAAAGTTACGCTAATACCGCATATTCTGTGAGCAGGAAAGAGGGGGATCGCAAGACCTCTCGCTTTCGGAGCGGCCGATGTCAGATTAGCTAGTTGGTAGGGTAAAAGCCTACCAAGGCGACGATCTGTAGCGGGTCTGAGAGGATGATCCGCCACACTGGGACTGAGAC
>65d77
TGGCGGCATGCCTTACACATGCAAGTCGAACGGCAGCATGGGTGCTTGCACCTGATGGCGAGTGGCGAACGGGTGAGTAATGCATCGGAACGTACCCGGAAGTGGGGGATAACGTAGCGAAAGTTACGCTAATACCGCATATTCTGTGAGCAGGAAAGAGGGGGATCGCAAGACCTCTCGCTTTCGGAGCGGCCGATGTCAGATTAGCTAGTTGGTAGGGTAAAAGCCTACCAAGGCGACGATCTGTAGCGGGTCTGAGAGGATGATCCGCCACACTGGGACTGAGAC
>5a1ca
TGGCGGCATGCCTTACACATGCAAGTCGAACGGCAGCATGGGTGCTTGCACCTGATGGCGAGTGGCGAACGGGTGAGTAATACATCGGAACGTACCCGGAAGTGGGGGATAACGTAGCGAAAGTTACGCTAATACCGCATATTCTGTGAGCAGGAAAGAGGGGGATCGCAAGACCTCTCGCTTTCGGAGCGGCCGATGTCGGATTAGCTAGTTGGCGGGGTAAAGGCCCACCAAGGCAACGATCCGTAGCGGGTCTGAGAGGATGATCCGCCACACTGGGACTGAGAC
>cd755
TGGCGGCATGCCTTACACATGCAAGTCGAACGGCAGCATGGGTGCTTGCACCTGATGGCGAGTGGCGAACGGGTGAGTAATGCATCGGAACGTACCCGGAAGTGGGGGATAACGTAGCGAAAGTTACGCTAATACCGCATATTCTGTGAGCAGGAAAGCGGGGGATCGCAAGACCTCGCGCTTCCGGAGCGGCCGATGTCGGATTAGCTAGTTGGCGGGGTAAAGGCCCACCAAGGCAACGATCCGTAGCGGGTCTGAGAGGATGATCCGCCACACTGGGACTGAGAC
>64302
TGGCGGCATGCCTTACACATGCAAGTCGAACGGCAGCACGGGGGCAACCCTGGTGGCGAGTGGCGAACGGGTGAGTAATACATCGGAACGTACCCTGAAGTGGGGGATAACGTAGCGAAAGTTACGCTAATACCGCATATTCTATGAGTAGGAAAGCAGGGGATCGCAAGACCTTGCGCTTTAGGAGCGGCCGATGTCGGATTAGCTAGTTGGTGAGGTAAAGGCTCACCAAGGCGACGATCCGTAGCGGGTCTGAGAGGATGATCCGCCACACTGGGACTGAGAC
>2bd79
TGGCGGCATGCCTTACACATGCAAGTCGAACGGCAGCACGGGAGCAATCCTGGTGGCGAGTGGCGAACGGGTGAGTAATGTATCGGAACGTACCATTGAGTGGGGGATAACGTAGCGAAAGTTACGCTAATACCGCATATACCCTGAGGGGGAAAGCAGGGGATCGCAAGACCTTGTGCTCTTTGAGCGGCCGATATCAGATTAGCTAGTTGGTGAGGTAAAGGCTCACCAAGGCGACGATCTGTAGCGGGTCTGAGAGGATGATCCGCCACACTGGAACTGAGAC
>6c684
TGGCGGCATGCCTTACACATGCAAGTCGAACGGCAGCACGGGGCAACCTGGTGGCGAGTGGCGAACGGGTGAGTAATGTATCGGAACGTACCATTGAGTGGGGGATAACGTAGCGAAAGTTACGCTAATACCGCATATTCTCTCCGGAGGAAAGCAGGGGATCGCAAGACCTTGTGCTCATTGAGCGGCCGATATCAGATTAGCTAGTTGGTGAGGTAAAAGCTCACCAAGGCGACGATCTGTAGCGGGTCTGAGAGGATGATCCGCCACACTGGAACTGAGAC
>d6778
TGGCGGCATGCCTTACACATGCAAGTCGAACGGCAGCACGGGAGCAATCCTGGTGGCGAGTGGCGAACGGGTGAGTAATGTATCGGAACGTACCTTTCAGTGGGGGATAACGTAGCGAAAGTTACGCTAATACCGCATATTCTGTGAGCAGGAAAGCAGGGGATCGCAAGACCTTGCGCTGATTGAGCGGCCGATATCAGATTAGCTAGTTGGTGAGGTAAAGGCTCACCAAGGCGACGATCTGTAGCGGGTCTGAGAGGATGATCCGCCACACTGGAACTGAGAC
>f4e0b
TGGCGGCATGCCTTACACATGCAAGTCGAACGGCAGCACGGGAGCAATCCTGGTGGCGAGTGGCGAACGGGTGAGTAATGTATCGGAACGTACCTTTCAGTGGGGGATAACGTAGCGAAAGTTACGCTAATACCGCATATTCTGTGCGCAGGAAAGCAGGGGATCGCAAGACCTTGCGCTGATTGAGCGGCCGATATCAGATTAGCTAGTTGGTGAGGTAAAGGCTCACCAAGGCGACGATCTGTAGCGGGTCTGAGAGGATGATCCGCCACACTGGAACTGAGAC
>3649b
TGGCGGCATGCCTTACACATGCAAGTCGAACGGCAGCACGGGAGCAATCCTGGTGGCGAGTGGCGAACGGGTGAGTAATATATCGGAACGTACCTTTCAGTGGGGGATAACGTAGCGAAAGTTACGCTAATACCGCATATTCTGTGAGCAGGAAAGCAGGGGATCTTAGGACCTTGCGCTGATTGAGCGGCCGATATCAGATTAGCTAGTTGGTGAGGTAAAGGCTCACCAAGGCGACGATCTGTAGCGGGTCTGAGAGGATGATCCGCCACACTGGAACTGAGAC
>f3ce8
TGGCGGCATGCCTTACACATGCAAGTCGAACGGCAGCACGGGGCAACCTGGTGGCGAGTGGCGAACGGGTGAGTAATGTATCGGAACGTACCTTTCAGTGGGGGATAACGTAGCGAAAGTTACGCTAATACCGCATATTCTGTGAGCAGGAAAGCAGGGGATCGCAAGACCTTGCGCTGATTGAGCGGCCGATATCAGATTAGCTAGTTGGTGAGGTAAAGGCTCACCAAGGCGACGATCTGTAGCGGGTCTGAGAGGATGATCCGCCACACTGGAACTGAGAC
>ccea1
TGGCGGCATGCCTTACACATGCAAGTCGAACGGCAGCACGGGGCAACCTGGTGGCGAGTGGCGAACGGGTGAGTAATGCATCGGAACGTACCTTTCAGTGGGGGATAACGTAGCGAAAGTTACGCTAATACCGCATATTCTGTGAGCAGGAAAGCAGGGGATCGCAAGACCTTGCGCTGATTGAGCGGCCGATGTCAGATTAGCTAGTTGGTGAGGTAAAGGCTCACCAAGGCGACGATCTGTAGCGGGTCTGAGAGGATGATCCGCCACACTGGGACTGAGAC
>d263b
TGGCGGCATGCCTTACACATGCAAGTCGAACGGCAGCACGGACTTCGGTCTGGTGGCGAGTGGCGAACGGGTGAGTAATGCATCGGAACGTACCTTTCAGTGGGGGATAACTATCCGAAAGGATAGCTAATACCGCATATTCTGTGAGCAGGAAAGCAGGGGATCGCAAGACCTTGCGCTGATTGAGCGGCCGATGTCAGATTAGCTAGTTGGTGAGGTAAAGGCTCACCAAGGCGACGATCTGTAGCGGGTCTGAGAGGATGATCCGCCACACTGGAACTGAGAC
>f1d93
TGGCGGCATGCCTTACACATGCAAGTCGAACGGCAGCGCGGACTTCGGTCTGGCGGCGAGTGGCGAACGGGTGAGTAATGCATCGGAACGTACCTTTCAGTGGGGGATAACGTAGCGAAAGTTACGCTAATACCGCATATTCTGTGAGCAGGAAAGCAGGGGATCGCAAGACCTTGCGCTGATGGAGCGGCCGATGTCAGATTAGCTAGTTGGTGGGGTAAAGGCTCACCAAGGCGACGATCTGTAGCGGGTCTTAGAGGATGATCCGCCACACTGGAACTGAGAC
>a17e4
TGGCGGCATGCCTTACACATGCAAGTCGAACGGTAACAGGGAGCTTGCTCCGCTGACGAGTGGCGAACGGGTGAGTAATGTATCGGAACGTACCTTTCAGTGGGGGATAACGTAGCGAAAGTTACGCTAATACCGCATATTCTGTGAGCAGGAAAGCAGGGGACCTTCGGGCCTTGCGCTGATTGAGCGGCTGATATCAGATTAGCTAGTTGGTGAGGTAAAGGCTCACCAAGGCGACGATCTGTAGCGGGTCTGAGAGGATGATCCGCCACACTGGAACTGAGAC
>ab44a
TGGCGGCATGCCTTACACATGCAAGTCGAACGGTAACAGGGAGCTTGCTCCGCTGACGAGTGGCGAACGGGTGAGTAATGTATCGGAACGTACCTTTCAGTGGGGGGTAACGTAGCGAAAGTTACGCTAATACCGCATATTCTGTGAGCAGGAAAGCAGGGGACCTTCGGGCCTTGCGCTGATTGAGCGGCTGATATCAGATTAGCTAGTTGGTGAGGTAAAGGCTCACCAAGGCGACGATCTGTAGCGGGTCTGAGAGGATGATCCGCCACACTGGAACTGAGAC
>94e1e
TGGCGGCATGCCTTACACATGCAAGTCGAACGGTAACAGGGAGCTTGCTCCGCTGACGAGTGGCGAACGGGTGAGTAATGTATCGGAACGTACCTTTCAGTGGGGGATAACGTAGCGAAAGTTACGCTAATACCGCATATTCTGTGAGCAGGAAAGCAGGGGATCGCAAGACCTTGCGCTGATTGAGCGGCCGATATCAGATTAGCTAGTTGGTGAGGTAAAGGCTCACCAAGGCGACGATCTGTAGCGGGTCTGAGAGGATGATCCGCCACACTGGAACTGAGAC
>d447b
TGGCGGCATGCCTTACACATGCAAGTCGAACGGTAACAGGGAGCTTGCTCCGCTGACGAGTGGCGAACGGGTGAGTAATGTATCGGAACGTACCATTCAGTGGGGGATAACGTAGCGAAAGTTACGCTAATACCGCATATTCTGTGAGCAGGAAAGCAGGGGATCGCAAGACCTTGCGCTGATTGAGCGGCCGATATCAGATTAGCTAGTTGGTGAGGTAAAGGCTCACCAAGGCGACGATCTGTAGCGGGTCTGAGAGGATGATCCGCCACACTGGAACTGAGAC
>90670
TGGCGGCATGCCTTACACATGCAAGTCGAACGGTAACAGGGAGCTTGCTCCGCTGACGAGTGGCGAACGGGTGAGTAATGTATCGGAACGTACCATTCAGTGGGGGATAACGTAGCGAAAGTTACGCTAATACCGCATATTCTGTGAGCAGGAAAGCAGGGGATCGCAAGACCTTGCGCTGATTGAGCGGCCGATATCAGATTAGCTAGTTGGTGAGGTAAAAGCTCACCAAGGCGACGATCTGTAGCGGGTCTGAGAGGATGATCCGCCACACTGGAACTGAGAC
>ed293
TGGCGGCATGCCTTACACATGCAAGTCGAACGGTAACAGGGAGCTTGCTCCGCTGACGAGTGGCGAACGGGTGAGTAAAGTATCGGAACGTACCTTTCAGTGGGGGATAACGTAGCGAAAGTTACGCTAATACCGCATATTCTGTGAGCAGGAAAGCAGGGGATCGCAAGACCTTGCGCTGATTGAGCGGCCGATATCAGATTAGCTAGTTGGTGAGGTAAAGGCTCACCAAGGCGACGATCTGTAGCGGGTCTGAGAGGATGATCCGCCACACTGGAACTGAGAC
>f8bac
TGGCGGCATGCCTTACACATGCAAGTCGAACGGCAGCACGGGTGCTTGCACCTGGTGGCGAGTGGCGAACGGGTGAGTAATGCATCGGAACGTGCCTTTTAGTGGGGGATAACGTAGCGAAAGTTACGCTAATACCGCATATTCTCTGAGGAGGAAAGCAGGGGACCTTCGGGCCTTGCGCTAATAGAGCGGCTGATGTCGGATTAGCTAGTTGGTGAGGTAAAGGCTCACCAAGGCGACGATCCGTAGCGGGTCTGAGAGGATGATCCGCCACACTGGGACTGAGAC
>7a997
TGGCGGCATGCCTTACACATGCAAGTCGAACGGCAGCGCGGACTTCGGTCTGGCGGCGAGTGGCGAACGGGTGAGTAATGCATCGGAACGTGCCTTTTAGTGGGGGATAACGTAGCGAAAGTTACGCTAATACCGCATATTCTCTAAGGAGGAAAGCAGGGGATCGCAAGACCTTGCGCTAATAGAGCGGCCGATGTCGGATTAGCTAGTTGGTGAGGTAAAGGCTCACCAAGGCGACGATCCGTAGCGGGTCTGAGAGGATGATCCGCCACACTGGGACTGAGAC
>e7664
TGGCGGCATGCCTTACACATGCAAGTCGAACGGCAGCACGGGCTTCGGTCTGGTGGCGAGTGGCGAACGGGTGAGTAATGTATCGGAACGTACCATTGAGTGGGGGATAACGTAGCGAAAGTTACGCTAATACCGCATATTCTCTCCGGAGGAAAGCAGGGGACCGCAAGGCCTTGCGCTCTTTGAGCGGCCGATATCAGATTAGCTAGTTGGTGGGGTAAAAGCTCACCAAGGCGACGATCTGTAGCGGGTCTGAGAGGATGATCCGCCACACTGGAACTGAGAC
>f54e6
TGGCGGCATGCCTTACACATGCAAGTCGAACGGTAACAGGGAGCTTGCTCCGCTGACGAGTGGCGAACGGGTGAGTAATGTATCGGAACGTACCATTGAGTGGGGGATAACGTAGCGAAAGTTACGCTAATACCGCATATTCTCTCCGGAGGAAAGCAGGGGACCGCAAGGCCTTGCGCTCATTGAGCGGCCGATATCAGATTAGCTAGTTGGTGAGGTAAAGGCTCACCAAGGCGACGATCTGTAGCGGGTCTGAGAGGATGATCCGCCACACTGGAACTGAGAC
>34345
TGGCGGCATGCCTTACACATGCAAGTCGAACGGTAACAGGGAGCTTGCTCCGCTGACGAGTGGCGAACGGGTGAGTAATGTATCGGAACGTACCATTGAGTGGGGGATAACGTAGCGAAAGTTACGCTAATACCGCATATTCTCTCCGGAGGAAAGCAGGGGACCGTAAGGCCTTGCGCTCTTTGAGCGGCCGATATCAGATTAGCTAGTTGGTGGGGTAAAGGCTCACCAAGGCGACGATCTGTAGCGGGTCTGAGAGGATGATCCGCCACACTGGAACTGAGAC
>ba998
TGGCGGCATGCCTTACACATGCAAGTCGAACGGTAACAGGGAGCTTGCTCCGCTGACGAGTGGCGAACGGGTGAGTAATGTATCGGAACGTACCATTGAGTGGGGGATAACGTAGCGAAAGTTACGCTAATACCGCATATTCTCTCCGGAGGAAAGCAGGGGACCGCAAGGCCTTGCGCTCTTTGAGCGGCCGATATCAGATTAGCTAGTTGGTGGGGTAAAAGCTCACCAAGGCGACGATCTGTAGCGGGTCTGAGAGGATGATCCGCCACACTGGAACTGAGAC
>80fa9
TGGCGGCATGCCTTACACATGCAAGTCGAACGGCAGCGGGGACTTCGGTCCGCCGGCGAGTGGCGAACGGGTGAGTAATGTATCGGAACGTACCATTGAGTGGGGGATAACGTAGCGAAAGTTACGCTAATACCGCATATTCTCTCCGGAGGAAAGCAGGGGACCGCAAGGCCTTGCGCTCTTTGAGCGGCCGATATCAGATTAGCTAGTTGGTGAGGTAAAGGCTCACCAAGGCGACGATCTGTAGCGGGTCTGAGAGGATGATCCGCCACACTGGAACTGAGAC
>70fc8
TGGCGGCATGCCTTACACATGCAAGTCGAACGGCAGCACGGGGCAACCTGGTGGCGAGTGGCGAACGGGTGAGTAATGTATCGGAACGTACCATTGAGTGGGGGATAACGTAGCGAAAGTTACGCTAATACCGCATATTCTCTCCGGAGGAAAGCAGGGGACCGCAAGGCCTTGCGCTCTTTGAGCGGCCGATATCAGATTAGCTAGTTGGTGAGGTAAAGGCTCACCAAGGCGACGATCTGTAGCGGGTCTGAGAGGATGATCCGCCACACTGGAACTGAGAC
>625fe
TGGCGGCATGCCTTACACATGCAAGTCGAACGGCAGCACGGACTTCGGTCTGGTGGCGAGTGGCGAACGGGTGAGTAATGCATCGGAACGTGCCATTGAGTGGGGGATAACGTAGCGAAAGTTGCGCTAATACCGCATATTCTGTGAGCAGGAAAGCAGGGGACCGCAAGGCCTTGCGCTCTTTGAGCGGCCGATGTCAGATTAGCTAGTTGGTGAGGTAAAGGCTTACCAAGGCGACGATCTGTAGCGGGTCTGAGAGGATGATCCGCCACACTGGAACTGAGAC
>55aa4
TGGCGGCATGCTTTACACATGCAAGTCGAACGGTAACAGGGTGCTTGCCCCGCTGACGAGTGGCGAACGGGTGAGTAATACATCGGAATGTACCCAGTAATGGGGGATAACGCTTCGAAAGGAGTGCTAATACCGCATACGCCCTGAGGGGGAAAGTGGGGGACCGCAAGGCCTCACGTTATTGGAGCAGCCGATGGCTGATTAGCTAGTTGGTGAGGTAAAGGCTCACCAAGGCGACGATCAGTAGCGGGTCTTAGAGGACGATCCGCCACACTGGAACTGAGAC
>c2537
TGGCGGCATGCTTTACACATGCAAGTCGAACGGTAACAGGGTGCTTGCACCGCTGACGAGTGGCGAACGGGTGAGTAATACATCGGAATGTACCCAGTAATGGGGGATAACGCTTCGAAAGGAGTGCTAATACCGCATACGCCCTGAGGGGGAAAGTGGGGGACCGCAAGGCCTCACGTTATTGGAGCAGCCGATGGCTGATTAGCTAGTTGGTAGGGTAAAGGCCTACCAAGGCAACGATCAGTAGCGGGTCTTAGAGGACGATCCGCCACACTGGAACTGAGAC
>292ff
TGGCGGCATGCTTTACACATGCAAGTCGAACGGTAACAGGGTGCTTGCACCGCTGACGAGTGGCGAACGGGTGAGTAATACATCGGAATGTACCCAGTAATGGGGGATAACGCTTCGAAAGGAGTGCTAATACCGCATACGCCCTGAGGGGGAAAGTGGGGGACCGCAAGGCCTCACGTTATTGGAGCAGCCGATGGCTGATTAGCTAGTTGGTAGGGTAAAAGCCTACCAAGGCAACGATCAGTAGCGGGTCTTAGAGGACGATCCGCCACACTGGAACTGAGAC
>c6aed
TGGCGGCATGCTTTACACATGCAAGTCGAACGGTAACAGGGTGCTTGCACCGCTGACGAGTGGCGAACGGGTGAGTAATACATCGGAATGTACCCAGTCATGGGGGATAACGCTTCGAAAGGAGTGCTAATACCGCATACGCCCTGAGGGGGAAAGTGGGGGACCGCAAGGCCTCACGTGATTGGAGCAGCCGATGGCTGATTAGCTAGTTGGTAGGGTAAAGGCCTACCAAGGCAACGATCAGTAGCGGGTCTTAGAGGACGATCCGCCACACTGGAACTGAGAC
>3e4a9
TGGCGGCATGCTTTACACATGCAAGTCGAACGGTAACAGGGTGCTTGCACCGCTGACGAGTGGCGAACGGGTGAGTAATATATCGGAACGTACCTGGTAATGGGGGATAACTATCCGAAAGGATAGCTAATACCGCATACGCCCCGAGGGGGAAAGTGGGGGACGCGCAAGCGCCTCACGTTATCAGAGCGGCCGATATCAGATTAGCTAGTTGGTGAGGTAAAGGCTCACCAAGGCAACGATCTGTAGCGGGTCTTAGAGGACGATCCGCCACACTGGAACTGAGAC
>a75b3
TGGCGGCATGCTTTACACATGCAAGTCGAACGGTAACAGGCTGCTTGCAGCGCTGACGAGTGGCGAACGGGTGAGTAATATATCGGAACGTACCTAGTAATGGGGGATAACTATCCGAAAGGATAGCTAATACCGCATACGCCCTGAGGGGGAAAGAGGGGGATCGCAAGACCTCTTGTTATTAGAGCGGCCGATATCAGATTAGCTAGTTGGTGAGGTAAAGGCTCACCAAGGCAACGATCTGTAGCGGGTCTTAGAGGACGATCCGCCACACTGGAACTGAGAC
>2faea
TGGCGGCATGCTTTACACATGCAAGTCGAACGGTAACAGGCTGCTTGCAGCGCTGACGAGTGGCGAACGGGTGAGTAATATATCGGAACGTACCTAGTAATGGGGGATAACTATCCGAAAGGATAGCTAATACCGCATACGCCCTGAGGGGGAAAGAGGGGGATCGCAAGACCTCTTGTTATTAGAGCGGCCGATATCAGATTAGCTAGTTGGTGAGGTAAAGGCTCACCAAGGCGACGATCTGTAGCGGGTCTTAGAGGACGATCCGCCACACTGGAACTGAGAC
>61b9c
TGGCGGCATGCTTTACACATGCAAGTCGAACGGTAACAGGGTGCTTGCACCGCTGACGAGTGGCGAACGGGTGAGTAATACATCGGAATGTACCCAGTAATGGGGGATAACGCTTCGAAAGGAGTGCTAATACCGCATACGCCCTGAGGGGGAAAGTGGGGGACCGCAAGGCCTCACGTTATTGGAGCAGCCGATGGCTGATTAGCTAGTTGGTGAGGTAAAGGCTCACCAAGGCGACGATCAGTAGCGGGTCTTAGAGGACGATCCGCCACACTGGAACTGAGAC
>6817e
TGGCGGCATGCTTTACACATGCAAGTCGAACGGCAGCACGGACTTCGGTCTGGTGGCGAGTGGCGAACGGGTGAGTAATACATCGGAACGTACCCAGTAATGGGGGATAACTATCCGAAAGGATAGCTAATACCGCATACGCCCTACGGGGGAAAGAGGGGGATCGCAAGACCTCTTGTTATTGGAGCGGCCGATGGCTGATTAGCTAGTTGGTAGGGTAAAGGCCTACCAAGGCAACGATCAGTAGCGGGTCTTAGAGGACGATCCGCCACACTGGAACTGAGAC
>ae5db
TGGCGGCATGCTTTACACATGCAAGTCGAACGGCAGCACGGACTTCGGTCTGGTGGCGAGTGGCGAACGGGTGAGTAATACATCGGAACGTACCCAGTAATGGGGGATAACTAGTCGAAAGATTAGCTAATACCGCATACGCCCTACGGGGGAAAGAGGGGGATCGCAAGACCTCTTGTTATTGGAGCGGCCGATGGCTGATTAGCTAGTTGGTGGGGTAAAGGCCTACCAAGGCGACGATCAGTAGCGGGTCTTAGAGGACGATCCGCCACACTGGAACTGAGAC
>fc1d6
TGGCGGCATGCTTTACACATGCAAGTCGAACGGCAGCACGGACTTCGGTCTGGTGGCGAGTGGCGAACGGGTGAGTAATACATCGGAACGTACCCAGTAATGGGGGATAACTATCCGAAAGGATAGCTAATACCGCATACGCCCTACGGGGGAAAGAGGGGGATCGCAAGACCTCTTGTTATTGGAGCGGCCGATGGCTGATTAGCTAGTTGGTGAGGTAAAGGCTCACCAAGGCGACGATCAGTAGCGGGTCTTAGAGGACGATCCGCCACACTGGAACTGAGAC
>b947f
TGGCGGCATGCTTTACACATGCAAGTCGAACGGCAGCGCGGGCTTCGGCCTGGCGGCGAGTGGCGAACGGGTGAGTAATGCGTCGGAACGTGCCAAGTAGAGGGGGATAACGCAGCGAAAGTTGTGCTAATACCGCATACGCCCTGAGGGGGAAAGCGGGGGACCGAAAGGCCTCGCGTTATTTGAGCGGCCGACGCCTGATTAGCTTGTTGGTGAGGTAAAGGCTCACCAAGGCGACGATCAGTAGCGGGTCTGAGAGGATGATCCGCCACACTGGGACTGAGAC
>53963
TGGCGGCATGCCTTACACATGCAAGTCGAACGGCAGCACGGGAGCAATCCTGGTGGCGAGTGGCGAACGGGTGAGTAATGCATCGGAATGTATCCAGTAATGGGGAACAACATAGCGAAAGTTATGCTAATACCGCATACGCTCTTCGGAGGAAAGCGGGGGATCGAAAGACCTCGCGTTATTGGGGCAGCTGATGTCTGATTAGCTAGTTGGTGAGGTAAAGGCTCACCAAGGCGACGATCAGTAGCAGGTCTGAGAGGATGATCTGCCACACTGGGACTGAGAC
>aa484
TGGCGGAATGCTTTACACATGCAAGTCGAACGGCAGCACGGGTGCTTGCACCTGGTGGCGAGTGGCGAACGGGTGAGTAATGCACCGGAACGTATCCAATAATGGGGGATAACGCACCGAAAGGTGTGCTAATACCGCATACGCCCTGAGGGGGAAAGCGGGGGATCGTAAGACCTCGCGTTAATGGAGCGGCCGATGCCGGATTAGCTAGTTGGTGAGGTAAAGGCTCACCAAGGCGACGATCCGTAGCTGGTCTGAGAGGACGACCAGCCACACTGGAACTGAGAC
>431f3
TGGCGGCATGCTTTACACATGCAAGTCGAACGGTAACAGGGAGCTTGCTCCGCTGACGAGTGGCGAACGGGTGAGTAATGCATCGGAACGTATCCAATAATGGGGGATAACGCAGCGAAAGCTGTGCTAATACCGCATACGCCCTGAGGGGGAAAGTAGGGGATCGCAAGACCTTACGTTAATGGAGCGGCTGATGCCTGATTAGCTAGTTGGTGAGGTAAAGGCTCACCAAGGCGACGATCAGTAGCTGGTCTGAGAGGACGACCAGCCACACTGGAACTGAGAC
>f141d
TGGCGGCATGCTTTACACATGCAAGTCGAACGGCAGCACGGGTGCTTGCACCTGGTGGCGAGTGGCGAACGGGTGAGTAATGCATCGGAACGTATCCAATAATGGGGGATAACGCATCGAAAGGTGTGCTAATACCGCATACGCCCTGAGGGGGAAAGCTGGGGATCTTCGGACCTAGCGTTAATGGAGCGGCTGATGCCTGATTAGCTAGTTGGTGAGGTAAAGGCTCACCAAGGCGACGATCAGTAGCTGGTCTGAGAGGACGACCAGCCACACTGGGACTGAGAC
>03eb4
TGGCGGAATGCTTTACACATGCAAGTCGAGCGGCAGCGCGGGGCAACCTGGCGGCGAGCGGCGAACGGGTGAGTAATGCATCGGAACATGTCCATGTCGTGGGGGATAGCCCGGCGAAAGCCGGATTAATACCGCATACGCTCGAGAGAGGAAAGCCGGGGACCGCAAGGCCTGGCGCGATTGGGTTGGCCGATGTCCGATTAGCTAGTTGGTGAGGTAAAGGCTTACCAAGGCGATGATCGGTAGCTGGTCTGAGAGGATGATCAGCCACACTGGGACTGAGAC
>74f13
TGGCGGAATGCTTTACACATGCAAGTCGAGCGGCAGCGCGGGGCAACCTGGCGGCGAGCGGCGAACGGGTGAGTAATGTATCGGAACGTATCCTTAAGTGGGGGACAACTAGTCGAAAGACTAGCTAATACCGCATACGATCGAGAGATGAAAGTGGGGGACCGCAAGGCCTCACGCTTTTGGAGCGGCCGATATCCGATTAGCTTGTTGGTGAGGTAAAGGCTTACCAAGGCTATGATCGGTAGCTGGTCTGAGAGGATGATCAGCCACACTGGGACTGAGAC
>35375
TGGCGGCATGCCTTACACATGCAAGTCGAGCGGCAGCGCGGGGCAACCTGGCGGCGAGCGGCGAACGGGTGAGTAATGCATCGGAACGTGACCTGAGGTGTGGGATAACCTATCGAAAGGTAGGCTAATACCGCATGAGCTCGGGAGAGGAAAGGGGGGGATCGCAAGACCTCTCGCCTTAGGGGCGGCCGATGTCCGATTAGGTAGTTGGTGGGGTAAAGGCCTACCAAGCCTGCGATCGGTAGCTGGTCTGAGAGGATGATCAGCCACACTGGGACTGAGAC
>f2a8b
TGGCGGCATGCCTTACACATGCAAGTCGAGCGGCAGCGCGGGGCAACCTGGCGGCGAGCGGCGAACGGGTGAGTAATGCATCGGAACGTGACCCGAGGTGTGGGATAACCTATCGAAAGGTAGGCTAATACCGCATGAGCTCGGAAGAGGAAAGGGGGGGATCGCAAGACCTCTCGCCTTGGGGGCGGCCGATGTCCGATTAGGTAGTTGGTGGGGTAAAGGCCTACCAAGCCTGCGATCGGTAGCTGGTCTGAGAGGATGATCAGCCACACTGGGACTGAGAC
>8bdba
TGGCGGCATGCCTTACACATGCAAGTCGAGCGGCAGCGCGGGGCAACCTGGCGGCGAGCGGCGGACGGGTGAGTAATGCATCGGAACGTGACCTGAGGTGTGGGATAACCTATCGAAAGGTAGGCTAATACCGCATGAGCTCGGAAGAGGAAAGGGGGGGATCGCAAGACCTCTCGCCTTTGGGGCGGCCGATGTCCGATTAGGTAGTTGGTGGGGTAAAGGCCTACCAAGCCTGCGATCGGTAGCTGGTCTGAGAGGATGATCAGCCACACTGGGACTGAGAC
>00074
TGGCGGCATGCCTTACACATGCAAGTCGAACGGCAGCACGGGGGCAACCCTGGTGGCGAGTGGCGAACGGGTGAGTAATACATCGGAACGTGTCCTGTCGTGGGGGATAACTAGTCGAAAGACTAGCTAATACCGCATGAGATCGAGAGATGAAAGCAGGGGACCGCAAGGCCTTGCGCGATTGGAGCGGCCGATGTCGGATTAGCTAGTTGGCGGGGTAAAAGCCCACCAAGGCGACGATCCGTAGCTGGTTTGAGAGAACGACCAGCCACACTGGGACTGAGAC
>ecb73
TGGCGGCATGCTTTACACATGCAAGTCGAGCGGCAGCGCGGGGCAACCTGGCGGCGAGCGGCGAACGGGTGAGTAATGCATCGGAACGTATCCCAGAGTGGGGGATAACGCAGCGAAAGTTGCGCTAATACCGCATAAGCTCTGAGGAGGAAAGCGGGGGACCGAAAGGCCTCGCGCTGTGGGAGCGGCCGATGTCCGATTAGCTAGTTGGTAGGGTAAAGGCCTACCAAGGCGACGATCGGTAGCTGGTCTGAGAGGATGATCAGCCACACTGGGACTGAGAC
>124fb
TGGCGGCATGCTTTACACATGCAAGTCGAGCGGCAGCGCGGGGCAACCTGGCGGCGAGCGGCGAACGGGTGAGTAACGCATCGGAACGTGTCCTTGAGTGGGGGATAACCCAGCGAAAGTTGGGCTAATACCGCATAAGCTCTGAGGAGGAAAGCGGGGGACCGAAAGGCCTCGCGCTGGAGGAGCGGCCGATGTCCGATTAGCTAGTTGGTAGGGTAAAGGCCTACCAAGGCGACGATCGGTAGCTGGTCTGAGAGGATGATCAGCCACACTGGGACTGAGAC
>bd67f
TGGCGGCATGCTTTACACATGCAAGTCGAGCGGCAGCGCGGGGCAACCTGGCGGCGAGCGGCGAACGGGTGAGTAATGCATCGGAACGTGTCCTTGAGTGGGGGATAACCCAGCGAAAGTTGGGCTAATACCGCATAAGCTCTGAGGAGGAAAGCGGGGGACCGAAAGGCCTCGCGCTGGAGGAGCGGCCGATGTCCGATTAGCTAGTTGGTAGGGTAAAGGCCTACCAAGGCGACGATCGGTAGCTGGTCTGAGAGGATGATCAGCCACACTGGGACTGAGAC
>bf835
TGGCGGCATGCTTTACACATGCAAGTCGAGCGGCAGCGCGGGGGCAACCCTGGCGGCGAGCGGCGAACGGGTGAGTAACGCATCGGAACGTATCCTCTTGTGGGGGATAACCCACCGAAAGGTGGGCTAATACCGCATAAGCTCTGAGGAGGAAAGCGGGGGACCGAAAGGCCTCGCGCAGGAGGAGCGGCCGATGTCCGATTAGCTAGTTGGTGAGGTAAAGGCTCACCAAGGCGACGATCGGTAGCTGGTCTGAGAGGATGATCAGCCACACTGGGACTGAGAC
>0b44d
TGGCGGCATGCTTTACACATGCAAGTCGAGCGGCAGCGCGGGGGCAACCCTGGCGGCGAGCGGCGAACGGGTGAGTAATGCATCGGAACGTACCCTGGAGTGGGGGATAACGCCGCGAAAGCGGCGCTAATACCGCATATGCTCTGAGGAGGAAAGTGGGGGACCGCAAGGCCTCACGCTCTGGGAGCGGCCGATGTCCGATTAGCTAGTTGGTGGGGTAAAGGCTTACCAAGGCGACGATCGGTAGCTGGTCTGAGAGGATGATCAGCCACACTGGGACTGAGAC
>6ef56
TGGCGGCATGCCTTACACATGCAAGTCGAACGCGAAAGCGGAGCAATCCGCAAGTAGAGTGGCGAACGGGTGAGTAATATATCGGAACATTTCCAGTAGCGGGGGATAACCTGTCGAAAGATAGGCTAATACCGCATACGCCCCACGGGGGAAAGCGGAGGACCGCAAGGCTTCGCACTATTGGAGTGGCCGATATCGGATTAGCTAGTTGGCGGGGTAAAAGCCCACCAAGGCTACGATCCGTAGCTGGTCTGAGAGGACGATCAGCCACACTGGAACTGAGAC
>dbcb0
TGGCGGCATGCCTTACACATGCAAGTCGAACGGTAACGCGGGGGCAACCCTGGCGACGAGTGGCGAACGGGTGAGTAATACATCGGAACATATCCAGTAGCGGGGGATAACCTATCGAAAGATTGGCTAATACCGCATACGATCTACGGATGAAAGCGGGGGACCGCAAGGCCTCGCACTATTGGAGTGGCCGATGTCAGATTAGCTAGTTGGTGGGGTAAAAGCCTACCAAGGCGACGATCTGTAGCTGGTCTGAGAGGACGATCAGCCACACTGGAACTGAGAC
>e6d4d
TGGCGGCATGCCTTACACATGCAAGTCGAACGGTAACGCGGGGGCAACCCTGGCGACGAGTGGCGAACGGGTGAGTAATACATCGGAACATATCCAGTAGCGGGGGATAACCTATCGAAAGATTGGCTAATACCGCATACGATCTACGGATGAAAGCAGGGGACCGCAAGGCCTTGCACTATTGGAGTGGCCGATGTCAGATTAGCTAGTTGGTGGGGTAAAAGCCTACCAAGGCGACGATCTGTAGCTGGTCTGAGAGGACGATCAGCCACACTGGAACTGAGAC
>f0a06
TGGCGGCATGCTTTACACATGCAAGTCGAACGGGGTGGGGGGCAACTCCCATTCAGTGGCGAACGGGTGAGTAATGCATCGGAACGTATCCCGTAGTGGGGGACAACGCCGCGAAAGCGGCGCTAATACCGCATATGCTCTACGGAGGAAAGTGGGGGACCGCAAGGCCTCACGCTATGGGAGCGGCCGATGTCCGATTAGCTAGTTGGTGGGGTAATGGCCCACCAAGGCGACGATCGGTAGCTGGTCTGAGAGGATGATCAGCCACACTGGGACTGAGAC
>3f53c
TGGCGGCATGCCTTACACATGCAAGTCGAACGCGAAAGGGGGCAACCCTGAGTAGAGTGGCGAACGGGTGAGTAACGCATCGGAACGTGTCCCGTAGTGGGGGATAACCCATCGAAAGGTGGGCTAATACCGCATACGACCTGAGGGAGAAAGCGGGGGATCGCAAGACCTCGCGCTATGGGAGCGGCCGATGTCCGATTAGCTAGTTGGTGGGGTAAAGGCCCACCAAGGCGACGATCGGTAGCTGGTCTGAGAGGATGATCAGCCACACTGGGACTGAGAC
>39cb0
TGGCGGCATGCCTTACACATGCAAGTCGAACGGCAGCACGGGAGCTTGCTCCTGGTGGCGAGTGGCGAACGGGTGAGTAATACATCGGAACGTACCCAGTAGTGGGGGATAACGCACCGAAAGGTGCGCTAATACCGCATACGACCTAAGGGTGAAAGCGGGGGACCGTAAGGCCTCGCGCTATTGGAGCGGCCGATGTCTGATTAGCTAGTTGGTGAGGTAAAGGCTCACCAAGGCTTCGATCAGTAGCTGGTCTGAGAGGACGATCAGCCACACTGGGACTGAGAC
>b7e74
TGGCGGCATGCCTTACACATGCAAGTCGAACGGCAGCACGGGGGCAACCCTGGTGGCGAGTGGCGAACGGGTGAGTAATGCATCGGAACGTGCCCAGTAGTGGGGGATAACCAGTCGAAAGACTGGCTAATACCGCATACGACCTAAGGGTGAAAGCGGGGGACCGTAAGGCCTCGCGCTATTGGAGCGGCCGATGTCTGATTAGCTAGTTGGTGAGGTAAAGGCTCACCAAGGCGACGATCAGTAGCTGGTCTGAGAGGATGACCAGCCACACTGGGACTGAGAC
>73038
TGGCGGCATGCCTTACACATGCAAGTCGAACGGCAGCACGGGGGCAACCCTGGTGGCGAGTGGCGAACGGGTGAGTAATACATCGGAACGTGTCCTGTAGTGGGGGATAGCCCGGCGAAAGCCGGATTAATACCGCATACGCTCTACGGAGGAAAGGGGGGGATCTTAGGACCTCCCGCTACAGGGGCGGCCGATGGCAGATTAGCTAGTTGGTGGGGTAAAGGCCTACCAAGGCGACGATCTGTAGCTGGTCTGAGAGGACGACCAGCCACACTGGGACTGAGAC
>f725e
TGGCGGCATGCTTTACACATGCAAGTCGAACGGTAGGGTAGCAATACCTGAGAGTGGCGAACGGGTGAGTAATGCATCGGAACATGCCTATTTGTGGGGGATAGCCCGGCGAAAGCCGGATTAATACCGCATACGATCTAAGGATGAAAGCTGGGGACCGCAAGGCCTAGCGCAAATAGAGTGGCCGATGTCAGATTAGCTAGTTGGTGGGGTAAAGGCCCACCAAGGCAACGATCTGTAGCTGGTTTGAGAGAACGACCAGCCACACTGGGACTGAGACA
>9ea6d
TGGCGGCATGCTTTACACATGCAAGTCGAACGGTAGGGTAGCAATACCTGAGAGTGGCGAACGGGTGAGTAATGCATCGGAACATACCTATTTGTGGGGGATAGCCCGGCGAAAGCCGGATTAATACCGCATACGATCTAAGGATGAAAGCTGGGGACCGCAAGGCCTAGCGCAAATAGAGTGGCCGATGTCAGATTAGCTAGTTGGTGGGGTAAAGGCCCACCAAGGCAACGATCTGTAGCTGGTTTGAGAGAACGACCAGCCACACTGGGACTGAGACA
>0d86a
TGGCGGCATGCTTTACACATGCAAGTCGAACGGTAGGGTAGCAATACCTGAGAGTGGCGAACGGGTGAGTAATGCATCGGAACATGCCTATTAGTGGGGGATAGCCCGGCGAAAGCCGGATTAATACCGCATACGATCTAAGGATGAAAGCTGGGGACCGCAAGGCCTAGCGCTAATAGAGTGGCCGATGTCAGATTAGCTAGTTGGTGAGGTAAAGGCTCACCAAGGCGACGATCTGTAGCTGGTTTGAGAGAACGACCAGCCACACTGGGACTGAGACA
>7bd60
TGGCGGCATGCTTTACACATGCAAGTCGAACGGTAGGGTAGCAATACCTGAGAGTGGCGAACGGGTGAGTAATGCATCGGAACATGCCTATTAGTGGGGGATAGCCCGGCGAAAGCCGGATTAATACCGCATACGATCTAAGGATGAAAGCTGGGGACCGCAAGGCCTGGCGCTAATAGAGTGGCCGATGTCAGATTAGCTTGTTGGTGAGGTAAAGGCTCACCAAGGCAACGATCTGTAGCTGGTTTGAGAGAACGACCAGCCACACTGGGACTGAGACA
>24c9b
TGGCGGCATGCCTTACACATGCAAGTCGAACGGTAACGCGGGGCAACCTGGCGACGAGTGGCGAACGGGTGAGTAATATATCGGAACGTGCCCAGTAGTGGGGGATAGCCCGGCGAAAGCCGGATTAATACCGCATACGACCTAAGGGTGAAAGCGGGGGATCGCAAGACCTCGCGCTATTGGAGCGGCCGATATCAGATTAGGTAGTTGGTGGGGTAAAAGCCTACCAAGCCTGCGATCTGTAGCTGGTCTGAGAGGACGACCAGCCACACTGGGACTGAGAC
>b3c2a
TGGCGGCATGCCTTACACATGCAAGTCGAACGGTAACGCGGGGCAACCTGGCGACGAGTGGCGAACGGGTGAGTAATATATCGGAACGTGCCCAGTAGTGGGGGATAGCCCGGCGAAAGCCGGATTAATACCGCATACGACCTACGGGTGAAAGCGGGGGATCGCAAGACCTCGCGCTATTGGAGCGGCCGATATCAGATTAGGTAGTTGGTGGGGTAAAAGCCTACCAAGCCAACGATCTGTAGCTGGTCTGAGAGGACGACCAGCCACACTGGGACTGAGAC
>eac3d
TGGCGGCATGCCTTACACATGCAAGTCGAACGGTAACGCGGGGCAACCTGGCGACGAGTGGCGAACGGGTGAGTAATATATCGGAACGTGCCCAGTAGTGGGGGATAGCCCGGCGAAAGCCGGATTAATACCGCATGAGACCTGAGGGTGAAAGCGGGGGATCGCAAGACCTCGCGCTATTGGAGCGGCCGATATCAGATTAGGTAGTTGGTGGGGTAAAAGCCTACCAAGCCGACGATCTGTAGCTGGTCTGAGAGGACGACCAGCCACACTGGGACTGAGAC
>bed46
TGGCGGCATGCCTTACACATGCAAGTCGAACGGTAACGCGGGGCAACCTGGCGACGAGTGGCGAACGGGTGAGTAATATATCGGAACGTGCCCAATAGTGGGGGATAGCCCGGCGAAAGCCGGATTAATACCGCATGAGACCTGAGGGTGAAAGCGGGGGATCGCAAGACCTCGCGCTATTGGAGCGGCCGATATCAGATTAGGTAGTTGGTGGGGTAAAAGCCTACCAAGCCGACGATCTGTAGCTGGTCTGAGAGGACGACCAGCCACACTGGGACTGAGAC
>87fa1
TGGCGGCATGCCTTACACATGCAAGTCGAACGGTAACGCGGGGCAACCTGGCGACGAGTGGCGAACGGGTGAGTAATATATCGGAACGTGCCCAATAGTGGGGGATAGCCCGGCGAAAGCCGGATTAATACCGCATGAGACCTGAGGGTGAAAGCGGGGGATTCGCAAGAACCTCGCGCTATTGGAGCGGCCGATATCAGATTAGGTAGTTGGTGGGGTAAAAGCCTACCAAGCCGACGATCTGTAGCTGGTCTGAGAGGACGACCAGCCACACTGGGACTGAGAC
>0c4e0
TGGCGGCATGCCTTACACATGCAAGTCGAACGGTAACGCGGGGCAACCTGGCGACGAGTGGCGAACGGGTGAGTAATATATCGGAACGTGCCCAGTAGTGGGGGATAGCCCGGCGAAAGCCGGATTAATACCGCATGAGACCTGAGGGTGAAAGCGGGGGATCGTAAGACCTCGCGCTATTGGAGCGGCCGATATCAGATTAGCTAGTTGGTGGGGTAAAGGCCTACCAAGGCGACGATCTGTAGCTGGTCTGAGAGGACGACCAGCCACACTGGGACTGAGAC
>56b8f
TGGCGGCATGCCTTACACATGCAAGTCGAACGGTAACGCGGGGCAACCTGGCGACGAGTGGCGAACGGGTGAGTAATGTATCGGAACGTGCCCAATAGTGGGGGATAGCCCGGCGAAAGCCGGATTAATACCGCATGAGACCTGAGGGTGAAAGCGGGGGATCGCAAGACCTCGCGCTATTGGAGCGGCCGATATCAGATTAGGTAGTTGGTGGGGTAAAGGCCTACCAAGCCGACGATCTGTAGCTGGTCTGAGAGGACGACCAGCCACACTGGGACTGAGAC
>fa266
TGGCGGCATGCCTTACACATGCAAGTCGAACGGTAACAGGTTAAGCTGACGAGTGGCGAACGGGTGAGTAATGTATCGGAACGTGCCCAATAGTGGGGGATAGCCCGGCGAAAGCCGGATTAATACCGCATGAGACCTGAGGGTGAAAGCGGGGGATCGCAAGACCTCGCGCTGTTGGAGCGGCCGATATCAGATTAGGTAGTTGGTGGGGTAAAGGCCTACCAAGCCTGCGATCTGTAGCTGGTCTGAGAGGATGACCAGCCACACTGGGACTGAGACAC
>a1e72
TGGCGGCATGCCTTACACATGCAAGTCGAACGGTAACGCGGGGCAACCTGGCGACGAGTGGCGAACGGGTGAGTAAAGTATCGGAACGTGCCCAGTAGTGGGGGATAGCCCGGCGAAAGCCGGATTAATACCGCATGAGACCTGAGGGTGAAAGCGGGGGATCGCAAGACCTCGCGCTATTGGAGCGGCCGATATCAGATTAGGTAGTTGGTGGGGTAAAGGCCTACCAAGCCGACGATCTGTAGCTGGTCTGAGAGGACGACCAGCCACACTGGGACTGAGAC
>1b59d
TGGCGGCATGCCTTACACATGCAAGTCGAACGGTAACGCGGGGCAACCTGGCGACGAGTGGCGAACGGGTGAGTAATATATCGGAACGTGCCCAGTAGTGGGGGATAGCCCGGCGAAAGCCGGATTAATACCGCATACGACCTATGGGTGAAAGCGGGGGATCGCAAGACCTCGCGCTATTGGAGCGGCCGATATCAGATTAGCTAGTTGGTGGGGTAAAGGCCTACCAAGGCGACGATCTGTAGCTGGTCTGAGAGGACGACCAGCCACACTGGGACTGAGAC
>e9799
TGGCGGCATGCCTTACACATGCAAGTCGAACGGTAACGCGGGGCAACCTGGCGACGAGTGGCGAACGGGTGAGTAATATATCGGAACGTGCCCAGTAGTGGGGGATAGCCCGGCGAAAGCCGGATTAATACCGCATACGACCTAAGGGTGAAAGCGGGGGATCGCAAGACCTCGCGCTATTGGAGCGGCCGATATCAGATTAGCTAGTTGGTGGGGTAAAGGCCTACCAAGGCGACGATCTGTAGCTGGTCTGAGAGGACGACCAGCCACACTGGGACTGAGAC
>0f178
TGGCGGCATGCCTTACACATGCAAGTCGAACGGTAACGCGGGGCAACCTGGCGACGAGTGGCGAACGGGTGAGTAATATATCGGAACGTGCCCAGTAGTGGGGGATAGCCCGGCGAAAGCCGGATTAATACCGCATACGACCTACGGGTGAAAGCGGGGGATCGCAAGACCTCGCGCTATTGGAGCGGCCGATATCAGATTAGCTAGTTGGTGGGGTAAAGGCCTACCAAGGCGACGATCTGTAGCTGGTCTGAGAGGACGACCAGCCACACTGGGACTGAGAC
>8392b
TGGCGGCATGCCTTACACATGCAAGTCGAACGGTAACGCGGGGCAACCTGGCGACGAGTGGCGAACGGGTGAGTAATGTATCGGAACGTGCCCAGTAGTGGGGGATAGCCCGGCGAAAGCCGGATTAATACCGCATACGACCTAAGGGTGAAAGCGGGGGATCGCAAGACCTCGCGCTATTGGAGCGGCCGATATCAGATTAGCTAGTTGGTGGGGTAAAAGCCTACCAAGGCGACGATCTGTAGCTGGTCTGAGAGGACGACCAGCCACACTGGGACTGAGAC
>d8175
TGGCGGCATGCCTTACACATGCAAGTCGAACGGTAACGCGGGGCAACCTGGCGACGAGTGGCGAACGGGTGAGTAATATATCGGAACGTGCCCAGTAGTGGGGGATAGCCCGGCGAAAGCCGGATTAATACCGCATACGACCTAAGGGTGAAAGGGGGGGATCGCAAGACCTCTCGCTATTGGAGCGGCCGATATCAGATTAGCTAGTTGGTGGGGTAAAAGCCTACCAAGGCGACGATCTGTAGCTGGTCTGAGAGGACGACCAGCCACACTGGGACTGAGAC
>6595a
TGGCGGCATGCCTTACACATGCAAGTCGAACGGTAACGCGGGGCAACCTGGCGACGAGTGGCGAACGGGTGAGTAATACATCGGAACGTGCCCAGTAGTGGGGGATAGCCCGGCGAAAGCCGGATTAATACCGCATACGACCTACGGGTGAAAGCGGGGGATCGCAAGACCTCGCGCTATTGGAGCGGCCGATGTCAGATTAGCTAGTTGGTGGGGTAAAAGCCTACCAAGGCGACGATCTGTAGCTGGTCTGAGAGGACGACCAGCCACACTGGGACTGAGAC
>368c1
TGGCGGCATGCCTTACACATGCAAGTCGAACGGCAGCACGGGGGCAACCCTGGTGGCGAGTGGCGAACGGGTGAGTAATACATCGGAACGTGCCCAGTAGTGGGGGATAGCCCGGCGAAAGCCGGATTAATACCGCATACGACCTACGGGTGAAAGCGGGGGATCGCAAGACCTCGCGCTATTGGAGCGGCCGATGTCAGATTAGGTTGTTGGTGAGGTAAAAGCTCACCAAGCCGACGATCTGTAGCTGGTCTGAGAGGACGACCAGCCACACTGGGACTGAGAC
>565c4
TGGCGGCATGCCTTACACATGCAAGTCGAACGGCAGCACGGGAGCAATCCTGGTGGCGAGTGGCGAACGGGTGAGTAATATATCGGAACGTGCCCAGTAATGGGGGATAGCCCGGCGAAAGCCGGATTAATACCGCATACGACCTACGGGTGAAAGCGGGGGATCGCAAGACCTCGCGTTATTGGAGCGGCCGATATCAGATTAGGTTGTTGGTGGGGTAAAAGCCCACCAAGCCGACGATCTGTAGCTGGTCTGAGAGGACGACCAGCCACACTGGGACTGAGAC
>07f59
TGGCGGCATGCCTTACACATGCAAGTCGAACGGCAGCACGGGAGCAATCCTGGTGGCGAGTGGCGAACGGGTGAGTAATATATCGGAACGTGCCCAGTAGTGGGGGATAGCCCGGCGAAAGCCGGATTAATACCGCATACGACCTGTGGGTGAAAGCGGGGGATCGCAAGACCTCGCGCTATTGGAGCGGCCGATATCAGATTAGCTTGTTGGTGGGGTAAAAGCCCACCAAGGCGACGATCTGTAGCTGGTCTGAGAGGACGACCAGCCACACTGGGACTGAGAC
>f7036
TGGCGGCATGCCTTACACATGCAAGTCGAACGGTAGAGGGGCAACCCTCGAGAGTGGCGAACGGGTGAGTAATACATCGGAACGTACCCAGTTGTGGGGGATAGCTCGGCGAAAGCCGGATTAATACCGCATACGCACTGAGGTGGAAAGCGGGGGACCTTCGGGCCTCGCGCAATTGGAGCGGCCGATGTCAGATTAGCTAGTTGGTGGGGTAAAAGCCTACCAAGGCGACGATCTGTAGCTGGTCTGAGAGGATGACCAGCCACACTGGGACTGAGACA
>8f437
TGGCGGCATGCCTTACACATGCAAGTCGAACGGTAGAAGGAGCAATCCTTCGAGAGTGGCGAACGGGTGAGTAATACATCGGAACGTACCTGGTAGTGGGGGATAGCCCGGCGAAAGCCGGATTAATACCGCATAAGACCTGAGGGTGAAAGCGGGGGACCGTAAGGCCTCGCGCTACCGGAGCGGCCGATGTCAGATTAGCTAGTTGGTGGGGTAAAAGCCTACCAAGGCGACGATCTGTAGCTGGTCTGAGAGGACGACCAGCCACACTGGGACTGAGAC
>6011d
TGGCGGCATGCCTTACACATGCAAGTCGAACGGTAGAGGGGGCAACCCCTTGAGAGTGGCGAACGGGTGAGTAAAGCATCGGAACGTGCCCGATAGTGGGGGATAGCCCGGCGAAAGCCGGATTAATACCGCATAAGACCTGAGGGTGAAAGCGGGGGACCGAAAGGCCTCGCGCTAATGGAGCGGCCGATGTCAGATTAGGTAGTTGGTGGGGTAAAGGCCTACCAAGCCGACGATCTGTAGCTGGTCTGAGAGGACGACCAGCCACACTGGGACTGAGAC
>0b6ce
TGGCGGCATGCCTTACACATGCAAGTCGAACGGTAGAGGGGGCAACCCCTTGAGAGTGGCGAACGGGTGAGTAAAGCATCGGAACGTGCCCAGTAGTGGGGGATAGCCCGGCGAAAGCCGGATTAATACCGCATACGACCTACGGGTGAAAGGGGGGGATCGCAAGACCTCTCGCTATTGGAGCGGCCGATGTCAGATTAGGTAGTTGGTGGGGTAAAGGCCTACCAAGCCGACGATCTGTAGCTGGTCTGAGAGGACGACCAGCCACACTGGGACTGAGAC
>d660f
TGGCGGCATGCCTTACACATGCAAGTCGAACGGTAGAGGGGGCAACCCCTCGAGAGTGGCGAACGGGTGAGTAAAGCATCGGAACGTGCCCAGTAGTGGGGGATAGCCCGGCGAAAGCCGGATTAATACCGCATGAGACCTACGGGTGAAAGGGGGGGATCGCAAGACCTCTCGCTATTGGAGCGGCCGATGTCAGATTAGGTAGTTGGTGGGGTAAAGGCCTACCAAGCCGACGATCTGTAGCTGGTCTGAGAGGACGACCAGCCACACTGGGACTGAGAC
>c36a4
TGGCGGCATGCCTTACACATGCAAGTCGAACGGCAGCACGGGAGCAATCCTGGTGGCGAGTGGCGAACGGGTGAGTAATACATCGGAACGTACCCAGTTGTGGGGGATAGCCCGGCGAAAGCCGGATTAATACCGCATACGACCTGAGGGTGAAAGCGGGGGACCGCAAGGCCTCGCGCAATTGGAGCGGCCGATGTCAGATTAGCTAGTTGGCGGGGTAAGAGCCCACCAAGGCGACGATCTGTAGCTGGTCTGAGAGGACGACCAGCCACACTGGGACTGAGAC
>f8924
TGGCGGCATGCCTTACACATGCAAGTCGAACGGTAACAGGTTAAGCTGACGAGTGGCGAACGGGTGAGTAATATATCGGAACGTGCCCAGTAGTGGGGGATAGCCCGGCGAAAGCCGGATTAATACCGCATACGACCTACGGGTGAAAGGGGGGGATCGCAAGACCTCTCGCTATTGGAGCGGCCGATATCAGATTAGGTAGTTGGTGGGGTAAAGGCCTACCAAGCCTGCGATCTGTAGTTGGTCTGAGAGGACGACCAGCCACACTGGGACTGAGACAC
>914a7
TGGCGGCATGCCTTACACATGCAAGTCGAACGGTAACAGGTTAAGCTGACGAGTGGCGAACGGGTGAGTAATATATCGGAACGTGCCCAGTAGTGGGGGATAGCCCGGCGAAAGCCGGATTAATACCGCATACGACCTACGGGTGAAAGGGGGGGATCGCAAGACCTCTCGCTATTGGAGCGGCCGATATCAGATTAGGTAGTTGGTGGGGTAAAAGCCTACCAAGCCTGCGATCTGTAGTTGGTCTGAGAGGACGACCAGCCACACTGGGACTGAGACAC
>732ac
TGGCGGCATGCCTTACACATGCAAGTCGAACGGTAACAGGTTAAGCTGACGAGTGGCGAACGGGTGAGTAATACATCGGAACGTGCCCAGTAGTGGGGGATAGCCCGGCGAAAGCCGGATTAATACCGCATACGACCTAAGGGTGAAAGGGGGGGATCGCAAGACCTCTCGCTATTGGAGCGGCCGATGTCAGATTAGCTAGTTGGTGGGGTAAAAGCTCACCAAGGCGACGATCTGTAGCTGGTCTGAGAGGACGACCAGCCACACTGGGACTGAGACAC
>f6a59
TGGCGGCATGCCTTACACATGCAAGTCGAACGGTAACGCGGGGCAACCTGGCGACGAGTGGCGAACGGGTGAGTAATGCATCGGAACGTGCCCAGTAGTGGGGGATAGCCCGGCGAAAGCCGGATTAATACCGCATACGACCTACGGGTGAAAGCGGGGGATCGCAAGACCTCGCGCTATTGGAGCGGCCGATGTCAGATTAGGTAGTTGGTGGGGTAAAGGCCTACCAAGCCTACGATCTGTAGCTGGTCTGAGAGGACGACCAGCCACACTGGGACTGAGAC
>c18f1
TGGCGGCATGCCTTACACATGCAAGTCGAACGGTAACGCGGGGCAACCTGGCGACGAGTGGCGAACGGGTGAGTAATGCATCGGAACGTGCCCAGTAGTGGGGGATAGCCCGGCGAAAGCCGGATTAATACCGCATACGACCTACGGGTGAAAGCGGGGGATCGCAAGACCTCGCGCTATTGGAGCGGCCGATGTCAGATTAGGTAGTTGGTGAGGTAAAGGCTCACCAAGCCTTCGATCTGTAGCTGGTCTGAGAGGACGACCAGCCACACTGGGACTGAGAC
>e1d87
TGGCGGCATGCCTTACACATGCAAGTCGAACGGTAACGCGGGGCAACCTGGCGACGAGTGGCGAACGGGTGAGTAACGCATCGGAACGTGCCCAGTAGTGGGGGATAGCCCGGCGAAAGCCGGATTAATACCGCATACGACCTACGGGTGAAAGCGGGGGATCGCAAGACCTCGCGCTATTGGAGCGGCCGATGTCAGATTAGGTAGTTGGTGAGGTAAAGGCTCACCAAGCCTTCGATCTGTAGCTGGTCTGAGAGGACGACCAGCCACACTGGGACTGAGAC
>e8d76
TGGCGGCATGCCTTACACATGCAAGTCGAACGGTAACGCGGGGCAACCTGGCGACGAGTGGCGAACGGGTGAGTAACGCATCGGAACGTGCCCAGTAGTGGGGGATAGCCCGGCGAAAGCCGGATTAATACCGCATACGACCTACGGGTGAAAGCGGGGGACCGTAAGGCCTCGCGCTATTGGAGCGGCCGATGTCAGATTAGGTAGTTGGTGGGGTAAAGGCCCACCAAGCCGACGATCTGTAGCTGGTCTGAGAGGACGACCAGCCACACTGGGACTGAGAC
>cff0e
TGGCGGCATGCCTTACACATGCAAGTCGAACGGTAACGCGGGGCAACCTGGCGACGAGTGGCGAACGGGTGAGTAATGCATCGGAACGTGCCCAGTAGTGGGGGATAGCCCGGCGAAAGCCGGATTAATACCGCATACGACCTATGGGTGAAAGCGGGGGACCGTAAGGCCTCGCGCTATTGGAGCGGCCGATGTCAGATTAGGTAGTTGGTGGGGTAAAAGCCTACCAAGCCGACGATCTGTAGCTGGTCTGAGAGGACGACCAGCCACACTGGGACTGAGAC
>c73d4
TGGCGGCATGCCTTACACATGCAAGTCGAACGGTAACGCGGGGCAACCTGGCGACGAGTGGCGAACGGGTGAGTAATACATCGGAACGTGCCCAGTAGTGGGGGATAGCCCGGCGAAAGCCGGATTAATACCGCATACGACCTACGGGTGAAAGCGGGGGACCGCAAGGCCTCGCGCTATTGGAGCGGCCGATGTCAGATTAGGTAGTTGGTGAGGTAAAGGCTCACCAAGCCGACGATCTGTAGCTGGTCTGAGAGGACGACCAGCCACACTGGGACTGAGAC
>9e720
TGGCGGCATGCCTTACACATGCAAGTCGAACGGTAACGCGGGGCAACCTGGCGACGAGTGGCGAACGGGTGAGTAATACATCGGAACGTGCCCAGTAGTGGGGGATAGCCCGGCGAAAGCCGGATTAATACCGCATACGACCTACGGGTGAAAGCGGGGGACCGCAAGGCCTCGCGCTATTGGAGCGGCCGATGTCAGATTAGGTAGTTGGTGAGGTAAAGGCTCACCAAGCCAACGATCTGTAGCTGGTCTGAGAGGACGACCAGCCACACTGGGACTGAGAC
>fa8f4
TGGCGGCATGCCTTACACATGCAAGTCGAACGGTAACGCGGGGCAACCTGGCGACGAGTGGCGAACGGGTGAGTAACGCATCGGAACGTGCCCAGTAGTGGGGGATAGCCCGGCGAAAGCCGGATTAATACCGCATACGACCTACGGGTGAAAGGGGGGGATCGCAAGACCTCTCGCTATTGGAGCGGCCGATGTCAGATTAGGTTGTTGGTGGGGTAAAGGCCTACCAAGCCGACGATCTGTAGCTGGTCTGAGAGGACGACCAGCCACACTGGGACTGAGAC
>26819
TGGCGGCATGCCTTACACATGCAAGTCGAACGGTAACGCGGGGCAACCTGGCGACGAGTGGCGAACGGGTGAGTAAAGCATCGGAACGTGCCCAGTAGTGGGGGATAGCCCGGCGAAAGCCGGATTAATACCGCATACGACCTACGGGTGAAAGGGGGGGATCGCAAGACCTCTCGCTATTGGAGCGGCCGATGTCAGATTAGGTAGTTGGTGGGGTAAAGGCCTACCAAGCCGACGATCTGTAGCTGGTCTGAGAGGACGACCAGCCACACTGGGACTGAGAC
>76e24
TGGCGGCATGCCTTACACATGCAAGTCGAACGGTAACGCGGGGCAACCTGGCGACGAGTGGCGAACGGGTGAGTAATGCATCGGAACGTGCCCAGTAGTGGGGGATAGCCCGGCGAAAGCCGGATTAATACCGCATACGACCTACGGGTGAAAGGGGGGGATCGCAAGACCTCTCGCTATTGGAGCGGCCGATGTCAGATTAGGTAGTTGGTGGGGTAAAGGCCTACCAAGCCGACGATCTGTAGCTGGTCTGAGAGGACGACCAGCCACACTGGGACTGAGAC
>84e51
TGGCGGCATGCCTTACACATGCAAGTCGAACGGTAACGCGGGGCAACCTGGCGACGAGTGGCGAACGGGTGAGTAATGCATCGGAACGTGCCCAGTAGTGGGGGATAGCCCGGCGAAAGCCGGATTAATACCGCATACGACCTACGGGTGAAAGGGGGGGATCGCAAGACCTCTCGCTATCGGAGCGGCCGATGTCAGATTAGGTAGTTGGTGGGGTAAAGGCCTACCAAGCCTACGATCTGTAGCTGGTCTGAGAGGACGACCAGCCACACTGGGACTGAGAA
>b1752
TGGCGGCATGCCTTACACATGCAAGTCGAACGGTAACGCGGGGCAACCTGGCGACGAGTGGCGAACGGGTGAGTAATATATCGGAACGTGCCCAGTAGTGGGGGATAGCCCGGCGAAAGCCGGATTAATACCGCATACGACCTACGGGTGAAAGGGGGGGATCGCAAGACCTCTCGCTATTGGAGCGGCCGATATCAGATTAGGTAGTTGGTGGGGTAAAAGCCCACCAAGCCAACGATCTGTAGCTGGTCTGAGAGGACGACCAGCCACACTGGGACTGAGAC
>1516d
TGGCGGCATGCCTTACACATGCAAGTCGAACGGTAACGCGGGGCAACCTGGCGACGAGTGGCGAACGGGTGAGTAATATATCGGAACGTGCCCAGTAGTGGGGGATAGCCCGGCGAAAGCCGGATTAATACCGCATACGACCTACGGGTGAAAGGGGGGGATCGCAAGACCTCTCGCTATTGGAGCGGCCGATATCAGATTAGGTTGTTGGTGGGGTAAAAGCCCACCAAGCCGACGATCTGTAGCTGGTCTGAGAGGACGACCAGCCACACTGGGACTGAGAC
>081c8
TGGCGGCATGCCTTACACATGCAAGTCGAACGGTAACGCGGGGCAACCTGGCGACGAGTGGCGAACGGGTGAGTAATGCATCGGAACGTGCCCAGTAGTGGGGGATAGCCCGGCGAAAGCCGGATTAATACCGCATACGACCTACGGGTGAAAGGGGGGGATCGCAAGACCTCTCGCTATTGGAGCGGCCGATGTCAGATTAGGTAGTTGGTGGGGTAAAGGCCCACCAAGCCTTCGATCTGTAGCTGGTCTGAGAGGACGACCAGCCACACTGGGACTGAGAG
>c6e97
TGGCGGCATGCCTTACACATGCAAGTCGAACGGTAACGCGGGGCAACCTGGCGACGAGTGGCGAACGGGTGAGTAATGCATCGGAACGTGCCCAGTAGTGGGGGATAGCCCGGCGAAAGCCGGATTAATACCGCATACGACCTACGGGTGAAAGGGGGGGATCGCAAGACCTCTCGCTATTGGAGCGGCCGATGTCAGATTAGGTAGTTGGTGGGGTAAAAGCCCACCAAGCCAACGATCTGTAGCTGGTCTGAGAGGACGACCAGCCACACTGGGACTGAGAG
>91d92
TGGCGGCATGCCTTACACATGCAAGTCGAACGGTAACGCGGGGCAACCTGGCGACGAGTGGCGAACGGGTGAGTAATGCATCGGAACGTGCCCAGTAGTGGGGGATAGCCCGGCGAAAGCCGGATTAATACCGCATACGACCTACGGGTGAAAGGGGGGGATCGCAAGACCTCTCGCTATTGGAGCGGCCGATGTCAGATTAGGTTGTTGGTGGGGTAAAAGCCCACCAAGCCGACGATCTGTAGCTGGTCTGAGAGGACGACCAGCCACACTGGGACTGAGAG
>37d1e
TGGCGGCATGCCTTACACATGCAAGTCGAACGGTAACGCGGGGCAACCTGGCGACGAGTGGCGAACGGGTGAGTAATGCATCGGAACGTGCCCAGTAGTGGGGGATAGCCCGGCGAAAGCCGGATTAATACCGCATACGACCTACGGGTGAAAGGGGGGGATCGCAAGACCTCTCGCTATTGGAGCGGCCGATGTCAGATTAGGTAGTTGGTGGGGTAAAAGCCTACCAAGCCAACGATCTGTAGCTGGTCTGAGAGGACGACCAGCCACACTGGGACTGAGAC
>859a8
TGGCGGCATGCCTTACACATGCAAGTCGAACGGTAACGCGGGGCAACCTGGCGACGAGTGGCGAACGGGTGAGTAATACATCGGAACGTACCCAGTAGTGGGGGATAGCCCGGCGAAAGCCGGATTAATACCGCATACGACCTACGGGTGAAAGGGGGGGATCGCAAGACCTCTCGCTATTGGAGCGGCCGATGTCAGATTAGGTAGTTGGTGGGGTAAAAGCCTACCAAGCCGACGATCTGTAGCTGGTCTGAGAGGACGACCAGCCACACTGGGACTGAGAC
>023ac
TGGCGGCATGCCTTACACATGCAAGTCGAACGGTAACGCGGGGCAACCTGGCGACGAGTGGCGAACGGGTGAGTAATACATCGGAACGTGCCCAGTAGTGGGGGATAGCCCGGCGAAAGCCGGATTAATACCGCATACGACCTACGGGTGAAAGCAGGGGATCGCAAGACCTTGCGCTATTGGAGCGGCCGATGTCAGATTAGGTTGTTGGTGGGGTAAAAGCCTACCAAGCCGACGATCTGTAGCTGGTCTGAGAGGACGACCAGCCACACTGGGACTGAGAC
>37bdb
TGGCGGCATGCCTTACACATGCAAGTCGAACGGTAACGCGGGGCAACCTGGCGACGAGTGGCGAACGGGTGAGTAATACATCGGAACGTGCCCAGTAGTGGGGGATAGCCCGGCGAAAGCCGGATTAATACCGCATACGACCTACGGGTGAAAGCAGGGGATCGCAAGACCTTGCGCTATTGGAGCGGCCGATGGCAGATTAGGTAGTTGGTGGGGTAAAAGCCTACCAAGCCGACGATCTGTAGCTGGTCTGAGAGGACGACCAGCCACACTGGGACTGAGAC
>9dafd
TGGCGGCATGCCTTACACATGCAAGTCGAACGGTAACGCGGGGCAACCTGGCGACGAGTGGCGAACGGGTGAGTAATACATCGGAACGTGCCCAGTAGTGGGGGATAGCCCGGCGAAAGCCGGATTAATACCGCATACGACCTACGGGTGAAAGCAGGGGATCGCAAGACCTTGCGCTATTGGAGCGGCCGATGTCAGATTAGGTTGTTGGTGGGGTAAAAGCCCACCAAGCCGACGATCTGTAGCTGGTCTGAGAGGACGACCAGCCACACTGGGACTGAGAC
>2c547
TGGCGGCATGCCTTACACATGCAAGTCGAACGGTAACGCGGGGCAACCTGGCGACGAGTGGCGAACGGGTGAGTAACACATCGGAACGTGCCCAGTAGTGGGGGATAGCCCGGCGAAAGCCGGATTAATACCGCATACGACCTAAGGGTGAAAGCAGGGGATCGCAAGACCTTGCGCTATTGGAGCGGCCGATGTCAGATTAGGTAGTTGGTGGGGTAAAGGCCCACCAAGCCGACGATCTGTAGCTGGTCTGAGAGGACGACCAGCCACACTGGGACTGAGAC
>6f0d7
TGGCGGCATGCCTTACACATGCAAGTCGAACGGTAACGCGGGGCAACCTGGCGACGAGTGGCGAACGGGTGAGTAATGCATCGGAACGTGCCCAGTAGTGGGGGATAGCCCGGCGAAAGCCGGATTAATACCGCATACGACCTAAGGGTGAAAGCGGGGGATCGCAAGACCTCGCGCTATTGGAGCGGCCGATGTCAGATTAGGTTGTTGGTGGGGTAAAAGCCTACCAAGCCGACGATCTGTAGCTGGTCTGAGAGGACGACCAGCCACACTGGGACTGAGAC
>d9a70
TGGCGGCATGCCTTACACATGCAAGTCGAACGGTAACGCGGGGCAACCTGGCGACGAGTGGCGAACGGGTGAGTAATGCATCGGAACGTGCCCAGTAGTGGGGGATAGCCCGGCGAAAGCCGGATTAATACCGCATACGACCTAAGGGTGAAAGCGGGGGATCGCAAGACCTCGCGCTATTGGAGCGGCCGATGTCAGATTAGGTTGTTGGTGGGGTAAAGGCCTACCAAGCCGACGATCTGTAGCTGGTCTGAGAGGACGACCAGCCACACTGGGACTGAGAC
>efbce
TGGCGGCATGCCTTACACATGCAAGTCGAACGGTAACGCGGGGCAACCTGGCGACGAGTGGCGAACGGGTGAGTAATACATCGGAACGTGCCCAGTAGTGGGGGATAGCCCGGCGAAAGCCGGATTAATACCGCATACGACCTAAGGGTGAAAGGGGGGGATCGCAAGACCTCTCGCTATTGGAGCGGCCGATGTCAGATTAGCTAGTTGGTGGGGTAAAAGCTCACCAAGGCGACGATCTGTAGCTGGTCTGAGAGGACGACCAGCCACACTGGGACTGAGAC
>f99d3
TGGCGGCATGCCTTACACATGCAAGTCGAACGGTAACGCGGGGCAACCTGGCGACGAGTGGCGAACGGGTGAGTAAAGCATCGGAACGTGCCCAGTAGTGGGGGATAGCCCGGCGAAAGCCGGATTAATACCGCATACGACCTAAGGGTGAAAGGGGGGGATCGCAAGACCTCTCGCTATTGGAGCGGCCGATGTCAGATTAGCTAGTTGGTGGGGTAAAAGCTCACCAAGGCGACGATCTGTAGCTGGTCTGAGAGGACGACCAGCCACACTGGGACTGAGAC
>bacfe
TGGCGGCATGCCTTACACATGCAAGTCGAACGGTAACGCGGGGCAACCTGGCGACGAGTGGCGAACGGGTGAGTAAAGCATCGGAACGTGCCCAGTAGTGGGGGATAGCCCGGCGAAAGCCGGATTAATACCGCATACGACCTACGGGTGAAAGGGGGGGATCGCAAGACCTCTCGCTATTGGAGCGGCCGATGTCAGATTAGCTAGTTGGTGGGGTAAAGGCCTACCAAGGCGACGATCTGTAGCTGGTCTGAGAGGACGACCAGCCACACTGGGACTGAGAC
>968a0
TGGCGGAATGCTTTACACATGCAAGTCGAGCGGCAGCGCGGGGCAACCTGGCGGCGAGCGGCGAACGGGTGAGTAATACATCGGAACGTACCCAGTTGTGGGGGATAGCCCGGCGAAAGCCGGATTAATACCGCATACGACCTGAGGGTGAAAGCGGGGGATCGCAAGACCTCGCGCAGTTGGAGCGGCCGATGGCGGATTAGCTAGTTGGTGAGGTAAAGGCTCACCAAGGCGACGATCCGTAGCTGGTCTGAGAGGACGACCAGCCACACTGGAACTGAGAC
>9ddd5
TGGCGGCATGCTTTACACATGCAAGTCGAACGGCAGCACGGGGGCGACCCTGGTGGCGAGTGGCGAACGGGTGAGTAATGTATCGGAACGTGCCCAATTGTGGGGGATAGCTCGGCGAAAGCCGGATTAATACCGCATAAGATCCAAGGATGAAAGCAGGGGACCGCAAGGCCTTGCGCGATTGGAGCGGCCGATATCAGATTAGGTAGTTGGTGGGGTAAAGGCTCACCAAGCCAACGATCTGTAGCTGGTCTGAGAGGACGATCAGCCACACTGGGACTGAGAC
>86cc5
TGGCGGCATGCCTTACACATGCAAGTCGAACGGTAGAGGTAGCAATACCTTGAGAGTGGCGAACGGGTGAGTAATGCATCGGAACATGCCCAACTGTGGGGGATAACGTAGCGAAAGTTACGCTAATACCGCATACGATCTACGGATGAAAGCGGGGGACTCGCAAGAGCCTCGCGCAGTTGGAGTGGCTGATGTCAGATTAGCTAGTTGGTAGGGTAAAAGCCTACCAAGGCAACGATCTGTAGCTGGTCTGAGAGGACGACCAGCCACACTGGGACTGAGAC
>bbaab
TGGCGGCATGCCTTACACATGCAAGTCGAACGGCAGCGCGGGAGCAATCCTGGCGGCGAGTGGCGAACGGGTGAGTAATACATCGGAACGTGCCCAATCGTGGGGGATAACGCAGCGAAAGCTGTGCTAATACCGCATAAGATCTACGGATGAAAGCAGGGGATCGCAAGACCTTGCGCGAATGGAGCGGCTGATGGCAGATTAGGTAGTTGGTGGGGTAAAGGCTCACCAAGCCAACGATCTGTAGCTGGTCTGAGAGGACGACCAGCCACACTGGGACTGAGAC
>af9ce
TGGCGGCATGCCTTACACATGCAAGTCGAACGGTAACAGGTCTTCGGATGCTGACGAGTGGCGAACGGGTGAGTAATACATCGGAACGTGCCCAGTCGTGGGGGATAACGCAGCGAAAGCTGTGCTAATACCGCATACGATCTGAGGATGAAAGCGGGGGACCTTAGGGCCTCGCGCGATTGGAGCGGCCGATGGCAGATTAGGTAGTTGGTGGGATAAAAGCTTACCAAGCCGACGATCTGTAGCTGGTCTGAGAGGACGACCAGCCACACTGGGACTGAGAC
>cdd7a
TGGCGGCATGCCTTACACATGCAAGTCGAACGGTAACAGGTCTTCGGATGCTGACGAGTGGCGAACGGGTGAGTAATACATCGGAACGTGCCCGATCGTGGGGGATAACGAAGCGAAAGCTTTGCTAATACCGCATAAGATCTAAGGATGAAAGCAGGGGACCGCAAGGCCTTGCGCGAACGGAGCGGCCGATGGCAGATTAGGTAGTTGGTGGGATAAAAGCTTACCAAGCCGACGATCTGTAGCTGGTCTGAGAGGACGACCAGCCACACTGGGACTGAGAC
>aa74b
TGGCGGCATGCCTTACACATGCAAGTCGAACGGTAACAGGTCTTCGGATGCTGACGAGTGGCGAACGGGTGAGTAATACATCGGAACGTGCCCGAGAGTGGGGGATAACGAAGCGAAAGCTTTGCTAATACCGCATACGATCTCAGGATGAAAGCAGGGGACCGCAAGGCCTTGCGCTCACGGAGCGGCCGATGGCAGATTAGGTAGTTGGTGGGATAAAAGCTTACCAAGCCGACGATCTGTAGCTGGTCTGAGAGGACGACCAGCCACACTGGGACTGAGAC
>f8d15
TGGCGGCATGCCTTACACATGCAAGTCGAACGGTAACAGGTCTTCGGATGCTGACGAGTGGCGAACGGGTGAGTAATACATCGGAACGTGCCCGATCGTGGGGGATAACGGAGCGAAAGCTTTGCTAATACCGCATACGATCTACGGATGAAAGCAGGGGACCGCAAGGCCTTGCGCGGACGGAGCGGCCGATGGCAGATTAGGTAGTTGGTGGGATAAAAGCTTACCAAGCCGACGATCTGTAGCTGGTCTGAGAGGACGACCAGCCACACTGGGACTGAGAC
>4cb6d
TGGCGGCATGCCTTACACATGCAAGTCGAACGGTAACAGGTCTTCGGATGCTGACGAGTGGCGAACGGGTGAGTAATACATCGGAACGTGCCCAATCGTGGGGGATAACGCAGCGAAAGCTGTGCTAATACCGCATACGATCTACGGATGAAAGCGGGGGATCTTCGGACCTCGCGCGAATGGAGCGGCCGATGGCAGATTAGGTAGTTGGTAGGGTAAAAGCCTACCAAGCCGACGATCTGTAGCTGGTCTGAGAGGACGACCAGCCACACTGGGACTGAGAC
>3b568
TGGCGGCATGCTTTACACATGCAAGTCGAACGGTAACAGGTTAAGCTGACGAGTGGCGAACGGGTGAGTAATGCATCGGAACGTGCCCGGTCGTGGGGGATAACGCAGCGAAAGCTGCGCTAATACCGCATACGATCTGAGGATGAAAGCGGGGGACCTAGTAGCAATACTGGGCCTCGTGCGATCGGAGCGGCCGATGTCAGATTAGGTAGTTGGTGGGGTAAAGGCCCACCAAGCCGACGATCTGTAGCTGGTCTGAGAGGACGACCAGCCACACTGGGACTGAGAC
>ee560
TGGCGGCATGCTTTACACATGCAAGTCGAACGGTAACAGGTTAAGCTGACGAGTGGCGAACGGGTGAGTAATGCATCGGAACGTGCCCGGTCGTGGGGGATAACGCAGCGAAAGCTGCGCTAATACCGCATACGATCTGAGGATGAAAGCGGGGGACCGTAAGGCCTCGCGCGATCGGAGCGGCCGATGTCAGATTAGGTAGTTGGTGGGGTAAAGGCTCACCAAGCCAACGATCTGTAGCTGGTCTGAGAGGACGACCAGCCACACTGGGACTGAGACAC
>ee41e
TGGCGGCATGCTTTACACATGCAAGTCGAACGGTAACAGGTTAAGCTGACGAGTGGCGAACGGGTGAGTAATGCATCGGAACGTGCCCGATCGTGGGGGATAACGCAGCGAAAGCTGCGCTAATACCGCATACGATCTGAGGATGAAAGCGGGGGACCGTAAGGCCTCGCGCGATCGGAGCGGCCGATGTCAGATTAGGTAGTTGGTGGGGTAAAGGCTCACCAAGCCAACGATCTGTAGCTGGTCTGAGAGGACGACCAGCCACACTGGGACTGAGACAC
>d5277
TGGCGGCATGCTTTACACATGCAAGTCGAACGGTAACAGGTTAAGCTGACGAGTGGCGAACGGGTGAGTAATGCATCGGAACGTGCCCGATCGTGGGGGATAACGCAGCGAAAGCTGCGCTAATACCGCATACGATCTGAGGATGAAAGCGGGGGACCGTAAGGCCTCGCGCGATCGGAGCGGCCGATGTCAGATTAGGTAGTTGGTGGGGTAAAGGCTCACCAAGCCGACGATCTGTAGCTGGTCTGAGAGGACGACCAGCCACACTGGGACTGAGACAC
>19ea6
TGGCGGCATGCTTTACACATGCAAGTCGAACGGTAACAGGTTAAGCTGACGAGTGGCGAACGGGTGAGTAATACATCGGAACGTGCCCGATCGTGGGGGATAACGCAGCGAAAGCTGCGCTAATACCGCATACGATCTGAGGATGAAAGCGGGGGACCGTAAGGCCTCGCGCGATCGGAGCGGCCGATGTCAGATTAGGTAGTTGGTGGGGTAAAGGCCCACCAAGCCAACGATCTGTAGCTGGTCTGAGAGGACGACCAGCCACACTGGGACTGAGACAC
>285ee
TGGCGGCATGCTTTACACATGCAAGTCGAACGGTAACAGGTTAAGCTGACGAGTGGCGAACGGGTGAGTAATGCATCGGAACGTGCCCGGTCGTGGGGGATAACGCAGCGAAAGCTGCGCTAATACCGCATACGATCTGAGGATGAAAGCGGGGGACCGTAAGGCCTCGCGCGATCGGAGCGGCCGATGTCAGATTAGGTAGTTGGTGGGGTAAAGGCTCACCAAGCCGACGATCTGTAGCTGGTCTGAGAGGACGACCAGCCACACTGGGACTGAGACAC
>56e65
TGGCGGCATGCTTTACACATGCAAGTCGAACGGTAACAGGCCGCAAGGTGCTGACGAGTGGCGAACGGGTGAGTAATGCATCGGAACGTGCCCAGTCGTGGGGGATAACGCAGCGAAAGCTGTGCTAATACCGCATACGATCTATGGATGAAAGCGGGGGACCGTAAGGCCTCGCGCGATTGGAGCGGCCGATGTCAGATTAGCTAGTTGGTGGGGTAAAGGCCCACCAAGGCGACGATCTGTAGCTGGTCTGAGAGGACGACCAGCCACACTGGGACTGAGAC
>e7a43
TGGCGGCATGCTTTACACATGCAAGTCGAACGGTAACAGGCCGCAAGGTGCTGACGAGTGGCGAACGGGTGAGTAATGCATCGGAACGTGCCCAGTCGTGGGGGATAACGCAGCGAAAGCTGTGCTAATACCGCATACGATCTGTGGATGAAAGCGGGGGACCGTAAGGCCTCGCGCGATTGGAGCGGCCGATGTCAGATTAGCTAGTTGGTGGGGTAAAGGCCCACCAAGGCGACGATCTGTAGCTGGTCTGAGAGGACGACCAGCCACACTGGGACTGAGAC
>c0928
TGGCGGCATGCTTTACACATGCAAGTCGAACGGTAACAGGTCTTCGGATGCTGACGAGTGGCGAACGGGTGAGTAATGCATCGGAACGTGCCCAGTCGTGGGGGATAACGCAGCGAAAGCTGTGCTAATACCGCATACGATCTATGGATGAAAGCGGGGGATCGCAAGACCTCGCGCGATTGGAGCGGCCGATGTCAGATTAGCTAGTTGGTGGGGTAAAGGCCCACCAAGGCGACGATCTGTAGCTGGTCTGAGAGGACGACCAGCCACACTGGGACTGAGAC
>83d73
TGGCGGCATGCTTTACACATGCAAGTCGAACGGTAACAGGCCTTCGGGCGCTGACGAGTGGCGAACGGGTGAGTAACGCATCGGAACGTGCCCAGTCGTGGGGGATAACGCAGCGAAAGCTGTGCTAATACCGCATACGATCTGCGGATGAAAGCGGGGGACCTTAGGGCCTCGCGCGATTGGAGCGGCCGATGTCAGATTAGGTAGTTGGTGGGGTAAAGGCCCACCAAGCCAACGATCTGTAGCTGGTCTGAGAGGACGACCAGCCACACTGGGACTGAGAC
>156fb
TGGCGGCATGCTTTACACATGCAAGTCGAACGGTAACAGGCCGCAAGGTGCTGACGAGTGGCGAACGGGTGAGTAATGCATCGGAACGTGCCCAGTCGTGGGGGATAACGCAGCGAAAGCTGTGCTAATACCGCATACGATCTGTGGATGAAAGCGGGGGACCTTCGGGCCTCGCGCGATTGGAGCGGCCGATGTCAGATTAGGTAGTTGGTGGGGTAAAGGCTCACCAAGCCAACGATCTGTAGCTGGTCTGAGAGGACGACCAGCCACACTGGGACTGAGAC
>6ffe4
TGGCGGCATGCTTTACACATGCAAGTCGAACGGTAACAGGCCGCAAGGTGCTGACGAGTGGCGAACGGGTGAGTAATGCATCGGAACGTGCCCAGTCGTGGGGGATAACGCAGCGAAAGCTGCGCTAATACCGCATACGATCTATGGATGAAAGCGGGGGACCGTAAGGCCTCGCGCGATTGGAGCGGCCGATGTCAGATTAGGTAGTTGGTGGGGTAAAGGCTCACCAAGCCGACGATCTGTAGCTGGTCTGAGAGGACGACCAGCCACACTGGGACTGAGAC
>6d718
TGGCGGCATGCTTTACACATGCAAGTCGAACGGTAACAGGCCGCAAGGTGCTGACGAGTGGCGAACGGGTGAGTAATGCATCGGAACGTGCCCAGTCGTGGGGGATAACGCAGCGAAAGCTGCGCTAATACCGCATACGATCTATGGATGAAAGCGGGGGACCGTAAGGCCTCGCGCGATTGGAGCGGCCGATGTCAGATTAGGTAGTTGGTGGGGTAAAGGCTCACCAAGCCAACGATCTGTAGCTGGTCTGAGAGGACGACCAGCCACACTGGAACTGAGAC
>c555d
TGGCGGCATGCTTTACACATGCAAGTCGAACGGTAACAGGCCGCAAGGTGCTGACGAGTGGCGAACGGGTGAGTAATGCATCGGAACGTGCCCAGTCGTGGGGGATAACGCAGCGAAAGCTGCGCTAATACCGCATACGATCTGTGGATGAAAGCGGGGGACCGTAAGGCCTCGCGCGATTGGAGCGGCCGATGTCAGATTAGGTAGTTGGTGGGGTAAAGGCTCACCAAGCCAACGATCTGTAGCTGGTCTGAGAGGACGACCAGCCACACTGGAACTGAGAC
>4be5c
TGGCGGCATGCTTTACACATGCAAGTCGAACGGTAACAGGCCGCAAGGTGCTGACGAGTGGCGAACGGGTGAGTAATGTATCGGAACGTGCCCAGTCGTGGGGGATAACGCAGCGAAAGCTGCGCTAATACCGCATACGATCTATGGATGAAAGCGGGGGACCGTAAGGCCTCGCGCGATTGGAGCGGCCGATATCAGATTAGGTAGTTGGTGGGGTAAAGGCTCACCAAGCCAACGATCTGTAGCTGGTCTGAGAGGACGACCAGCCACACTGGGACTGAGAC
>16ecc
TGGCGGCATGCTTTACACATGCAAGTCGAACGGTAACAGGCCGCAAGGTGCTGACGAGTGGCGAACGGGTGAGTAATGCATCGGAACGTGCCCAGTCGTGGGGGATAACGCAGCGAAAGCTGCGCTAATACCGCATACGATCTATGGATGAAAGCGGGGGACCGTAAGGCCTCGCGCGATTGGAGCGGCCGATGTCAGATTAGGTAGTTGGTGGGGTAAAGGCCCACCAAGCCAACGATCTGTAGCTGGTCTGAGAGGACGACCAGCCACACTGGGACTGAGAC
>e5f4b
TGGCGGCATGCTTTACACATGCAAGTCGAACGGTAACAGGCCGCAAGGTGCTGACGAGTGGCGAACGGGTGAGTAATGCATCGGAACGTGCCCAGTCGTGGGGGATAACGCAGCGAAAGCTGTGCTAATACCGCATACGATCTATGGATGAAAGCGGGGGACCGTAAGGCCTCGCGCGATTGGAGCGGCCGATGTCAGATTAGGTAGTTGGTGGGGTAAAGGCCCACCAAGCCAACGATCTGTAGCTGGTCTGAGAGGACGACCAGCCACACTGGGACTGAGAC
>2a833
TGGCGGCATGCTTTACACATGCAAGTCGAACGGTAACAGGCCGCAAGGTGCTGACGAGTGGCGAACGGGTGAGTAATGCATCGGAACGTGCCCAGTCGTGGGGGATAACGCAGCGAAAGCTGTGCTAATACCGCATACGATCTATGGATGAAAGCGGGGGACCGTAAGGCCTCGCGCGATTGGAGCGGCCGATGTCAGATTAGGTAGTTGGTGGGGTAAAGGCCCACCAAGCCAACGATCTGTAGCTGGTCTGAGAGGACGACCAGCCACACTGGAACTGAGAC
>ae108
TGGCGGCATGCTTTACACATGCAAGTCGAACGGTAACAGGCCGCAAGGTGCTGACGAGTGGCGAACGGGTGAGTAATGCATCGGAACGTGCCCAGTCGTGGGGGATAACGCAGCGAAAGCTGTGCTAATACCGCATACGATCTATGGATGAAAGCGGGGGACCGTAAGGCCTCGCGCGATTGGAGCGGCCGATGTCAGATTAGGTAGTTGGTGGGGTAAAGGCCTACCAAGCCAACGATCTGTAGCTGGTCTGAGAGGACGACCAGCCACACTGGGACTGAGAC
>68249
TGGCGGCATGCTTTACACATGCAAGTCGAACGGTAACAGGTTAAGCTGACGAGTGGCGAACGGGTGAGTAATACATCGGAACGTGCCTAGACGTGGGGGATAACGCAGCGAAAGCTGTGCTAATACCGCATAAGATCCAAGGATGAAAGCGGGGGACCGCAAGGCCTCGCGCGTTTAGAGCGGCCGATGTCAGATTAGGTAGTTGGTGTGGTAAAGGCGCACCAAGCCGACGATCTGTAGCTGGTCTGAGAGGACGACCAGCCACACTGGGACTGAGACAC
>4ba86
TGGCGGCATGCTTTACACATGCAAGTCGAACGGTAACAGGTTAAGCTGACGAGTGGCGAACGGGTGAGTAACACATCGGAACGTGCCTAGACGTGGGGGATAACGCAGCGAAAGCTGTGCTAATACCGCATAAGATCTAAGGATGAAAGCGGGGGACCGCAAGGCCTCGCGCGTTTAGAGCGGCCGATGTCAGATTAGGTAGTTGGTGTGGTAAAGGCGCACCAAGCCGACGATCTGTAGCTGGTCTGAGAGGACGACCAGCCACACTGGGACTGAGACAC
>3569f
TGGCGGCATGCTTTACACATGCAAGTCGAACGGTAACAGGTTAAGCTGACGAGTGGCGAACGGGTGAGTAACACATCGGAACGTGCCTAGACGTGGGGGATAACGCAGCGAAAGCTGTGCTAATACCGCATAAGATCCAAGGATGAAAGCGGGGGACCGCAAGGCCTCGCGCGTTTAGAGCGGCCGATGTCAGATTAGGTAGTTGGTGTGGTAAAGGCGCACCAAGCCGACGATCTGTAGCTGGTCTGAGAGGACGACCAGCCACACTGGGACTGAGACAC
>dc7ae
TGGCGGAATGCTTTACACATGCAAGTCGAACGGCAGCACGAGGGCAACCTTGGTGGCGAGTGGCGAACGGGTGAGTAACACATCGAAACGTACCCAGTCGTGGGGGATAACGTAGCGAAAGCTACGCTAATACCGCATACGATCTGAGGATGAAAGCGGGGGACCTGAGAGGGCCTCGCGCGATTGGAGCGGTCGATGGCAGATTAGGTAGTTGGTGGGGTAAAGGCTCACCAAGCCGACGATCTGTAGCTGGTCTGAGAGGACGACCAGCCACACTGGAACTGAGAC
>995c1
TGGCGGAATGCTTTACACATGCAAGTCGAACGGCAGCACGGGGGCAACCCTGGTGGCGAGTGGCGAACGGGTGAGTAATACATCGGAACGTGCCCAGTCGTGGGGGATAACGTAGCGAAAGCTACGCTAATACCGCATACGATCTACGGATGAAAGCGGGGGATCGCAAGACCTCGCGCGATTGGAGCGGCCGATGGCAGATTAGGTAGTTGGTGGGGTAAAGGCTCACCAAGCCGACGATCTGTAGCTGGTCTGAGAGGACGACCAGCCACACTGGGACTGAGAC
>0862d
TGGCGGAATGCTTTACACATGCAAGTCGAACGGCAGCACGGGGGCAACCCTGGTGGCGAGTGGCGAACGGGTGAGTAACACATCGGAACGTGCCCAGTCGTGGGGGATAACGTAGCGAAAGCTACGCTAATACCGCATACGATCTACGGATGAAAGCGGGGGATCGCAAGACCTCGCGCGATTGGAGCGGCCGATGGCAGATTAGGTAGTTGGTGGGGTAAAGGCTCACCAAGCCGACGATCTGTAGCTGGTCTGAGAGGACGACCAGCCACACTGGGACTGAGAC
>85aae
TGGCGGAATGCTTTACACATGCAAGTCGAACGGCAGCACGGGGCAACCTGGTGGCGAGTGGCGAACGGGTGAGTAATACATCGGAACGTGCCCAATCGTGGGGGATAACGTAGCGAAAGTTACGCTAATACCGCATACGATCTACGGATGAAAGCGGGGGATCGCAAGACCTCGCGCGAATGGAGCGGCCGATGTCAGATTAGGTAGTTGGTGGGGTAAAGGCTCACCAAGCCGACGATCTGTAGCTGGTCTGAGAGGACGACCAGCCACACTGGGACTGAGAC
>3c23f
TGGCGGAATGCTTTACACATGCAAGTCGAACGGCAGCACGGGGCAACCTGGTGGCGAGTGGCGAACGGGTGAGTAATACATCGGAACGTGCCCAATCGTGGGGGATAACGTAGCGAAAGTTACGCTAATACCGCATACGATCTACGGATGAAAGCGGGGGATCGCAAGACCTCGCGCGAATGGAGCGGCCGATGTCAGATTAGGTAGTTGGTGGGGTAAAGGCTCACCAAGCCAACGATCTGTAGCTGGTCTGAGAGGACGACCAGCCACACTGGAACTGAGAC
>da7b4
TGGCGGAATGCTTTACACATGCAAGTCGAACGGCAGCACGGGGCAACCTGGTGGCGAGTGGCGAACGGGTGAGTAATATATCGGAACGTGCCCAATCGTGGGGGATAACGTAGCGAAAGTTACGCTAATACCGCATACGATCTACGGATGAAAGCGGGGGATCGCAAGACCTCGCGCGAATGGAGCGGCCGATATCAGATTAGGTAGTTGGTGGGGTAAAGGCTCACCAAGCCAACGATCTGTAGCTGGTCTGAGAGGACGACCAGCCACACTGGAACTGAGAC
>83b11
TGGCGGAATGCTTTACACATGCAAGTCGAACGGCAGCACGGGGGCAACCCTGGTGGCGAGTGGCGAACGGGTGAGTAATACATCGGAACGTGCCCAGTCGTGGGGGATAACGTAGCGAAAGCTACGCTAATACCGCATACGATCTCTGGATGAAAGCGGGGGACCGCAAGGCCTCGCGCGATTGGAGCGGCCGATGGCAGATTAGGTAGTTGGTGGGGTAAAGGCTCACCAAGCCGACGATCTGTAGCTGGTCTGAGAGGACGACCAGCCACACTGGGACTGAGAC
>51977
TGGCGGCATGCCTTACACATGCAAGTCGAACGGCAGCACGGGAGCAATCCTGGTGGCGAGTGGCGAACGGGTGAGTAATATATCGGAACGTGCCCAGTCGTGGGGGATAACGTAGCGAAAGCTACGCTAATACCGCATACGATCTATGGATGAAAGCGGGGGATCGCAAGACCTCGCGCGATTGGAGCGGCCGATATCAGATTAGGTTGTTGGTGGGGTAAAAGCCCACCAAGCCGACGATCTGTAGCTGGTCTGAGAGGACGACCAGCCACACTGGGACTGAGAC
>c1cc3
TGGCGGCATGCCTTACACATGCAAGTCGAACGGCAGCACGGGAGCAATCCTGGTGGCGAGTGGCGAACGGGTGAGTAATATATCGGAACGTGCCCAGTCGTGGGGGATAACGTAGCGAAAGCTACGCTAATACCGCATACGATCTTTGGATGAAAGCGGGGGATCGCAAGACCTCGCGCGATTGGAGCGGCCGATATCAGATTAGGTTGTTGGTGGGGTAAAAGCCCACCAAGCCGACGATCTGTAGCTGGTCTGAGAGGACGACCAGCCACACTGGGACTGAGAC
>e04d9
TGGCGGCATGCCTTACACATGCAAGTCGAACGGCAGCACGGGAGCAATCCTGGTGGCGAGTGGCGAACGGGTGAGTAATATATCGGAACGTGCCCAGTCGTGGGGGATAACGTAGCGAAAGCTACGCTAATACCGCATACGATCTACGGATGAAAGCGGGGGATCGCAAGACCTCGCGCGATTGGAGCGGCCGATATCAGATTAGCTAGTTGGTGGGGTAAAGGCCCACCAAGGCGACGATCTGTAGCTGGTCTGAGAGGACGACCAGCCACACTGGAACTGAGAC
>bc506
TGGCGGCATGCCTTACACATGCAAGTCGAACGGCAGCACGGGAGCAATCCTGGTGGCGAGTGGCGAACGGGTGAGTAATATATCGGAACGTGCCCAGTCGTGGGGGATAACGTAGCGAAAGCTACGCTAATACCGCATACGATCTACGGATGAAAGCGGGGGATCGCAAGACCTCGCGCGATTGGAGCGGCCGATATCAGATTAGCTAGTTGGTGGGGTAAAAGCCCACCAAGGCGACGATCTGTAGCTGGTCTGAGAGGACGACCAGCCACACTGGAACTGAGAC
>fe53b
TGGCGGCATGCCTTACACATGCAAGTCGAACGGCAGCACGGGAGCAATCCTGGTGGCGAGTGGCGAACGGGTGAGTAATATATCGGAACGTGCCCAGTCGTGGGGGATAACGCAGCGAAAGCTGTGCTAATACCGCATACGATCTATGGATGAAAGCGGGGGATCGCAAGACCTCGCGCGATTGGAGCGGCCGATATCAGATTAGCTAGTTGGTGGGGTAAAAGCCCACCAAGGCGACGATCTGTAGCTGGTCTGAGAGGACGACCAGCCACACTGGAACTGAGAC
>c4b2c
TGGCGGCATGCCTTACACATGCAAGTCGAACGGCAGCACGGGAGCAATCCTGGTGGCGAGTGGCGAACGGGTGAGTAATATATCGGAACGTGCCCAGTCGTGGGGGATAACGCAGCGAAAGCTGTGCTAATACCGCATACGATCTACGGATGAAAGCGGGGGATCGCAAGACCTCGCGCGATTGGAGCGGCCGATATCAGATTAGCTAGTTGGTGGGGTAAAAGCCCACCAAGGCGACGATCTGTAGCTGGTCTGAGAGGACGACCAGCCACACTGGAACTGAGAC
>bab77
TGGCGGCATGCCTTACACATGCAAGTCGAACGGCAGCACGGGAGCAATCCTGGTGGCGAGTGGCGAACGGGTGAGTAATATATCGGAACGTGCCCAGTCGTGGGGGATAACGCAGCGAAAGCTGTGCTAATACCGCATACGATCTATGGATGAAAGCGGGGGATCGCAAGACCTCGCGCGATTGGAGCGGCCGATATCAGATTAGCTAGTTGGTGGGGTAAAAGCCCACCAAGGCCACGATCTGTAGCTGGTCTGAGAGGACGACCAGCCACACTGGAACTGAGAC
>3ef8c
TGGCGGCATGCCTTACACATGCAAGTCGAACGGCAGCACGGGAGCAATCCTGGTGGCGAGTGGCGAACGGGTGAGTAATATATCGGAACGTGCCCAGTCGTGGGGGATAACGCAGCGAAAGCTGTGCTAATACCGCATACGATCTACGGATGAAAGCAGGGGATCGCAAGACCTTGCGCGATTGGAGCGGCCGATATCAGATTAGCTAGTTGGTGGGGTAAAGGCCCACCAAGGCAACGATCTGTAGCTGGTCTGAGAGGACGACCAGCCACACTGGAACTGAGAC
>dc6f8
TGGCGGCATGCCTTACACATGCAAGTCGAACGGCAGCACGGGAGCAATCCTGGTGGCGAGTGGCGAACGGGTGAGTAATATATCGGAACGTGCCCAGTCGTGGGGGATAACGCAGCGAAAGCTGTGCTAATACCGCATACGATCTACGGATGAAAGCGGGGGATCGCAAGACCTCGCGCGATTGGAGCGGCCGATATCAGATTAGCTAGTTGGTGGGGTAAAGGCCCACCAAGGCGACGATCTGTAGCTGGTCTGAGAGGACGACCAGCCACACTGGAACTGAGAC
>3574d
TGGCGGCATGCCTTACACATGCAAGTCGAACGGCAGCACGGGAGTAATCCTGGTGGCGAGTGGCGAACGGGTGAGTAATATATCGGAACGTGCCCAGTCGTGGGGGATAACGCAGCGAAAGCTGTGCTAATACCGCATACGATCTACGGATGAAAGCGGGGGATCGCAAGACCTCGCGCGATTGGAGCGGCCGATATCAGATTAGCTAGTTGGTGGGGTAAAGGCCCACCAAGGCGACGATCTGTAGCTGGTCTGAGAGGACGACCAGCCACACTGGAACTGAGAC
>a445b
TGGCGGCATGCCTTACACATGCAAGTCGAACGGCAGCACGGGAGCAATCCTGGTGGCGAGTGGCGAACGGGTGAGTAATATATCGGAACGTACCCAGTCGTGGGGGACAACGCAGCGAAAGCTGTGCTAATACCCCATACGATCTATGGATGAAAGCGGGGGCCTCGCAAGAGCCTCGCGCGATTGGAGCGGCCGATATCAGATTAGCTGGTTGGTGGGGTAAAAGCCCACCAAGGCGACGATCTGTAGCTGGTCTGAGAGGACGACCAGCCACACTGGAACTGAGAC
>f6e41
TGGCGGCATGCCTTACACATGCAAGTCGAACGGCAGCACGGGAGCAATCCTGGTGGCGAGTGGCGAACGGGTGAGTAATATATCGGAACGTACCCAGTCGTTTCGGGATAACGCAGCGAAAGCTGTGCTAATACCGGATACGATCTACGGATGAAAGCGGGGGACTCGCAAGGGCCTCGCGCGATTGGAGCGGCCGATATCAGATTAGCTAGTTGGTGGGGTAAAAGCCCACCAAGGCGACGATCTGTAGCTGGTCTGAGAGGACGACCAGCCACACTGGAACTGAGAC
>b4ce8
TGGCGGCATGCCTTACACATGCAAGTCGAACGGCAGCACGGGAGCAATCCTGGTGGCGAGTGGCGAACGGGTGAGTAATATATCGGAACGTGCCCAGTCGTGGGGGATAACGCAGCGAAAGCTGTGCTAATACCGCATACGATCTATGGATGAAAGCGGGGGATCGCAAGACCTCGCGCGATTGGAGCGGCCGATATCAGATTAGCTAGTTGGTGGGGTAAAAGCTCACCAAGGCGACGATCTGTAGCTGGTCTGAGAGGACGACCAGCCACACTGGAACTGAGAC
>d66f4
TGGCGGCATGCCTTACACATGCAAGTCGAACGGCAGCACGGGAGCAATCCTGGTGGCGAGTGGCGAACGGGTGAGTAATATATCGGAACGTGCCCAGTCGTGGGGGATAACGCAGCGAAAGCTGTGCTAATACCGCATACGATCTACGGATGAAAGCGGGGGATCGCAAGACCTCGCGCGATTGGAGCGGCCGATATCAGATTAGCTAGTTGGTGGGGTAAAAGCTCACCAAGGCGACGATCTGTAGCTGGTCTGAGAGGACGACCAGCCACACTGGAACTGAGAC
>14f8a
TGGCGGCATGCCTTACACATGCAAGTCGAACGGCAGCACGGGAGCAATCCTGGTGGCGAGTGGCGAACGGGTGAGTAATATATCGGAACGTGCCCAGTCGTGGGGGATAACGCAGCGAAAGCTGTGCTAATACCGCATACGATCTACGGATGAAAGCGGGGGATCGCAAGACCTCGCGCGATTGGAGTGGCCGATATCAGATTAGCTAGTTGGTGGGGTAAAAGCTCACCAAGGCGACGATCTGTAGCTGGTCTGAGAGGACGACCAGCCACACTGGAACTGAGAC
>6211a
TGGCGGCATGCCTTACACATGCAAGTCGAACGGCAGCACGGGAGCAATCCTGGTGGCGAGTGGCGAACGGGTGAGTAATATATCGGAACGTGCCCAGTCGTGGGGGATAACGCAGCGAAAGCTGTGCTAATACCGCATACGATCTACGGATGAAAGCGGGGGATCGCAAGACCTCGCGCGATTGGAGCGGCCGATATCAGATTAGCTAGTTGGTGAGGTAAAGGCTCACCAAGGCGACGATCTGTAGCTGGTCTGAGAGGACGACCAGCCACACTGGAACTGAGAC
>9ef9a
TGGCGGCATGCCTTACACATGCAAGTCGAACGGCAGCACGGGAGCAATCCTGGTGGCGAGTGGCGAACGGGTGAGTAATATATCGGAACGTGCCCAGTCGTGGGGGATAACGCAGCGAAAGCTGTGCTAATACCGCATACGATCCATGGATGAAAGCGGGGGATCGCAAGACCTCGCGCGATTGGAGCGGCCGATATCAGATTAGCTAGTTGGTGAGGTAAAGGCTCACCAAGGCGACGATCTGTAGCTGGTCTGAGAGGACGACCAGCCACACTGGAACTGAGAC
>e6d9f
TGGCGGCATGCCTTACACATGCAAGTCGAACGGCAGCACGGGAGCAATCCTGGTGGCGAGTGGCGAACGGGTGAGTAATATATCGGAACGTGCCCAGTCGTGGGGGATAACGCAGCGAAAGCTGTGCTAATACCGCATACGATCTATGGATGAAAGCGGGGGATCGCAAGACCTCGCGCGATTGGAGCGGCCGATATCAGATTAGCTAGTTGGTGAGGTAAAGGCTCACCAAGGCGACGATCTGTAGCTGGTCTGAGAGGACGACCAGCCACACTGGAACTGAGAC
>b1e2b
TGGCGGCATGCCTTACACATGCAAGTCGAACGGCAGCACGGGAGCAATCCTGGTGGCGAGTGGCGAACGGGTGAGTAATATATCGGAACGTGCCCAGTCGTGGGGGATAACGCAGCGAAAGCTGTGCTAATACCGCATACGATCTCTGGATGAAAGCGGGGGACTCGCAAGGGCCTCGCGCGATTGGAGCGGCCGATATCAGATTAGGTAGTTGGTGAGGTAAAGGCTCACCAAGCCGACGATCTGTAGCTGGTCTGAGAGGACGACCAGCCACACTGGAACTGAGAC
>67316
TGGCGGCATGCCTTACACATGCAAGTCGAACGGCAGCACGGGAGCAATCCTGGTGGCGAGTGGCGAACGGGTGAGTAATATATCGGAACGTGCCCAGTCGTGGGGGATAACGCAGCGAAAGCTGTGCTAATACCGCATACGATCTATGGATGAAAGCGGGGGACCGTAAGGCCTCGCGCGATTGGAGCGGCCGATATCAGATTAGCTAGTTGGTGAGGTAAAGGCTCACCAAGGCGACGATCTGTAGCTGGTCTGAGAGGACGACCAGCCACACTGGAACTGAGAC
>9c5b1
TGGCGGCATGCCTTACACATGCAAGTCGAACGGCAGCACGGGAGCAATCCTGGTGGCGAGTGGCGAACGGGTGAGTAATATATCGGAACGTGCCCAGTCGTGGGGGATAACGCAGCGAAAGCTGTGCTAATACCGCATACGATCTACGGATGAAAGCGGGGGACCGCAAGGCCTCGCGCGATTGGAGCGGCCGATATCAGATTAGCTTGTTGGTGGGGTAAAAGCCCACCAAGGCGACGATCTGTAGCTGGTCTGAGAGGACGACCAGCCACACTGGAACTGAGAC
>7f3a3
TGGCGGCATGCCTTACACATGCAAGTCGAACGGCAGCACGGGAGCAATCCTGGTGGCGAGTGGCGAACGGGTGAGTAATATATCGGAACGTGCCCAGTCGTGGGGGATAACGCAGCGAAAGCTGTGCTAATACCGCATACGATCTATGGATGAAAGCGGGGGACCGTAAGGCCTCGCGCGATTGGAGCGGCCGATATCAGATTAGCTTGTTGGTGGGGTAAAAGCCCACCAAGGCGACGATCTGTAGCTGGTCTGAGAGGACGACCAGCCACACTGGAACTGAGAC
>371e3
TGGCGGCATGCCTTACACATGCAAGTCGAACGGCAGCACGGGAGCAATCCTGGTGGCGAGTGGCGAACGGGTGAGTAATATATCGGAACGTGCCCAGTCGTGGGGGATAACGCAGCGAAAGCTGTGCTAATACCGCATACGATCTCTGGATGAAAGCGGGGGACCGTAAGGCCTCGCGCGATTGGAGCGGCCGATATCAGATTAGCTAGTTGGTGGGGTAAAAGCCCACCAAGGCGACGATCTGTAGCTGGTCTGAGAGGACGACCAGCCACACTGGAACTGAGAC
>23991
TGGCGGCATGCCTTACACATGCAAGTCGAACGGCAGCACGGGAGCAATCCTGGTGGCGAGTGGCGAACGGGTGAGTAATATATCGGAACGTGCCCAGTCGTGGGGGATAACGCAGCGAAAGCTGTGCTAATACCGCATACGATCTATGGATGAAAGCGGGGGACTCGCAAGGGCCTCGCGCGATTGGAGCGGCCGATATCAGATTAGCTAGTTGGTGGGGTAAAAGCCCACCAAGGCGACGATCTGTAGCTGGTCTGAGAGGACGACCAGCCACACTGGAACTGAGAC
>a994a
TGGCGGCATGCCTTACACATGCAAGTCGAACGGCAGCACGGGAGCAATCCTGGTGGCGAGTGGCGAACGGGTGAGTAATATATCGGAACGTGCCCAGTCGTGGGGGATAACGCAGCGAAAGCTGTGCTAATACCGCATACGATCTACGGATGAAAGCGGGGGACTCGCAAGGGCCTCGCGCGATTGGAGCGGCCGATATCAGATTAGCTAGTTGGTGGGGTAAAAGCCCACCAAGGCGACGATCTGTAGCTGGTCTGAGAGGACGACCAGCCACACTGGAACTGAGAC
>49c31
TGGCGGCATGCCTTACACATGCAAGTCGAACGGCAGCACGGGAGCAATCCTGGTGGCGAGTGGCGAACGGGTGAGTAATATATCGGAACGTGCCCAGTCGTGGGGGATAACGCAGCGAAAGCTGTGCTAATACCGCATACGATCTACGGATGAAAGCGGGGGACTCGCAAGGGCCTCGCGCGATTGGAGCGGCCGATATCAGATTAGCTAGTTGGTGGGGTAAAGGCCCACCAAGGCGACGATCTGTAGCTGGTCTGAGAGGACGACCAGCCACACTGGAACTGAGAC
>98949
TGGCGGCATGCCTTACACATGCAAGTCGAACGGCAGCACGGGAGCAATCCTGGTGGCGAGTGGCGAACGGGTGAGTAATATATCGGAACGTGCCCAGTCGTGGGGGATAACGCAGCGAAAGCTGTGCTAATACCGCATACGATCTACGGATGAAAGCGGGGGACTCGCAAGGGCCTCGCGCGATTGGAGCGGCCGATATCAGATTAGCTAGTTGGTGAGGTAAAGGCTCACCAAGGCGACGATCTGTAGCTGGTCTGAGAGGACGACCAGCCACACTGGAACTGAGAC
>e4b15
TGGCGGCATGCCTTACACATGCAAGTCGAACGGCAGCACGGGAGCAATCCTGGTGGCGAGTGGCGAACGGGTGAGTAATATATCGGAACGTGCCCAGTCGTGGGGGATAACGCAGCGAAAGCTGTGCTAATACCGCATACGATCTATGGATGAAAGCGGGGGACTCGCAAGGGCCTCGCGCGATTGGAGCGGCCGATATCAGATTAGCTAGTTGGTGAGGTAAAGGCTCACCAAGGCGACGATCTGTAGCTGGTCTGAGAGGACGACCAGCCACACTGGAACTGAGAC
>8c5c1
TGGCGGCATGCCTTACACATGCAAGTCGAACGGCAGCACGGGAGCAATCCTGGTGGCGAGTGGCGAACGGGTGAGTAATATATCGGAACGTGCCCAGTCGTGGGGGATAACGCAGCGAAAGCTGTGCTAATACCGCATACGATCTCTGGATGAAAGCGGGGGACTCGCAAGGGCCTCGCGCGATTGGAGCGGCCGATATCAGATTAGCTAGTTGGTGGGGTAAAAGCCCACCAAGGCGACGATCTGTAGCTGGTCTGAGAGGACGACCAGCCACACTGGAACTGAGAC
>75259
TGGCGGCATGCCTTACACATGCAAGTCGAACGGCAGCACGGGAGCAATCCTGGTGGCGAGTGGCGAACGGGTGAGTAATATATCGGAACGTGCCCAGTCGTGGGGGATAACGCAGCGAAAGCTGTGCTAATACCGCATACGATCTCTGGATGAAAGCGGGGGACTCAGCAATGGGCCTCGCGCGATTGGAGCGGCCGATATCAGATTAGCTAGTTGGTGGGGTAAAAGCCCACCAAGGCGACGATCTGTAGCTGGTCTGAGAGGACGACCAGCCACACTGGAACTGAGAC
>c008d
TGGCGGCATGCCTTACACATGCAAGTCGAACGGCAGCACGGGAGCAATCCTGGTGGCGAGTGGCGAACGGGTGAGTAATATATCGGAACGTGCCCAGTCGTGGGGGATAACTACTCGAAAGAGTGGCTAATACCGCATACGATCTGCGGATGAAAGCGGGGGACCTGAGAGGGCCTCGCGCGATTGGAGCGGCCGATATCAGATTAGGTAGTTGGTGGGGTAAAAGCCCACCAAGCCTGCGATCTGTAGCTGGTCTGAGAGGACGACCAGCCACACTGGAACTGAGAC
>b3161
TGGCGGCATGCCTTACACATGCAAGTCGAACGGCAGCACGGGAGCAATCCTGGTGGCGAGTGGCGAACGGGTGAGTAATATATCGGAACGTGCCCAGTCGTGGGGGATAACTACTCGAAAGAGTGGCTAATACCGCATACGATCTGCGGATGAAAGCGGGGGACTCGTAAGGGCCTCGCGCGATTGGAGCGGCCGATATCAGATTAGGTAGTTGGTGGGGTAAAAGCCCACCAAGCCTGCGATCTGTAGCTGGTCTGAGAGGACGACCAGCCACACTGGAACTGAGAC
>1e2af
TGGCGGCATGCCTTACACATGCAAGTCGAACGGCAGCACGGGAGCAATCCTGGTGGCGAGTGGCGAACGGGTGAGTAATATATCGGAACGTGCCCAGTCGTGGGGGATAACTACTCGAAAGAGTGGCTAATACCGCATACGATCTGCGGATGAAAGCGGGGGACTCGTAAGGGCCTCGCGCGATTGGAGCGGCCGATAGCAGATTAGGTAGTTGGTGGGGTAAAGGCCCACCAAGCCTGCGATCTGTAGCTGGTCTGAGAGGACGACCAGCCACACTGGAACTGAGAC
>d70d6
TGGCGGCATGCCTTACACATGCAAGTCGAACGGCAGCACGGGAGCAATCCTGGTGGCGAGTGGCGAACGGGTGAGTAATATATCGGAACGTGCCCAGTCGTGGGGGATAACGCAGCGAAAGTTGTGCTAATACCGCATACGATCTATGGATGAAAGCGGGGGATCGCAAGACCTCGCGCGATTGGAGCGGCCGATATCAGATTAGGTTGTTGGTGAGGTAAAAGCTCACCAAGCCTGCGATCTGTAGCTGGTCTGAGAGGACGACCAGCCACACTGGAACTGAGAC
>00b73
TGGCGGCATGCCTTACACATGCAAGTCGAACGGCAGCACGGGAGCAATCCTGGTGGCGAGTGGCGAACGGGTGAGTAATATATCGGAACGTGCCCAGTCGTGGGGGATAACGTAGCGAAAGCTACGCTAATACCGCATACGATCTACGGATGAAAGCGGGGGACTCGCAAGAGCCTCGCGCGATTGGAGCGGCCGATATCAGATTAGGTTGTTGGTGAGGTAAAAGCTCACCAAGCCTGCGATCTGTAGCTGGTCTGAGAGGACGACCAGCCACACTGGAACTGAGAC
>53a5f
TGGCGGCATGCCTTACACATGCAAGTCGAACGGCAGCACGGGAGCAATCCTGGTGGCGAGTGGCGAACGGGTGAGTAATGTATCGGAACGTGCCCAGTCGTGGGGGATAACGCAGCGAAAGCTGTGCTAATACCGCATACGATCTATGGATGAAAGCGGGGGATCGCAAGACCTCGCGCGACTGGAGCGGCCGATATCAGATTAGCTAGTTGGTGGGGTAAAGGCTCACCAAGGCGACGATCTGTAGCTGGTCTGAGAGGACGACCAGCCACACTGGAACTGAGAC
>cf2ce
TGGCGGCATGCCTTACACATGCAAGTCGAACGGCAGCACGGGAGCAATCCTGGTGGCGAGTGGCGAACGGGTGAGTAATGTATCGGAACGTGCCCAGTCGTGGGGGATAACGCAGCGAAAGCTGTGCTAATACCGCATACGATCTATGGATGAAAGCGGGGGATCGCAAGACCTCGCGCGAATGGAGCGGCCGATATCAGATTAGCTAGTTGGTGGGGTAAAGGCTCACCAAGGCGACGATCTGTAGCTGGTCTGAGAGGACGACCAGCCACACTGGAACTGAGAC
>b4284
TGGCGGCATGCCTTACACATGCAAGTCGAACGGCAGCACGGGAGCAATCCTGGTGGCGAGTGGCGAACGGGTGAGTAATATATCGGAACGTGCCCAATCGTGGGGGATAACGCAGCGAAAGCTGTGCTAATACCGCATACGATCTACGGATGAAAGCGGGGGATCGCAAGACCTCGCGCGAGTGGAGCGGCCGATATCAGATTAGCTTGTTGGTGGGGTAAAAGCCCACCAAGGCGACGATCTGTAGCTGGTCTGAGAGGACGACCAGCCACACTGGAACTGAGAC
>cd68c
TGGCGGAATGCTTTACACATGCAAGTCGAACGGCAGCACGGACTTCGGTCTGGTGGCGAGTGGCGAACGGGTGAGTAATATATCGGAACGTGCCCAGTCGTGGGGGATAACGTAGTGAAAATTACGCTAATACCGCATACGATCTACGGATGAAAGCGGGGGATCGCAAGACCTCGCGCGATTGGAGCGGCCGATATCAGATTAGGTAGTTGGTGAGGTAAAGGCTCACCAAGCCAACGATCTGTAGCTGGTCTGAGAGGACGACCAGCCACACTGGAACTGAGAC
>db627
TGGCGGAATGCTTTACACATGCAAGTCGAACGGCAGCACGGACTTCGGTCTGGTGGCGAGTGGCGAACGGGTGAGTAATATATCGGAACGTGCCCAGTCGTGGGGGATAACGTAGTGAAAATTACGCTAATACCGCATACGATCTAAGGATGAAAGCGGGGGATCGCAAGACCTCGCGCGATTGGAGCGGCCGATATCAGATTAGGTAGTTGGTGAGGTAAAGGCTCACCAAGCCCGCGATCTGTAGCTGGTCTGAGAGGACGACCAGCCACACTGGAACTGAGAC
>44ced
TGGCGGAATGCTTTACACATGCAAGTCGAACGGCAGCACGGACTTCGGTCTGGTGGCGAGTGGCGAACGGGTGAGTAATATATCGGAACGTGCCCAGTCGTGGGGGATAACGTAGTGAAAATTACGCTAATACCGCATACGATCTAAGGATGAAAGCGGGGGATCGCAAGACCTCGCGCGATTGGAGCGGCCGATATCAGATTAGGTAGTTGGTGAGGTAAAGGCTCACCAAGCCAACGATCTGTAGCTGGTCTGAGAGGACGACCAGCCACACTGGAACTGAGAC
>2b434
TGGCGGAATGCTTTACACATGCAAGTCGAACGGCAGCACGGACTTCGGTCTGGTGGCGAGTGGCGAACGGGTGAGTAATATATCGGAACGTGCCCAGTCGTGGGGGATAACGTAGTGAAAATTACGCTAATACCGCATACGATCTATGGATGAAAGCGGGGGATCGCAAGACCTCGCGCGATTGGAGCGGCCGATATCAGATTAGGTAGTTGGTGAGGTAAAGGCTCACCAAGCCGACGATCTGTAGCTGGTCTGAGAGGACGACCAGCCACACTGGAACTGAGAC
>3f7fc
TGGCGGAATGCTTTACACATGCAAGTCGAACGGCAGCACGGACTTCGGTCTGGTGGCGAGTGGCGAACGGGTGAGTAATATATCGGAACGTGCCCAGTCGTGGGGGATAACGTAGTGAAAATTACGCTAATACCGCATACGATCTATGGATGAAAGCGGGGGATCGCAAGACCTCGCGCGATTGGAGCGGCCGATATCAGATTAGGTAGTTGGTGGGGTAAAGGCTCACCAAGCCGACGATCTGTAGCTGGTCTGAGAGGACGACCAGCCACACTGGAACTGAGAC
>0328d
TGGCGGAATGCTTTACACATGCAAGTCGAACGGCAGCATGGACTTCGGTCTGGTGGCGAGTGGCGAACGGGTGAGTAATATATCGGAACGTGCCCAGTCGTGGGGGATAACGTAGTGAAAATTACGCTAATACCGCATACGATCTATGGATGAAAGCGGGGGACTCGCAAGGGCCTCGCGCGATTGGAGCGGCCGATATCAGATTAGGTAGTTGGTGGGGTAAAGGCTCACCAAGCCGACGATCTGTAGCTGGTCTGAGAGGACGACCAGCCACACTGGAACTGAGAC
>e9945
TGGCGGAATGCTTTACACATGCAAGTCGAACGGCAGCACGGACTTCGGTCTGGTGGCGAGTGGCGAACGGGTGAGTAATATATCGGAACGTGCCCAGTCGTGGGGGATAACGTAGTGAAAATTACGCTAATACCGCATACGATCTATGGATGAAAGCGGGGGACTCGCAAGGGCCTCGCGCGATTGGAGCGGCCGATATCAGATTAGGTAGTTGGTGGGGTAAAAGCTCACCAAGCCGACGATCTGTAGCTGGTCTGAGAGGACGACCAGCCACACTGGAACTGAGAC
>dc914
TGGCGGAATGCTTTACACATGCAAGTCGAACGGCAGCACGGACTTCGGTCTGGTGGCGAGTGGCGAACGGGTGAGTAATATATCGGAACGTGCCCAGTCGTGGGGGATAACGTAGTGAAAATTACGCTAATACCGCATACGATCTATGGATGAAAGCGGGGGACCGTAAGGCCTCGCGCGATTGGAGCGGCCGATATCAGATTAGGTAGTTGGTGGGGTAAAAGCTCACCAAGCCGACGATCTGTAGCTGGTCTGAGAGGACGACCAGCCACACTGGAACTGAGAC
>72201
TGGCGGAATGCTTTACACATGCAAGTCGAACGGCAGCACGGACTTCGGTCTGGTGGCGAGTGGCGAACGGGTGAGTAATATATCGGAACGTGCCCAGTCGTGGGGGATAACGTAGTGAAAATTACGCTAATACCGCATACGATCTATGGATGAAAGCGGGGGACCGTAAGGCCTCGCGCGATTGGAGCGGCCGATATCAGATTAGGTAGTTGGTGGGGTAAAGGCTCACCAAGCCGACGATCTGTAGCTGGTCTGAGAGGACGACCAGCCACACTGGAACTGAGAC
>aba99
TGGCGGAATGCTTTACACATGCAAGTCGAACGGCAGCACGGACTTCGGTCTGGTGGCGAGTGGCGAACGGGTGAGTAATATATCGGAACGTGCCCAGTCGTGGGGGATAACGTAGTGAAAATTACGCTAATACCGCATACGATCTATGGATGAAAGCGGGGGACTCGCAAGGGCCTCGCGCGATTGGAGCGGCCGATATCAGATTAGGTAGTTGGTGGGGTAAAGGCTCACCAAGCCGACGATCTGTAGCTGGTCTGAGAGGGCGACCAGCCACACTGGAACTGAGAC
>59cdb
TGGCGGAATGCTTTACACATGCAAGTCGAACGGCAGCACGGACTTCGGTCTGGTGGCGAGTGGCGAACGGGTGAGTAATATATCGGAACGTGCCCAGTCGTGGGGGATAACGTAGTGAAAATTACGCTAATACCGCATACGATCTATGGATGAAAGCGGGGGACTCGCAAGGGCCTCGCGCGATTGGAGCGGCCGATATCAGATTAGGTAGTTGGTGGGGTAAAGGCTCACCAAGCCGACGATCTGTAGCTGGTCTGAGAGGACGACCAGCCACACTGGAACTGAGAC
>d56a2
TGGCGGAATGCTTTACACATGCAAGTCGAACGGCAGCACGGACTTCGGTCTGGTGGCGAGTGGCGAACGGGTGAGTAATATATCGGAACGTGCCCGGTCGTGGGGGATAACGTAGTGAAAATTACGCTAATACCGCATACGATCTATGGATGAAAGCGGGGGACTCGCAAGGGCCTCGCGCGATTGGAGCGGCCGATATCAGATTAGGTAGTTGGTGGGGTAAAGGCTCACCAAGCCGACGATCTGTAGCTGGTCTGAGAGGACGACCAGCCACACTGGAACTGAGAC
>1b010
TGGCGGAATGCTTTACACATGCAAGTCGAACGGCAGCACGGACTTCGGTCTGGTGGTGAGTGGCGAACGGGTGAGTAATATATCGGAACGTGCCCAGTCGTGGGGGATAACGTAGTGAAAATTACGCTAATACCGCATACGATCTATGGATGAAAGCGGGGGACTCGCAAGGGCCTCGCGCGATTGGAGCGGCCGATATCAGATTAGGTAGTTGGTGGGGTAAAGGCTCACCAAGCCGACGATCTGTAGCTGGTCTGAGAGGACGACCAGCCACACTGGAACTGAGAC
>d9ef2
TGGCGGAATGCTTTACACATGCAAGTCGAACGGCAGCACGGACTTCGGTCTGGTGGCGAGTGGCGAACGGGTGAGTAATATATCGGAACGTGCCCAGTCGTGGGGGATAACGTAGTGAAAATTACGCTAATACCGCATACGATCTATGGATGAAAGCGGGGGACTCGCAAGGGCCTCGTGCGATTGGAGCGGCCGATATCAGATTAGGTAGTTGGTGGGGTAAAGGCTCACCAAGCCGACGATCTGTAGCTGGTCTGAGAGGACGACCAGCCACACTGGAACTGAGAC
>f8c85
TGGCGGAATGCTTTACACATGCAAGTCGAACGGCAGCACGGACTTCGGTTTGGTGGCGAGTGGCGAACGGGTGAGTAATATATCGGAACGTGCCCAGTCGTGGGGGATAACGTAGTGAAAATTACGCTAATACCGCATACGATCTATGGATGAAAGCGGGGGACTCGCAAGGGCCTCGCGCGATTGGAGCGGCCGATATCAGATTAGGTAGTTGGTGGGGTAAAGGCTCACCAAGCCGACGATCTGTAGCTGGTCTGAGAGGACGACCAGCCACACTGGAACTGAGAC
>aea4d
TGGCGGAATGCTTTACACATGCAAGTCGAACGGCAGCACGGACTTCGGTCTGGTGGCGAGTGGCGAACGGGTGAGTAATATATCGGAACGTGCCCAGTCGTGGGGGATAACGTAGTGAAAATTACGCTAATACCGCATACGATCTAAGGATGAAAGCGGGGGATCGCAAGACCTCGCGCGATTGGAGCGGCCGATATCAGATTAGGTAGTTGGTGGGGTAAAGGCTCACCAAGCCGACGATCTGTAGCTGGTCTGAGAGGACGACCAGCCACACTGGAACTGAGAC
>98099
TGGCGGAATGCTTTACACATGCAAGTCGAACGGCAGCACGGACTTCGGTCTGGTGGCGAGTGGCGAACGGGTGAGTAATATATCGGAACGTGCCCAGTCGTGGGGGATAACGTAGTGAAAATTACGCTAATACCGTATACGATCTAAGGATGAAAGCGGGGGATCGCAAGACCTCGCGCGATTGGAGCGGCCGATATCAGATTAGGTAGTTGGTGGGGTAAAGGCTCACCAAGCCGACGATCTGTAGCTGGTCTGAGAGGACGACCAGCCACACTGGAACTGAGAC
>d0209
TGGCGGAATGCTTTACACATGCAAGTCGAACGGCAGCACGGACTTCGGTCTGGTGGCGAGTGGCGAACGGGTGAGTAATATATCGGAACGTGCCCAGTCGTGGGGGATAACGTAGTGAAAATTACGCTAATACCGCATACGATCTAAGGATGAAAGCGGGGGATCGCAAGACCTCGCGCGATTGGAGCGGCCGATATCAGATTAGGTAGTTGGTGGGGTAAAGGCTCACCAAGCCGACGATCTGTAGCTGGTCTGAGAGGACGACTAGCCACACTGGAACTGAGAC
>a4f18
TGGCGGAATGCTTTACACATGCAAGTCGAACGGCAGCACGGACTTCGGTCTGGTGGCGAGTGGCGAACGGGTGAGTAATGTATCGGAACGTGCCCAGTCGTGGGGGATAACGTAGTGAAAATTACGCTAATACCGCATACGATCTATGGATGAAAGCGGGGGATCGCAAGACCTCGCGCGATTGGAGCGGCCGATATCAGATTAGGTAGTTGGTAGGGTAAAGGCCTACCAAGCCAACGATCTGTAGCTGGTCTGAGAGGACGACCAGCCACACTGGAACTGAGAC
>d853b
TGGCGGCATGCCTTACACATGCAAGTCGAACGGTAACAGGTCTTCGGATGCTGACGAGTGGCGAACGGGTGAGTAATATATCGGAACGTGCCCAGTCGTGGGGGATAACGCAGCGAAAGCTGTGCTAATACCGCATACGATCTATGGATGAAAGCGGGGGATCGCAAGACCTCGCGCGATTGGAGCGGCCGATATCAGATTAGGTAGTTGGTGAGGTAAAGGCTCACCAAGCCAACGATCTGTAGCTGGTCTGAGAGGACGACCAGCCACACTGGAACTGAGAC
>e03f8
TGGCGGCATGCCTTACACATGCAAGTCGAACGGTAACAGGTTAAGCTGACGAGTGGCGAACGGGTGAGTAATATATCGGAACGTGCCCAATCGTGGGGGATAACGCAGCGAAAGTTGTGCTAATACCGCATAAGATCTACGGATGAAAGCGGGGGATCGCAAGACCTCGCGCGAGTGGAGCGGCCGATATCAGATTAGCTAGTTGGTGGGGTAAAGGCCCACCAAGGCGACGATCTGTAGCTGGTCTGAGAGGACGACCAGCCACACTGGGACTGAGACAC
>9301d
TGGCGGCATGCCTTACACATGCAAGTCGAACGGTAACAGGTTAAGCTGACGAGTGGCGAACGGGTGAGTAATATATCGGAACGTGCCCAATCGTGGGGGATAACGCAGCGAAAGTTGTGCTAATACCGCATAAGATCTACGGATGAAAGCGGGGGATCGCAAGACCTCGCGCGAATGGAGCGGCCGATATCAGATTAGCTAGTTGGCGGGGTAAAGGCCCACCAAGGCGACGATCTGTAGCTGGTCTGAGAGGACGACCAGCCACACTGGGACTGAGACAC
>40299
TGGCGGCATGCCTTACACATGCAAGTCGAACGGTAACAGGTTAAGCTGACGAGTGGCGAACGGGTGAGTAATATATCGGAACGTGCCCAATCGTGGGGGATAACGCAGCGAAAGTTGTGCTAATACCGCATAAGATCTACGGATGAAAGCGGGGGATCGCAAGACCTCGCGCGAATGGAGCGGCCGATATCAGATTAGCTAGTTGGTGGGGTAAAAGCCCACCAAGGCGACGATCTGTAGCTGGTCTGAGAGGACGACCAGCCACACTGGGACTGAGACAC
>42bdc
TGGCGGCATGCCTTACACATGCAAGTCGAACGGCAGCACGGGAGCAATCCTGGTGGCGAGTGGCGAACGGGTGAGTAATATATCGGAACGTGCCCAGTCGTGGGGGATAACGTAGCGAAAGCTACGCTAATACCGCATACGATCTATGGATGAAAGCGGGGGATCGCAAGACCTCGCGCGATTGGAGCGGCCGATATCAGATTAGGTAGTTGGTGAGGTAAAGGCTCACCAAGCCGACGATCTGTAGCTGGTCTGAGAGGACGACCAGCCACACTGGGACTGAGAC
>37605
TGGCGGCATGCCTTACACATGCAAGTCGAACGGTAGAGGGGCAACCCTTGAGAGTGGCGAACGGGTGAGTAATATATCGGAACGTGCCCAGTCGTGGGGGATAACGTAGAGAAATTTACGCTAATACCGCATACGATCTAAGGATGAAAGCGGGGGACCGTAAGGCCTCGCGCGATTGGAGCGGCTGATATCAGATTAGGTTGTTGGTGAGGTAAAAGCTCACCAAGCCGACGATCTGTAGCTGGTTTGAGAGAACGACCAGCCACACTGGGACTGAGACA
>b64e7
TGGCGGCATGCCTTACACATGCAAGTCGAACGGCAGCACGGGAGCAATCCTGGTGGCGAGTGGCGAACGGGTGAGTAATATATCGGAACGTGCCCAGTCGTGGGGGATAACGTAGAGAAATTTACGCTAATACCGCATACGATCTAAGGATGAAAGCGGGGGATCGCAAGACCTCGCGCGATTGGAGCGGCTGATATCAGATTAGGTTGTTGGTGAGGTAAAAGCTCACCAAGCCGACGATCTGTAGCTGGTTTGAGAGAACGACCAGCCACACTGGGACTGAGAC
>e3936
TGGCGGCATGCTTTACACATGCAAGTCGAACGGTAACAGGCCGCAAGGTGCTGACGAGTGGCGAACGGGTGAGTAATACATCGGAACATGCCCAGTTGTGGGGGATAACGCAGCGAAAGTTGCGCTAATACCGCATGTAATCTACGGATAAAAGCGGGGGATCGCAAGACCTCGCGCAATTGGAGTGGCTGATGTCAGATTAGGTAGTTGGTGTGGTAAAAGCTCACCAAGCCTGCGATCTGTAGCTGGTCTGAGAGGACGACCAGCCACACTGGAACTGAGAC
>4cd3e
TGGCGGCATGCTTTACACATGCAAGTCGAACGGCAGCATGGGCTTCGGCCTGATGGCGAGTGGCGAACGGGTGAGTAATGCATCGGAACATACCTCGTTGTGGGGGACAACTACGCGAAAGCGTAGCTAATACCGCATACGATCTAAGGATGAAAGCAGGGGACCGCAAGGCCTTGCGCAATGAGAGTGGCCGATGTTAGATTAGGTAGTTGGTGAGGTAAAGGCTCACCAAGCCGACGATCTATAGCTGGTCTGAGAGGACGACCAGCCACACTGGAACTGAGAC
>7622f
TGGCGGCATGCCTTACACATGCAAGTCGAACGGGGGTAGCAATACCCTAGTGGCGAACGGGTGAGTAAAGCATCGGAACGTACCCAGTTGTGGGGGATAACGTAGCGAAAGTTACGCTAATACCGCATACGCACTGAGGTGGAAAGCGGGGGATCGCAAGACCTCGCGCAATTGGAGCGGCCGATGTCGGATTAGCTTGTTGGTGGGGTAAAAGCCTACCAAGGCGACGATCCGTAGCTGGTCTGAGAGGACGACCAGCCACACTGGGACTGAGACACGGC
>aca3a
TGGCGGCATGCCTTACACATGCAAGTCGAACGGGGGTAGCAATACCCTAGTGGCGAACGGGTGAGTAAAGCATCGGAACGTACCCAGTTGTGGGGGATAACGTAGCGAAAGTTACGCTAATACCGCATACGCACTGAGGTGGAAAGCGGGGGATCGCAAGACCTCGCGCAATTGGAGCGGCCGATGTCGGATTAGCTAGTTGGTAGGGTAAAAGCCTACCAAGGCGACGATCCGTAGCTGGTCTGAGAGGACGACCAGCCACACTGGGACTGAGACACGGC
>8cea1
TGGCGGCATGCCTTACACATGCAAGTCGAACGGATCAGAGGGGCTTGCTCCTTTGGTTAGTGGCGAACGGGTGAGTAAAGCATCGGAACGTACCCAGTTGTGGGGGATAACGTAGCGAAAGTTACGCTAATACCGCATACGCACTGAGGTGGAAAGCGGGGGACCGAAAGGCCTCGCGCAATTGGAGCGGCCGATGTCGGATTAGCTAGTTGGTGAGGTAAAGGCTCACCAAGGCGACGATCCGTAGCTGGTCTGAGAGGACGACCAGCCACACTGGAACTGAGAC
>8d1ae
TGGCGGCATGCCTTACACATGCAAGTCGAACGGATTGAGGGGCTTGCTCCTCAGTTAGTGGCGAACGGGTGAGTAAAGCATCGGAACGTACCCAGTTGTGGGGGATAACGTAGCGAAAGTTACGCTAATACCGCATACGCACTGAGGTGGAAAGCGGGGGACCGAAAGGCCTCGCGCAATTGGAGCGGCCGATGTCGGATTAGCTAGTTGGTGGGGTAAAGGCCTACCAAGGCGACGATCCGTAGCTGGTCTGAGAGGACGACCAGCCACACTGGAACTGAGAC
>1237c
TGGCGGCATGCCTTACACATGCAAGTCGAACGGTAGGGGGGCAACCCCTGAGAGTGGCGAACGGGTGAGTAATGCATCGGAACGTGCCCAGTTGTGGGGGATAACGTAGCGAAAGCTACGCTAATACCGCATACGACCTGAGGGTGAAAGCGGGGGACCGTAAGGCCTCGCGCAATTGGAGCGGCCGATGTCAGATTAGCTAGTTGGTGGGGTAAAAGCTCACCAAGGCGACGATCTGTAGCTGGTCTGAGAGGACGACCAGCCACACTGGGACTGAGACA
>49d9f
TGGCGGAATGCTTTACACATGCAAGTCGAACGGTAGAGGGGGCAACCCCTTGAGAGTGGCGAACGGGTGAGTAATACATCGGAACATGCCCAGTCGTGGGGGATAACGTAGCGAAAGCTACGCTAATACCGCATACGATCTATGGATGAAAGCGGGGGACCGAAAGGCCTCGCGCGATTGGAGTGGCCGATGGCAGATTAGGTAGTTGGTGGGGTAAAGGCCCACCAAGCCTGCGATCTGTAGCTGGTCTGAGAGGACGACCAGCCACACTGGGACTGAGAC
>eda55
TGGCGGAATGCTTTACACATGCAAGTCGAACGGTAGAGGGGGCAACCCCTTGAGAGTGGCGAACGGGTGAGTAATACATCGGAACATGCCCAGTCGTGGGGGATAACGTAGCGAAAGCTACGCTAATACCGCATACGATCTATGGATGAAAGCGGGGGACCGAAAGGCCTCGCGCGATTGGAGTGGCCGATGGCAGATTAGGTAGTTGGTGGGGTAAAGGCCTACCAAGCCTGCGATCTGTAGCTGGTCTGAGAGGACGACCAGCCACACTGGGACTGAGAC
>8dfee
TGGCGGAATGCTTTACACATGCAAGTCGAACGGTAGAGGGGGCAACCCCTTGAGAGTGGCGAACGGGTGAGTAATATATCGGAACGTGCCCAGTCGTGGGGGATAACGTAGTGAAAATTACGCTAATACCGCATACGATCTAAGGATGAAAGCGGGGGATCGCAAGACCTCGCGCGATTGGAGCGGCCGATATCAGATTAGGTAGTTGGTAGGGTAAAGGCCTACCAAGCCAACGATCTGTAGCTGGTCTGAGAGGACGACCAGCCACACTGGAACTGAGAC
>c52ef
TGGCGGAATGCTTTACACATGCAAGTCGAACGGTAAAGGGGGCAACCCCTTGAGAGTGGCGAACGGGTGAGTAATATATCGGAACGTGCCCAGTCGTGGGGGATAACGTAGCGAAAGTTACGCTAATACCGCATACGATCTAAGGATGAAAGCGGGGGATCGCAAGACCTCGCGCGATTGGAGCGGCCGATATCAGATTAGGTAGTTGGTGGGGTAAAGGCTCACCAAGCCAACGATCTGTAGCTGGTCTGAGAGGACGACCAGCCACACTGGAACTGAGAC
>2a2ac
TGGCGGAATGCTTTACACATGCAAGTCGAACGGTAGAGGGGGCAACCTCTCGAGAGTGGCGAACGGGTGAGTAATATATCGGAACGTGCCCAGTCGTGGGGGATAACGTAGCGAAAGTTACGCTAATACCGCATACGATCTAAGGATGAAAGCGGGGGATCGCAAGACCTCGCGCGATTGGAGCGGCCGATATCAGATTAGGTAGTTGGTGGGGTAAAGGCTCACCAAGCCAACGATCTGTAGCTGGTCTGAGAGGACGACCAGCCACACTGGAACTGAGAC
>e2796
TGGCGGAATGCTTTACACATGCAAGTCGAACGGTAGAGGGGGTAACCTCTCGAGAGTGGCGAACGGGTGAGTAATATATCGGAACGTGCCCAGTCGTGGGGGATAACGTAGCGAAAGTTACGCTAATACCGCATACGATCTAAGGATGAAAGCGGGGGATCGCAAGACCTCGCGCGATTGGAGCGGCCGATATCAGATTAGGTAGTTGGTGGGGTAAAGGCTCACCAAGCCAACGATCTGTAGCTGGTCTGAGAGGACGACCAGCCACACTGGAACTGAGAC
>b9a7f
TGGCGGAATGCTTTACACATGCAAGTCGAACGGTAGAGGGGGCAACCCCTCGAGAGTGGCGAACGGGTGAGTAATATATCGGAACGTGCCCAGTCGTGGGGGATAACGTAGCGAAAGTTACGCTAATACCGCATACGATCTAAGGATGAAAGCGGGGGATCGCAAGACCTCGCGCGATTGGAGCGGCCGATATCAGATTAGGTAGTTGGTGGGGTAAAGGCTCACCAAGCCAACGATCTGTAGCTGGTCTGAGAGGACGACCAGCCACACTGGAACTGAGAC
>18322
TGGCGGAATGCTTTACACATGCAAGTCGAACGGTAGAGGGGGCAACCCCTCGAGAGTGGCGAACGGGTGAGCAATATATCGGAACGTGCCCAGTCGTGGGGGATAACGTAGCGAAAGTTACGCTAATACCGCATACGATCTAAGGATGAAAGCGGGGGATCGCAAGACCTCGCGCGATTGGAGCGGCCGATATCAGATTAGGTAGTTGGTGGGGTAAAGGCTCACCAAGCCAACGATCTGTAGCTGGTCTGAGAGGACGACCAGCCACACTGGAACTGAGAC
>22606
TGGCGGAATGCTTTACACATGCAAGTCGAACGGTAGAGGGGGCAACCCCTCGAGAGTGGCGAACGGGTGAGTAATATATCGGAACGTGCCCAGTCGTGGGGGATAACGTAGCGAAAGTTACGCTAATACCGCATATGATCTAAGGATGAAAGCGGGGGATCGCAAGACCTCGCGCGATTGGAGCGGCCGATATCAGATTAGGTAGTTGGTGGGGTAAAGGCTCACCAAGCCAACGATCTGTAGCTGGTCTGAGAGGACGACCAGCCACACTGGAACTGAGAC
>7ce5f
TGGCGGAATGCTTTACACATGCAAGTCGAACGGTAGAGGGGGCAACCCCTCGAGAGTGGCGAACGGGTGAGTAATATATCGGAACGTGCCCAGTCGTGGGGGATAACGTAGCGAAAGTTACGCTAATACCGCATACGATCTAAGGATGAAAGCGGGGGATCGCAAGACCTCGTGCGATTGGAGCGGCCGATATCAGATTAGGTAGTTGGTGGGGTAAAGGCTCACCAAGCCAACGATCTGTAGCTGGTCTGAGAGGACGACCAGCCACACTGGAACTGAGAC
>4f065
TGGCGGAATGCTTTACACATGCAAGTCGAACGGTAGAGGGGGCAACCCCTCGAGAGTGGCGAACGGGTGAGTAATATATCGGAACGTGCCCAGTCGTGGGGGATAACGTAGCGAAAGTTACGCTAATACCGCATACGATCTACGGATGAAAGCGGGGGATCGCAAGACCTCGCGCGATTGGAGCGGCCGATATCAGATTAGGTAGTTGGTGGGGTAAAGGCTCACCAAGCCAACGATCTGTAGCTGGTCTGAGAGGACGACCAGCCACACTGGAACTGAGAC
>e4229
TGGCGGAATGCTTTACACATGCAAGTCGAACGGTAGAGGGGCAACCCCTCGAGAGTGGCGAACGGGTGAGTAATATATCGGAACGTGCCCAGTCGTGGGGGATAACGTAGCGAAAGTTACGCTAATACCGCATACGATCTACGGATGAAAGCGGGGGATCGCAAGACCTCGCGCGATTGGAGCGGCCGATATCAGATTAGGTAGTTGGTGGGGTAAAGGCTCACCAAGCCAACGATCTGTAGCTGGTCTGAGAGGACGACCAGCCACACTGGAACTGAGAC
>9183e
TGGCGGAATGCTTTACACATGCAAGTCGAACGGTAGAGGGGGCAACCCCTTGAGAGTGGCGAACGGGTGAGTAATATATCGGAACGTGCCCAGTCGTGGGGGATAACGTAGCGAAAGTTACGCTAATACCGCATACGATCTAAGGATGAAAGCGGGGGACTCGCAAGAGCCTCGCGCGATTGGAGCGGCCGATATCAGATTAGGTAGTTGGTGGGGTAAAGGCTCACCAAGCCAACGATCTGTAGCTGGTCTGAGAGGACGACCAGCCACACTGGAACTGAGAC
>964cc
TGGCGGAATGCTTTACACATGCAAGTCGAACGGTAGAGGGGGCAACCCCTTGAGAGTGGCGAACGGGTGAGTAATATATCGGAACGTGCCCAGTCGTGGGGGATAACGTAGCGAAAGTTACGCTAATACCGCATACGATCTAAGGATGAAAGCGGGGGACTCGCAAGAGCCTCGCGCGATTGGAGTGGCCGATATCAGATTAGGTAGTTGGTGGGGTAAAGGCTCACCAAGCCAACGATCTGTAGCTGGTCTGAGAGGACGACCAGCCACACTGGAACTGAGAC
>a9cdc
TGGCGGAATGCTTTACACATGCAAGTCGAACGGTAGAGGGGGCAACCCCTTGAGAGTGGCGAACGGGTGAGTAATATATCGGAACGTGCCCAGTCGTGGGGGATAACGTAGCGAAAGTTACGCTAATACCGCATACGATCCAAGGATGAAAGCGGGGGACTCGCAAGAGCCTCGCGCGATTGGAGCGGCCGATATCAGATTAGGTAGTTGGTGGGGTAAAGGCTCACCAAGCCAACGATCTGTAGCTGGTCTGAGAGGACGACCAGCCACACTGGAACTGAGAC
>03451
TGGCGGAATGCTTTACACATGCAAGTCGAACGGTAGAGGGGGCAACCCCTTGAGAGTGGCGAACGGGTGAGTAATATATCGGAACGTGCCCAGTCGTGGGGGATAACGTAGCGAAAGTTGCGCTAATACCGCATACGATCTAAGGATGAAAGCGGGGGACTCGCAAGAGCCTCGCGCGATTGGAGCGGCCGATATCAGATTAGGTAGTTGGTGGGGTAAAGGCTCACCAAGCCAACGATCTGTAGCTGGTCTGAGAGGACGACCAGCCACACTGGAACTGAGAC
>95fc0
TGGCGGAATGCTTTACACATGCAAGTCGAACGGTAGAGGGGGCAACCCCTCGAGAGTGGCGAACGGGTGAGTAATATATCGGAACGTGCCCAGTCGTGGGGGATAACGTAGCGAAAGTTACGCTAATACCGCATACGATCTAAGGATGAAAGCGGGGGACTCGCAAGAGCCTCGCGCGATTGGAGCGGCCGATATCAGATTAGGTAGTTGGTGGGGTAAAGGCTCACCAAGCCAACGATCTGTAGCTGGTCTGAGAGGACGACCAGCCACACTGGAACTGAGAC
>f1035
TGGCGGAATGCTTTACACATGCAAGTCGAACGGTAGAGGGGGCAACCCCTCGAGAGTGGCGAACGGGTGAGTAATATATCGGAACGTGCCCAGTCGTGGGGGATAACGTAGCGAAAGTTACGCTAATACCGCATACGATCTACGGATGAAAGCGGGGGACTCGCAAGAGCCTCGCGCGATTGGAGCGGCCGATATCAGATTAGGTAGTTGGTGGGGTAAAGGCTCACCAAGCCAACGATCTGTAGCTGGTCTGAGAGGACGACCAGCCACACTGGAACTGAGAC
>eb996
TGGCGGAAGGCTTTACACATGCAAGTCGAACGGTAGAGGGGGCAACCCCTTGAGAGTGGCGAACGGGTGAGTAATATATCGGAACGTGCCCAGTCGTGGGGGATAACGTAGCGAAAGTTACGCTAATACCGCATACGATCTAAGGATGAAAGCGGGGGACCGTAAGGCCTCGCGCGATTGGAGCGGCCGATATCAGATTAGGTAGTTGGTGGGGTAAAGGCTCACCAAGCCAACGATCTGTAGCTGGTCTGAGAGGACGACCAGCCACACTGGAACTGAGAC
>2c2b7
TGGCGGAATGCTTTACACATGCAAGTCGAACGGTAGAGGGGGCAACCCCTTGAGAGTGGCGAACGGGTGAGTAATATATCGGAACGTGCCCAGTCGTGGGGGATAACGTAGCGAAAGTTACGCTAATACCGCATACGATCTAAGGATGAAAGCGGGGGACCGTAAGGCCTCGCGCGATTGGAGCGGCCGATATCAGATTAGGTAGTTGGTGGGGTAAAGGCTCACCAAGCCAACGATCTGTAGCTGGTCTGAGAGGACGACCAGCCACACTGGAACTGAGAC
>3fe34
TGGCGGAATGCTTTACACATGCAAGTCGAACGGTAGAGGGGGCAACCCCTTGAGAGTGGCGAACGGGTGAGTAATATATCGGAACGTGCCCAGTCGTGGGGGATAACGTAGCGAAAGTTACGCTAATACCGCATACGATCTAAGGATGAAAGCGGGGGATCGCAAGACCTCGCGCGATTGGAGCGGCCGATATCAGATTAGGTAGTTGGTGGGGTAAAAGCTCACCAAGCCAACGATCTGTAGCTGGTCTGAGAGGACGACCAGCCACACTGGAACTGAGAC
>61ce6
TGGCGGAATGCTTTACACATGCAAGTCGAACGGTAGAGGGGGCAACCCCTTGAGAGTGGCGAACGGGTGAGTAATATATCGGAACGTGCCCAGTCGTGGGGGATAACGTAGTGAAAATTACGCTAATACCGCATACGATCTAAGGATGAAAGCGGGGGATCGCAAGACCTCGCGCGATTGGAGCGGCCGATATCAGATTAGGTAGTTGGTGAGGTAAAGGCTCACCAAGCCAACGATCTGTAGCTGGTCTGAGAGGACGACCAGCCACACTGGAACTGAGAC
>7acba
TGGCGGAATGCTTTACACATGCAAGTCGAACGGTAGAGGGGGCAACCCCTTGAGAGTGGCGAACGGGTGAGTAATATATCGGAACGTGCCCAGTCGTGGGGGATAACGTAGCGAAAGTTACGCTAATACCGCATACGATCTAAGGATGAAAGCGGGGGATCGCAAGACCTCGCGCGATTGGAGCGGCCGATATCAGATTAGGTAGTTGGTGGGGTAAAGGCTCACCAAGCCAACGATCTGTAGCTGGTCTGAGAGGACGACCAGCCACACTGGAACTGAGAC
>b27de
TGGCGGTATGCCTTACACATGCAAGTCGAACGGTAGAGGAGCAATCCTCGAGAGTGGCGAACGGGTGAGTAATACATCGGAACGTGCCCAGTCGTGGGGGATAACGTAGCGAAAGCTACGCTAATACCGCATACGACCCGAGGGTGAAAGCGGGGGACTCGCAAGAGCCTCGCGCGATTGGAGCGGCCGATGGCAGATTAGGTAGTTGGTGGGGTAAAGGCCCACCAAGCCTGCGATCTGTAGCTGGTCTGAGAGGACGACCAGCCACACTGGGACTGAGAC
>f4178
TGGCGGTATGCCTTACACATGCAAGTCGAACGGTAGAGGAGCAATCCTTGAGAGTGGCGAACGGGTGAGTAATACATCGGAACGTGCCCAGTCGTGGGGGATAACGTAGCGAAAGCTACGCTAATACCGCATACGACCCGAGGGTGAAAGCGGGGGACTCGCAAGAGCCTCGCGCGATTGGAGCGGCCGATGGCAGATTAGGTAGTTGGTGGGGTAAAGGCCTACCAAGCCTGCGATCTGTAGCTGGTCTGAGAGGACGACCAGCCACACTGGGACTGAGAC
>b5abe
TGGCGGTATGCCTTACACATGCAAGTCGAACGGTAGAGGAGCAATCCTCGAGAGTGGCGAACGGGTGAGTAATACATCGGAACGTGCCCAGTCGTGGGGGATAACGTAGCGAAAGCTACGCTAATACCGCATACGACCCGAGGGTGAAAGCGGGGGACTCGCAAGAGCCTCGCGCGATTGGAGCGGCCGATGGCAGATTAGGTAGTTGGTGGGGTAAAGGCCTACCAAGCCTGCGATCTGTAGCTGGTCTGAGAGGACGACCAGCCACACTGGGACTGAGAC
>9c751
TGGCGGTATGCCTTACACATGCAAGTCGAACGGTAGAGGAGCAATCCTCGAGAGTGGCGAACGGGTGAGTAATACATCGGAACGTGCCCAGTCGTGGGGGATAACGTAGCGAAAGCTACGCTAATACCGCATACGACCTGAGGGTGAAAGCGGGGGACCGTAAGGCCTCGCGCGATTGGAGCGGCCGATGGCAGATTAGGTAGTTGGTGGGGTAAAGGCCCACCAAGCCTGCGATCTGTAGCTGGTCTGAGAGGACGACCAGCCACACTGGGACTGAGACA
>5a2e0
TGGCGGTATGCCTTACACATGCAAGTCGAACGGTAGAGGAGCAATCCTCGAGAGTGGCGAACGGGTGAGTAATACATCGGAACGTGCCCAGTCGTGGGGGATAACGTAGCGAAAGCTACGCTAATACCGCATACGACCCGAGGGTGAAAGCGGGGGACCGAAAGGCCTCGCGCGATTGGAGCGGCCGATGGCAGATTAGGTAGTTGGTGGGGTAAAGGCCTACCAAGCCTGCGATCTGTAGCTGGTCTGAGAGGACGACCAGCCACACTGGGACTGAGACA
>54ae4
TGGCGGCATGCCTTACACATGCAAGTCGAACGGTAACAGGCCGCAAGGTGCTGACGAGTGGCGAACGGGTGAGTAATGCATCGGAACGTGCCCAGTCGTGGGGGATAACTGCTCGAAAGAGCAGCTAATACCGCATACGACCTGAGGGTGAAAGCGGGGGACCGTAAGGCCTCGCGCGATTGGAGCGGCCGATGTCAGATTAGCTAGTTGGTGGGGTAAAGGCCCACCAAGGCAACGATCTGTAGTTGGTCTGAGAGGACGACCAGCCACACTGGGACTGAGAC
>ed28f
TGGCGGCATGCCTTACACATGCAAGTCGAACGGCAGCACGGGAGCAATCCTGGTGGCGAGTGGCGAACGGGTGAGTAATATATCGGAACGTGCCCAGTAGTGGGGGATAACTGCTCGAAAGAGCAGCTAATACCGCATACGACCTGAGGGTGAAAGCGGGGGATCGCAAGACCTCGCGCTATTGGAGCGGCCGATATCAGATTAGCTAGTTGGTGGGGTAAAAGCTCACCAAGGCGACGATCTGTAGCTGGTCTGAGAGGACGACCAGCCACACTGGGACTGAGAC
>a0d74
TAGCGGGATGCCTTACACATGCAAGTCGAACGGCAGCGCGGACTTCGGTCTGGCGGCGAGTGGCGAACGGGTGAGTAATGTATCGGAACGTGCCCAGTAGCGGGGGATAACTACTCGAAAGAGTAGCTAATACCGCATACGCCCTACGGGGGAAAGGGGGGGATCGCAAGACCTCTCACTATTGGAGCGGCCGATATCGGATTAGCTAGTTGGTGAGGTAAAGGCTCACCAAGGCGACGATCCGTAGCTGGTTTGAGAGGACGACCAGCCACACTGGGACTGAGAC
>110e9
TAGCGGGATGCCTTACACATGCAAGTCGAACGGCAGCGCGGACTTCGGTCTGGCGGCGAGTGGCGAACGGGTGAGTAATGTATCGGAACGTGCCTAGTAGCGGGGGATAACTACTCGAAAGAGTAGCTAATACCGCATACGCCCTACGGGGGAAAGGGGGGGATCGCAAGACCTCTCACTATTAGAGCGGCCGATATCGGATTAGCTAGTTGGTGAGGTAAAGGCTCACCAAGGCGACGATCCGTAGCTGGTTTGAGAGGACGACCAGCCACACTGGGACTGAGAC
>337c8
TAGCGGGATGCCTTACACATGCAAGTCGAACGGCAGCGCGGACTTCGGTCTGGCGGCGAGTGGCGAACGGGTGAGTAATGTATCGGAACGTGCCTAGTAGCGGGGGATAACTACTCGAAAGAGTAGCTAATACCGCATACGCCCTACGGGGGAAAGGGGGGGATCGCAAGACCTCTCACTATTAGAGCGGCCGATATCGGATTAGCTAGTTGGTGGGGTAAAGGCTCACCAAGGCGACGATCCGTAGCTGGTTTGAGAGGACGACCAGCCACACTGGGACTGAGAC
>569ec
TGGCGGCATGCCTTACACATGCAAGTCGAACGGCAGCACGGACTTCGGTCTGGTGGCGAGTGGCGAACGGGTGAGTAATATATCGGAACGTGCCTAGTAGTGGGGGATAACTAGTCGAAAGATTAGCTAATACCGCATACGCCCTAAGGGGGAAAGCAGGGGATCTTCGGACCTTGTGCTATTAGAGTGGCCGATATCTGATTAGCTAGTTGGTGAGGTAAAGGCTCACCAAGGCGACGATCAGTAGCTGGTCTGAGAGGACGACCAGCCACACTGGGACTGAGAC
>2764c
TGGCGGCATGCCTTACACATGCAAGTCGAACGGCAGCGCGGGGCAACCTGGCGGCGAGTGGCGAACGGGTGAGTAATATATCGGAACGTACCCTGGAGTGGGGGATAACGTAGCGAAAGTTACGCTAATACCGCATACGATCTAAGGATGAAAGTGGGGGATCGCAAGACCTCATGCTCCTGGAGCGGCCGATATCTGATTAGCTAGTTGGTAGGGTAAAAGCCTACCAAGGCATCGATCAGTAGCTGGTCTGAGAGGACGACCAGCCACACTGGAACTGAGAC
>cabcf
TGGCGGCATGCCTTACACATGCAAGTCGAACGGCAGCGCGGGGCAACCTGGCGGCGAGTGGCGAACGGGTGAGTAATATATCGGAACGTACCCTGGAGTGGGGGATAACGTAGCGAAAGTTACGCTAATACCGCATACGATCTAAGGATGAAAGTGGGGGATCGCAAGACCTCATGCTCCTGGAGCGGCCGATATCTGATTAGCTAGTTGGTGGGGTAAAGGCCTACCAAGGCATCGATCAGTAGCTGGTCTGAGAGGACGACCAGCCACACTGGAACTGAGAC
>2ed56
TGGCGGCATGCCTTACACATGCAAGTCGAACGGCAGCGCGGAAAGGGGTAACCCGGCCTGGCGGCGAGTGGCGAACGGGTGAGTAAAATATCGGAACGTGCCCAGGAGTGGGGGATAACGTAGCGAAAGTTACGCTAATACCGCATACGATCTGAGGATGAAAGTGGGGGATGTGCTTGCACACCTCATGCTCATGGAGCGGCCGATATCTGATTAGCTAGTTGGTGGGGTAAAAGCCTACCAAGGCGACGATCAGTAGCTGGTCTGAGAGGACGACCAGCCACACTGGAACTGAGAC
>bd246
TGGCGGCATGCCTTACACATGCAAGTCGAACGGCAGCGCGGACTTCGGTCTGGCGGCGAGTGGCGAACGGGTGAGTAATGTATCGGAACGTGCCCTAGAGTGGGGGATAACGTAGCGAAAGTTACGCTAATACCGCATACGATCTATGGATGAAAGTGGGGGACCGTAAGGCCTCACGCTCATGGAGCGGCCGATATCTGATTAGCTAGTTGGTAGGGTAAAAGCCTACCAAGGCGACGATCAGTAGCTGGTCTGAGAGGACGACCAGCCACACTGGGACTGAGAC
>9f080
TGGCGGCATGCCTTACACATGCAAGTCGAACGGCAGCACGGGTGCTTGCACCTGGTGGCGAGTGGCGAACGGGTGAGTAATATATCGGAACGTACCCTAGAGTGGGGGATAACGCAGCGAAAGTTGCGCTAATACCGCATACGATCTACGGATGAAAGTGGGGGATCGCAAGACCTCATGCTCATGGAGCGGCCGATATCTGATTAGCTAGTTGGTGGGGTAAAAGCCTACCAAGGCATCGATCAGTAGCTGGTCTGAGAGGACGACCAGCCACACTGGAACTGAGAC
>c0b14
TGGCGGCATGCCTTACACATGCAAGTCGAACGGCAGCACGGGTGCTTGCACCTGGTGGCGAGTGGCGAACGGGTGAGTAATGTATCGGAACGTGCCCTAGAGTGGGGGATAACGTAGCGAAAGTTACGCTAATACCGCATACGATCTACGGATGAAAGTGGGGGATCGCAAGACCTCATGCTCATGGAGCGGCCGATATCTGATTAGCTAGTTGGTAGGGTAAAAGCCTACCAAGGCGACGATCAGTAGCTGGTCTGAGAGGACGACCAGCCACACTGGGACTGAGAC
>5dac1
TGGCGGCATGCCTTACACATGCAAGTCGAACGGCAGCACGGGAGCTTGCTCCTGGTGGCGAGTGGCGAACGGGTGAGTAATATATCGGAACGTGCCCTAGAGTGGGGGATAACTAGTCGAAAGATTAGCTAATACCGCATACGATCTACGGATGAAAGTGGGGGATCGCAAGACCTCATGCTCATGGAGCAGCCGATATCTGATTAGCTAGTTGGTGAGGTAAAGGCTCACCAAGGCGACGATCAGTAGCTGGTCTGAGAGGACGACCAGCCACACTGGAACTGAGAC
>c4fc2
TGGCGGCATGCCTTACACATGCAAGTCGAACGGCAGCACGGGAGCTTGCTCCTGGTGGCGAGTGGCGAACGGGTGAGTAATATATCGGAACGTGCCCTAGAGTGGGGGATAACTAGTCGAAAGATTAGCTAATACCGCATACGATCTACGGATGAAAGTGGGGGATCGCAAGACCTCATGCTCATGGAGCGGCCGATATCTGATTAGCTAGTTGGTGAGGTAAAGGCTCACCAAGGCGACGATCAGTAGCTGGTCTGAGAGGACGACCAGCCACACTGGAACTGAGAC
>30631
TGGCGGCATGCCTTACACATGCAAGTCGAACGGCAGCACGGAGCTTGCTCTGGTGGCGAGTGGCGAACGGGTGAGTAATATATCGGAACGTACCCTGGAGTGGGGGATAACGTAGCGAAAGTTACGCTAATACCGCATACGATCTAAGGATGAAAGTGGGGGATCGCAAGACCTCATGCTCCTGGAGCGGCCGATATCTGATTAGCTAGTTGGTGGGGTAAAGGCCTACCAAGGCATCGATCAGTAGCTGGTCTGAGAGGACGACCAGCCACACTGGAACTGAGAC
>9faa9
TGGCGGCATGCCTTACACATGCAAGTCGAACGGCAGCACGGAGCTTGCTCTGGTGGCGAGTGGCGAACGGGTGAGTAATATATCGGAACGTACCCTGGAGTGGGGGATAACGTAGCGAAAGTTACGCTAATACCGCATACGATCTAAGGATGAAAGTGGGGGATCGCAAGACCTCATGCTCGTGGAGCGGCCGATATCTGATTAGCTAGTTGGTAGGGTAAAAGCCTACCAAGGCATCGATCAGTAGCTGGTCTGAGAGGACGACCAGCCACACTGGAACTGAGAC
>140d7
TGGCGGCATGCCTTACACATGCAAGTCGAACGGTAACAGGTCTTCGGATGCTGACGAGTGGCGAACGGGTGAGTAATATATCGGAACATACCCTAGAGTGGGGGATAACGTAGCGAAAGTTACGCTAATACCGCATACGATCTGAGGATGAAAGTGGGGGCTCGCAAGACCTCATGCTCATGGAGTGGCCGATATCTGATTAGCTAGTTGGTGAGGTAAAGGCTCACCAAGGCGACGATCAGTAGCTGGTTTGAGAGAACGACCAGCCACACTGGAACTGAGAC
>e00a5
TGGCGGCATGCCTTACACATGCAAGTCGAACGGCAGCACGGGTGCTTGCACCTGGTGGCGAGTGGCGAACGGGTGAGTAATATATCGGAACATACCCTAGAGTGGGGGATAACGTAGCGAAAGTTACGCTAATACCGCATACGAACTAAGGTTGAAAGTGGGGGATCGCAAGACCTCATGCTCATGGAGTGGCCGATATCTGATTAGCTAGTTGGTGAGGTAAAGGCTCACCAAGGCGACGATCAGTAGCTGGTTTGAGAGAACGACCAGCCACACTGGAACTGAGAC
>c3384
TGGCGGCATGCCTTACACATGCAAGTCGAACGGCAGCACGGGGCAACCTGGTGGCGAGTGGCGAACGGGTGAGTAATATATCGGAACATACCCTAGAGTGGGGGATAACGTAGCGAAAGTTACGCTAATACCGCATACGAACTAAGGTTGAAAGTGGGGGATCGCAAGACCTCATGCTCATGGAGTGGCCGATATCTGATTAGCTAGTTGGTGAGGTAAAGGCTCACCAAGGCGACGATCAGTAGCTGGTTTGAGAGAACGACCAGCCACACTGGAACTGAGAC
>5c1fb
TGGCGGCATGCCTTACACATGCAAGTCGAACGGCAGCACGGGGCAACCTGGTGGCGAGTGGCGAACGGGTGAGTAATATATCGGAACATACCCTAGAGTGGGGGATAACGTAGCGAAAGTTACGCTAATACCGCATACGAACTAAGGTTGAAAGTGGGGGATCTTCGGACCTCATGCTCATGGAGTGGCCGATATCTGATTAGCTAGTTGGTGAGGTAAAGGCTCACCAAGGCGACGATCAGTAGCTGGTTTGAGAGAACGACCAGCCACACTGGAACTGAGAC
>63e9f
TGGCGGCATGCCTTACACATGCAAGTCGAACGGCAGCACGGACTTCGGTCTGGTGGCGAGTGGCGAACGGGTGAGTAATATATCGGAACATACCCTAGAGTGGGGGATAACGTAGCGAAAGTTACGCTAATACCGCATACGAACTAAGGTTGAAAGTGGGGGATCGCAAGACCTCATGCTCATGGAGTGGCCGATATCTGATTAGCTAGTTGGTGAGGTAAAGGCTCACCAAGGCGACGATCAGTAGCTGGTTTGAGAGAACGACCAGCCACACTGGAACTGAGAC
>ec73d
TGGCGGCATGCTTTACACATGCAAGTCGAACGGCAGCGCGGGGCAACCTGGCGGCGAGTGGCGAACGGGTGAGTAATATATCGGAACGTACCCAAGAGTGGGGGATAACGTAGCGAAAGTTACGCTAATACCGCATACGATCTAAGGATGAAAGCAGGGGATCTTCGGACCTTGTGCTCCTGGAGCGGCCGATATCTGATTAGCTAGTTGGTGAGGTAAAGGCTCACCAAGGCCACGATCAGTAGCTGGTCTGAGAGGACGACCAGCCACACTGGAACTGAGAC
>f3bf8
TGGCGGCATGCTTTACACATGCAAGTCGAACGGGGAACTTAGCTTGCTAAGTTTCTAGTGGCGAACGGGTGAGTAACATATCGGAACGTACCTTATAGTGGGGGATAACTAAGCGAAAGTTTAGCTAATACCGCATAATATCTGAGGATTAAAGCGGGGGATCGTAAGACCTCGTGCTATAAGAGCGGCCGATATCTGATTAGCTAGTTGGTAGGGTAAAAGCCTACCAAGGCGACGATCAGTAGCAGGTCTGAGAGGATGGCCTGCCACACTGGGACTGAGAC
>e45d9
TGGCGGCATGCTTTACACATGCAAGTCGAACGGCAGCACGGGGGCAACCCTGGTGGCGAGTGGCGAACGGGTGAGTAATATATCGGAACGTACCCGGAAATGGGGGATAACGTAGCGAAAGTTACGCTAATACCGCATATGCCCTGAGGGGGAAAGCGGGGGATTCGCAAGGACCTCGCGTTTTCGGAGCGGCCGATATCGGATTAGCTAGTAGGTGAGGTAAAGGCTCACCTAGGCGACGATCCGTAGCTGGTCTGAGAGGACGACCAGCCACACTGGAACTGAGAC
>80180
TGGCGGCATGCTTTACACATGCAAGTCGAACGGCAGCACGGGTGCTTGCACCTGGTGGCGAGTGGCGAACGGGTGAGTAATATATCGGAACGTACCCGGAAATGGGGGATAACGTAGCGAAAGTTACGCTAATACCGCATATGCCCTGAGGGGGAAAGCGGGGGATTCGAAAGAACCTCGCGTTTTCGGAGCGGCCGATATCGGATTAGCTAGTAGGTGAGGTAAAGGCTCACCTAGGCGACGATCCGTAGCTGGTCTGAGAGGACGACCAGCCACACTGGAACTGAGAC
>e302d
TGGCGGCATGCTTTACACATGCAAGTCGAACGGCAGCACGGGGGCAACCCTGGTGGCGAGTGGCGAACGGGTGAGTAATATATCGGAACGTACCCGGAAATGGGGGATAACGTAGCGAAAGTTACGCTAATACCGCATATGCCCTAAGGGGGAAAGCGGGGGATTCGCAAGAACCTCGCGTTTTCGGAGCGGCCGATATCGGATTAGCTAGTAGGTGAGGTAAAGGCTCACCTAGGCGACGATCCGTAGCTGGTCTGAGAGGACGACCAGCCACACTGGAACTGAGAC
>0eb34
TGGCGGCATGCTTTACACATGCAAGTCGAACGGCAGCACGGGGGCAACCCTGGTGGCGAGTGGCGAACGGGTGAGTAATATATCGGAACGTACCCGGAAATGGGGGATAACGTAGCGAAAGTTGCGCTAATACCGCATATGCCCTGAGGGGGAAAGCGGGGGATCCGCAAGGACCTCGCGTTTTCGGAGCGGCCGATATCGGATTAGCTAGTAGGTGGGGTAAAGGCTCACCTAGGCGACGATCCGTAGCTGGTCTGAGAGGACGACCAGCCACACTGGAACTGAGAC
>bf58e
TGGCGGCATGCCTTACACATGCAAGTCGAACGGCAGCACGGGGGCAACCCTGGTGGCGAGTGGCGAACGGGTGAGTAATGCATCGGAATGTACCCAGTAGTGGGGGATAACTAGTCGAAAGACTAGCTAATACCGCATACGCACTACGGTGGAAAGCGGGGGATCGCAAGACCTCGCGCTATTGGAGCAGCCGATGCCCGATTAGGTAGTTGGTGGGGTAAAAGCCTACCAAGCCTGCGATCGGTACCTGGTCTGAGAGGACGACCAGGCACACTGGGACTGAGAC
>73593
TGGCGGCATGCCTTACACATGCAAGTCGAACGGCAGCACGGGGGCAACCCTGGTGGCGAGTGGCGAACGGGTGAGTAATGCATCGGAACGTGCCCCGTAGCGGGGGATAACCAGTCGAAAGACTGGCTAATACCGCATACGCTCTTCGGAGGAAAGCAGGGGATCGCAAGACCTTGCACTATGGGAGCGGCCGATGTCCGATTAGCTAGTTGGTGAGGTAAAGGCTCACCAAGGCGACGATCGGTAGCTGGTTTGAGAGAACGACCAGCCACACTGGGACTGAGAC
>67b8e
TGGCGGCATGCCTTACACATGCAAGTCGAACGGCAGCGCGGGGGCAACCCTGGCGGCGAGTGGCGAACGGGTGAGTAATACTTCGGAACGTGCCCAGTAGCGGGGGATAACGCAGCGAAAGTTGTGCTAATACCGCATATTCTCTACGGAGGAAAGAGGGGGATCGCAAGACCTCTCACTATTGGAGCGGCCGAAGCCTGATTAGCTAGTTGGTGGGGTAAAAGCTCACCAAGGCGACGATCAGTAGCTGGTTTGAGAGAACGACCAGCCACACTGGGACTGAGAC
>06fd7
TGGCGGCATGCCTTACACATGCAAGTCGAACGGCAGCACGGGGGCAACCCTGGTGGCGAGTGGCGAACGGGTGAGTAATACATCGGAATGTACCCAGTAGCGGGGGATAACTACTCGAAAGAGTTGCTAATACCGCATACGCCCTATGGGGGAAAGAGGGGGATCGCAAGACCTCTCACTATTGGAGCAGCCGATGTCAGATTAGCTTGTTGGTGAGGTAAAAGCTCACCAAGGCGACGATCTGTAACTGGTCTGAGAGGACGACCAGTCACACTGGGACTGAGAC
>717af
TGGCGGCATGCCTTACACATGCAAGTCGAACGGCAGCATGATCTAGCTTGCTAGATTGATGGCGAGTGGCGAACGGGTGAGTAATACATCGGAACGTGCCCTGTAGTGGGGGATAACTAGTCGAAAGATTAGCTAATACCGCATACGACCTGAGGGTGAAAGTGGGGGACCGCAAGGCCTCATGCTATAGGAGCGGCCGATGTCTGATTAGCTAGTTGGTGGGGTAAAGGCCCACCAAGGCGACGATCAGTAGCTGGTCTGAGAGGACGATCAGCCACACTGGGACTGAGAC
>22a83
TGGCGGCATGCTTTACACATGCAAGTCGAACGGCAGCACGGGGGCAACCCTGGTGGCGAGTGGCGAACGGGTGAGTAATGCATCGGAACGTACCCTGTCGTGGGGGATAACACATCGAAAGATGTGCTAATACCGCATACGACCTGAGGGTGAAAGCGGGGGACCGTAAGGCCTCGCGCGACAGGAGCGGCCGATGTCTGATTAGCTAGTTGGTGGGGTAAAGGCCTACCAAGGCGACGATCAGTAGCTGGTCTGAGAGGACGACCAGCCACACTGGGACTGAGAC
>9f891
TGGCGGAATGCTTTACACATGCAAGTCGAGCGGCAGCGCGGGGTAACCTGGCGGCGAGCGGCGAACGGGTGAGTAATACATCGGAACGTACCCAATCGTGGGGGATAACTATCCGAAAGGATAGCTAATACCGCATAAGTCCTGAGGGAGAAAGCAGGGGATCGCAAGACCTTGCGCGGATGGAGCGGCCGATGTCAGATTAGCTAGTTGGTGGGGTAAAGGCCTACCAAGGCGACGATCTGTAGCTGGTCTGAGAGGACGACCAGCCACACTGGAACTGAGAC
>24cbd
TGGCGGAATGCTTTACACATGCAAGTCGAGCGGCAGCGCGGGGCAACCTGGCGGCGAGCGGCGAACGGGTGAGTAATACATCGGAACGTACCCAATCGTGGGGGATAACTATCCGAAAGGATAGCTAATACCGCATAAGTCCTGAGGGAGAAAGCAGGGGATCGCAAGACCTTGCGCGGATGGAGCGGCCGATGTCGGATTAGCTAGTTGGTGGGGTAAAGGCCTACCAAGGCGACGATCCGTAGCTGGTCTGAGAGGACGACCAGCCACACTGGAACTGAGAC
>c40b7
TGGCGGAATGCTTTACACATGCAAGTCGAGCGGCAGCGCGGGGGCAACCCTGGCGGCGAGCGGCGAACGGGTGAGTAACACATCGGAACGTACCCTGGCGTGGGGGATAACACATTGAAAGATGTGCTAATACCGCATACGCCCTGAGGGGGAAAGCGGGGGATCGCAAGACCTCGCGCGGCAGGAGCGGCCGATGTCGGATTAGCTAGTTGGTGAGGTAAAGGCTCACCAAGGCGACGATCCGTAGCTGGTCTGAGAGGATGATCAGCCACACTGGGACTGAGAC
>a42ce
TGGCGGAATGCTTTACACATGCAAGTCGAGCGGCAGCGCGGGGGCAACCCTGGCGGCGAGCGGCGAACGGGTGAGTAACATATCGGAACGTACCCTATCGTGGGGGATAACACATCGAAAGATGTGCTAATACCGCATACGACCTGAGGGTGAAAGCAGGGGATCGCAAGACCTTGTGCGACAGGAGCGGCCGATATCGGATTAGCTAGTTGGTGAGGTAAAGGCTCACCAAGGCGACGATCCGTAGCTGGTCTGAGAGGACGACCAGCCACACTGGAACTGAGAC
>f6a76
TGGCGGAATGCTTTACACATGCAAGTCGAACGGCAGCACGGGGGCAACCCTGGTGGCGAGTGGCGAACGGGTGAGTAACACATCGGAACGCGTCCTGTAATGGGGGATAACCTGGCGAAAGCCAGGCTAATACCGCATACGTCCTGAGGGAGAAAGCGGGGGATTGGAAACGACCTCGCGTTATAGGAGTGGCCGATGTCGGATTAGCTAGTTGGTGGGGTAAAGGCCTACCAAGGCGACGATCCGTAGCTGGTCTGAGAGGACGACCAGCCACACTGGGACTGAGAC
>e2cbe
TGGCGGCATGCCTTACACATGCAAGTCGAACGGCAGCACGGGTGCTTGCACCTGGTGGCGAGTGGCGAACGGGTGAGTAATATATCGGAACGTACCTTATCGTGGGGGATAACGCAGCGAAAGCTGTGCTAATACCGCATAAGCCCTAAGGGGGAAAGCAGGGGACCGTAAGGCCTTGCGCGATTAGAGCGGCCGATACCTGATTAGCTAGTTGGTGAGGTAAAGGCTCACCAAGGCAACGATCAGTAGCTGGTCTGAGAGGACGATCAGCCACACTGGGACTGAGAC
>6d2ef
TGGCGGCATGCCTTACACATGCAAGTCGAACGGCAGCACGGGTGCTTGCACCTGGTGGCGAGTGGCGAACGGGTGAGTAATATATCGGAACGTACCTTATTGTGGGGGATAACGCAGCGAAAGCTGTGCTAATACCGCATAATCCCTTAGGGGGAAAGCGGGGGACCGTAAGGCCTCGCGCAATTAGAGCGGCCGATACCTGATTAGCTAGTTGGTGAGGTAAAGGCTCACCAAGGCAACGATCAGTAGCTGGTCTGAGAGGACGATCAGCCACACTGGGACTGAGAC
>59fb9
TGGCGGCATGCCTTACACATGCAAGTCGAACGGCAGCACGGGTGCTTGCACCTGGTGGCGAGTGGCGAACGGGTGAGTAATATATCGGAACGTACCTTATTGTGGGGGATAACGCAGCGAAAGCTGTGCTAATACCGCATAATCCCTAAGGGGGAAAGCGGGGGACCGTAAGGCCTCGCGCAATTAGAGCGGCCGATACCTGATTAGCTAGTTGGTGAGGTAAAGGCTCACCAAGGCAACGATCAGTAGCTGGTCTGAGAGGACGATCAGCCACACTGGGACTGAGAC
>54dd8
TGGCGGCATGCTTTACACATGCAAGTCGAACGGCAGCACGGGTGCTTGCACCTGGTGGCGAGTGGCGAACGGGTGAGTAATATATCGGAACGTACCTTATCGTGGGGGATAACGCAGCGAAAGTTGTGCTAATACCGCATACGCTCTGAGGGGGAAAGTGGGGGACCGCAAGGCCTCACGCGATTAGAGCGGCCGATATCTGATTAGCTAGTTGGTAGGGTAAAGGCCTACCAAGGCATCGATCAGTAGCTGGTCTGAGAGGACGATCAGCCACACTGGGACTGAGAC
>d77e9
TGGCGGCATGCTTTACACATGCAAGTCGAACGGCAGCACGGGTGCTTACACCTGGTGGCGAGTGGCGAACGGGTGAGTAATATATCGGAACGTACCTTATCGTGGGGGATAACGCAGCGAAAGTTGCGCTAATACCGCATACGCCCTGAGGGGGAAAGTGGGGGACCGCAAGGCCTGACGCGATTAGAGCGGCCGATATCTGATTAGCTAGTTGGTAGGGTAAAGGCCCACCAAGGCATCGATCAGTAGCTGGTCTGAGAGGACGATCAGCCACACTGGGACTGAGAC
>9bd25
TGGCGGCATGCCTTACACATGCAAGTCGAACGGCAGCACGGGTGCTTGCACCTGGTGGCGAGTGGCGAACGGGTGAGTAATATATCGGAACGTACCTTATCGTGGGGGATAACGCAGCGAAAGCTGCGCTAATACCGCATACGCCCTGAGGGGGAAAGCGGGGGACCGTAAGGCCTCGCGCGATTAGAGCGGCCGATATCTGATTAGCTTGTTGGTGGGGTAAAAGCCCACCAAGGCGACGATCAGTAGCTGGTCTGAGAGGACGATCAGCCACACTGGGACTGAGAC
>f5e23
TGGCGGCATGCCTTACACATGCAAGTCGAACGGCAGCACGGGTGCTTGCACCTGGTGGCGAGTGGCGAACGGGTGAGTAATACATCGGAACGTACCTTATCGTGGGGGATAACGCAGCGAAAGTTGCGCTAATACCGCATACGCCCTGAGGGGGAAAGCGGGGGACCGTAAGGCCTCGCGCGATTAGAGCGGCCGATGTCTGATTAGCTTGTTGGTGAGGTAAAAGCTCACCAAGGCGATGATCAGTAGCTGGTCTGAGAGGACGATCAGCCACACTGGGACTGAGAC
>e81f9
TGGCGGCATGCCTTACACATGCAAGTCGAACGGCAGCACGGGTACTTGTACCTGGTGGCGAGTGGCGAACGGGTGAGTAATACATCGGAACGTACCTTATCGTGGGGGATAACGCAGCGAAAGCTGTGCTAATACCGCATACGCCCTGAGGGGGAAAGCGGGGGATCGAAAGACCTCGCGCGATTAGAGCGGCCGATGCCTGATTAGCTTGTTGGTGGGGTAAAAGCCCACCAAGGCGACGATCAGTAGCTGGTCTGAGAGGACGATCAGCCACACTGGGACTGAGAC
>127a7
TGGCGGCATGCCTTACACATGCAAGTCGAACGGCAGCACGGGTACTTGTACCTTGTGGCAAGTGGCGAACGGGTGAGTAATACATCGGAACGTACCTTATCGTGGGGGATAACGCAGCGAAAGCTGTGCTAATACCGCATACGCCCTGAGGGGGAAAGCGGGGGATCGAAAGACCTCGCGCGATTAGAGCGGCCGATGCTTGATTAGCTTGTTGGTGGGGTAAAAGCCCACCAAGGCGACGATCAATAGCTGGTCTGAGAGGACGATCAGCCACACTGGGACTGAGAC
>694a9
TGGCGGCATGCCTTACACATGCAAGTCGAACGGCAGCACGGGTACTTGTACCTGGTGGCGAGTGGCGAACGGGTGAGTAATACATCGGAACGTACCTTATCGTGGGGGATAACGCAGCGAAAGCTGTGCTAATACCGCATACGCCCTGAGGGGGAAAGCGGGGGATCGAAAGACCTCGCGCGATTAGAGCGGCCGATGCTTGATTAGCTTGTTGGTGGGGTAAAAGCCCACCAAGGCGACGATCAATAGCTGGTCTGAGAGGACGATCAGCCACACTGGGACTGAGAC
>77f09
TGGCGGCATGCCTTACACATGCAAGTCGAACGGCAGCACGGGTCTTGCACCTGGTGGCGAGTGGCGAACGGGTGAGTAATACATCGGAACGTACCTTATCGTGGGGGATAACGCAGCGAAAGCTGTGCTAATACCGCATACGCCCTGAGGGGGAAAGCGGGGGATCGAAAGACCTCGCGCGATTAGAGCGGCCGATGCCTGATTAGCTTGTTGGTGGAGTAAAAGCCCACCAAGGCGACGATCAGTAGCTGGTCTGAGAGGACGACAGCCACACTGGGACTGAGAC
>23025
TGGCGGCATGCCTTACACATGCAAGTCGAACGGCAGCACGGGTGCTTGCACCTGGTGGCGAGTGGCGAACGGGTGAGTAATACATCGGAACGTACCTTATCGTGGGGGATAACGCAGCGAAAGCTGTGCTAATACTGCATACGCCCTGAGGGGGAAAGCGGGGGATCGAAAGACCTCGCGCGATTAGAGCGGCCGATGCCTGATTAGCTTGTTGGTGGAGTAAAAGCCCACCAAGGCGACGATCAGTAGCTGGTCTGAGAGGACGATCAGCCACACTGGGACTGAGAC
>13c19
TGGCGGCATGCCTTACACATGCAAGTCGAACGGCAGCACGGGTGCTTGCACCTGGTGGCGAGTGGCGAACGGGTGAGTAATATATCGGAACGTACCTTATCGTGGGGGATAACGCAGCGAAAGCTGTGCTAATACCGCATACGCCCTGAGGGGGAAAGCGGGGGATCGAAAGACCTCGCGCGATTAGAGCGGCCGATGCCTGATTAGCTTGTTGGTGGGGTAAAAGCCCACCAAGGCGACGATCAGTAGCTGGTCTGAGAGGACGATCAGCCACACTGGAACTGAGAC
>0058a
TGGCGGCATGCCTTACACATGCAAGTCGAACGGCAGCATGGGTGCTTGCACCTGGTGGCGAGTGGCGAACGGGTGAGTAATATATCGGAACGTACCTTATCGTGGGGGATAACGCAGCGAAAGCTGTGCTAATACCGCATACGCCCTGAGGGGGAAAGCGGGGGATCGAAAGACCTCGCGCGATTAGAGCGGCCGATGCCTGATTAGCTTGTTGGTGGGGTAAAAGCCCACCAAGGCGACGATCAGTAGCTGGTCTGAGAGGACGATCAGCCACACTGGGACTGAGAC
>db879
TGGCGGCATGCCTTACACATGCAAGTCGAACGGCAGCACGGGTGCTTGCACCTGGTGGCGAGTGGCGAACGGGTGAGTAATACATCGGAACGTACCTTATCGTGGGGGATAACGCAGCGAAAGCTGTGCTAATACCGCATACGCCCTGAGGGGGAAAGCGGGGGATCGAAAGACCTCGCGCGATTAGAGCGGCCGATGCCTGATTAGCTTGTTGGTGGGGTAAAAGCCCACCAAGGCGACGATCAGTAGCTGGTCTGAGAGGACGATCAGCCACACTGGGACTGAGAC
>e3d8a
TGGCGGCATGCCTTACACATGCAAGTCGAACGGCAGCACGGGTGCTTGCACCTGGTGGCGAGTGGCGAACGGGTGAGTAATACATCGGAACGTACCTTATCGTGGGGGATAACGCAGCGAAAGCTGTGCTAATACCGCCTACGCCCTGAGGGGGAAAGCGGGGGATCGAAAGACCTCGCGCGATTAGAGCGGCCGATGCCTGATTAGCTTGTTGGTGGGGTAAAAGCCCACCAAGGCGACGATCAGTAGCTGGTCTGAGAGGACGATCAGCCACACTGGGACTGAGAC
>2b655
TGGCGGCATGCCTTACACATGCAAGTCGAACGGCGGCACGGGTGCTTGCACCTGGTGGCGAGTGGCGAACGGGTGAGTAATACATCGGAACGTACCTTATCGTGGGGGATAACGCAGCGAAAGCTGTGCTAATACCGCATACGCCCTGAGGGGGAAAGCGGGGGATCGAAAGACCTCGCGCGATTAGAGCGGCCGATGCCTGATTAGCTTGTTGGTGGGGTAAAAGCCCACCAAGGCGACGATCAGTAGCTGGTCTGAGAGGACGATCAGCCACACTGGGACTGAGAC
>65dce
TGGCGGCATGCCTTACACATGCAAGTCGAACGGCAGCACGGGTGCTTGCACCTGGTGGCGAGTGGCGAACGGGTGAGTAATACATCGAAACGTACCTTATCGTGGGGGATAACGCAGCGAAAGCTGTGCTAATACCGCATACGCCCTGAGGGGGAAAGCGGGGGATCGAAAGACCTCGCGCGATTAGAGCGGCCGATGCCTGATTAGCTTGTTGGTGGGGTAAAAGCCCACCAAGGCGACGATCAGTAGCTGGTCTGAGAGGACGATCAGCCACACTGGGACTGAGAC
>f4544
TGGCGGCATGCCTTACACATGCAAGTCGAACGGCAGCACGGGTGCTTGCACCTGGTGGCGAGTGGCGAACGGGTGAGTAATACATCGGAACGTACCTTATCGTGGGGGATAACGCAGCGAAAGCTGTGCTAATACCGCATACGCCCTGAGGGGGAAAGCGGGGGATCGAAAGACCTTGCGCGATTAGAGCGGCCGATGCCTGATTAGCTTGTTGGTGGGGTAAAAGCCCACCAAGGCGACGATCAGTAGCTGGTCTGAGAGGACGATCAGCCACACTGGGACTGAGAC
>47b7c
TGGCGGCATGCCTTACACATGCAAGTCGAACGGCAGCACGGGTGCTTGCACCTGGTGGCGAGTGGCGAACGGGTGAGTAATACATCGGAACATACCTTATCGTGGGGGATAACGCAGCGAAAGCTGTGCTAATACCGCATACGCCCTGAGGGGGAAAGCGGGGGATCGAAAGACCTTGCGCGATTAGAGCGGCCGATGCCTGATTAGCTTGTTGGTGGGGTAAAAGCCCACCAAGGCGACGATCAGTAGCTGGTCTGAGAGGACGATCAGCCACACTGGGACTGAGAC
>8f231
TGGCGGCATGCCTTACACATGCAAGTCGAACGGCAGCACGGGTGCTTGCACCTGGTGGCGAGTGGCGAACGGGTGAGTAATACATCGGAACGTACCTTATCGTGGGGGATAACGCAGCGAAAGCTGTGCTAATACCGCATACGCCCTGAGGGGGAAAGCGGGGGATCGAAAGACCTCGCGCGATTAGAGCGGCCGATGCCTGATTAGCTTGTTGGTGGGGTAAAAGCCCACCAAGGTGACGATCAGTAGCTGGTCTGAGAGGACGATCAGCCACACTGGGACTGAGAC
>aae36
TGGCGGCATACCTTACACATGCAAGTCGAACGGCAGCACGGGTGCTTGCACCTGGTGGCGAGTGGCGAACGGGTGAGTAATACATCGGAACGTACCTTATCGTGGGGGATAACGCAGCGAAAGCTGTGCTAATACCGCATACGCCCTGAGGGGGAAAGCGGGGGATCGAAAGACCTCGCGCGATTAGAGCGGCCGATGCCTGATTAGCTTGTTGGTGGGGTAAAAGCCCACCAAGGCGACGATCAGTAGCTGGTCTGAGAGGACGATCAGCCACACTGGGACTGAGAC
>f9a54
TGGCGGCATGCCTTACACATGCAAGTCGGACGGCAGCACGGGTGCTTGCACCTGGTGGCGAGTGGCGAACGGGTGAGTAATACATCGGAACGTACCTTATCGTGGGGGATAACGCAGCGAAAGCTGTGCTAATACCGCATGCTCCCTAATGGGGAAAGCGGGGGATCGAAAGACCTCGCGCGATTAGAGCGGCCGATGCCTGATTAGCTTGTTGGTGGGGTAAAAGCCCACCAAGGCGACGATCAGTAGCTGGTCTGAGAGGACGATCAGCCACATTGGGACTGAGAC
>fa527
TGGCGGCATGCCTTACACATGCAAGTCGAACGGCAGCACGGGTGCTTGCACCTGGTGGCGAGTGGCGAACGGGTGAGTAATACATCGGAACGTACCTTATCGTGGGGGATAACGCAGCGAAAGCTGTGCTAATACCGCATACGCCCTGAGGGGGAAAGCGGGGGATCGAAAGACCTCGCGCGATTAGAGCGGCCGATGCCTGATTAGCGTGTTGGTGGGGTAAAAGCCCACCAAGGCGACGATCAGTAGCTGGTCTGAGAGGACGATCAGCCACACTGGGACTGAGAC
>37221
TGGCGGCATGCCTTACACATGCAAGTCGAACGGCAGCACGGGTGCTTGCACCTGGTGGCGAGTGGCGAACGGGTGAGTAATACATCGGAACGTACCTTATCGTGGGGGATAACGCAGCGAAAGCTGTGCTAATACCGCATACGCCCTGAGAGGGAAAGCGGGGGATCGAAAGACCTCGCGCGATTAGAGCGGCCGATGCCTGATTAGCTTGTTGGTGGGGTAAAAGCCCACCAAGGCGACGATCAGTAGCTGGTCTGAGAGGACGATCAGCCACACTGGGACTGAGAC
>9970a
TGGCGGCATGCCTTACACATGCAAGTCGAACGGCAGCACGGGTGCTTGCACCTGGTGGCGAGTGGCGAACGGGTGAGTAATACATCGGAACGTACCTTATCGTGGGGGATAACGCAGCGAAAGCTGTGCTAATACCGCATACGCCCTGAGAGGGAAAGCGGGGGATCGAAAGACCTCGCGCGATTAGAGCGGCCGATGCCTGATTAGCTTGTTGGTGAGGTAAAAGCCCACCAAGGCGACGATCAGTAGCTGGTCTGAGAGGACGATCAGCCACACTGGGACTGAGAC
>fe23d
TGGCGGCATGCCTTACACATGCAAGTCGAACGGCAGCACGGGTGCTTGCACCTGGTGGCGAGTGGCGAACGGGTGAGTAATACATCGGAACGTACCTTATCGTGGGGGATAACGCAGCGAAAGCTGTGCTAATACCGCATACGCCCTGAGGAGGAAAGCGGGGGATCGAAAGACCTCGCGCGATTAGAGCGGCCGATGCCTGATTAGCTTGTTGGTGGGGTAAAAGCCCACCAAGGCGACGATCAGTAGCTGGTCTGAGAGGACGATCAGCCACACTGGGACTGAGAC
>14c68
TGGCGGCATGCCTTACACATGCAAGTCGAACGGCAGCACGGGTGCTTGCACCTGGTGGCGAGTGGCGAACGGGTGAGTAATACATCGGAACGTACCTTATCGTGGGGGATAACGCAGCGAAAGCTGTGCTAATACCGCATACGCCCTGAGGGGGAAAGCGGGGGGATCGAAAGACCTCGCGCGATTAGAGCGGCCGATGCCTGATTAGCTTGTTGGTGGGGTAAAAGCCCACCAAGGCGACGATCAGTAGCTGGTCTGAGAGGACGATCAGCCACACTGGGACTGAGAC
>76642
TGGCGGCATGCCTTACACATGCAAGTCGAACGGCAGCACGGGTGCTTGCACCTGGTGGCGAGTGGCGAACGGGTGAGTAATACATCGGAACGTACCTTATCGTTGGGGGATAACGCAGCGAAAGCTGTGCTAATACCGCATACGCCCTGAGGGGGAAAGCGGGGGATCGAAAGACCTCGCGCGATTAGAGCGGCCGATGCCTGATTAGCTTGTTGGTGGGGTAAAAGCCCACCAAGGCGACGATCAGTAGCTGGTCTGAGAGGACGATCAGCCACACTGGGACTGAGAC
>c216e
TGGCGGCATGCTTTACACATGCAAGTCGAACGGCAGCACGGGGGCAACCCTGGTGGCGAGTGGCGAACGGGTGAGTAATGCATCGGAACATATCTTAAAGTGGGGAATAACGCATCGAAAGGTGTGCTAATACTCCATATACTCTAAGGAGGAAAGCGGGGGATCGAAAGACCTCGTGCTTTAAGGGTGGCCGATGTCTGATTAGCTAGTTGGTAGGGTAAAGGCTTACCAAGGCGACGATCAGTAGCTGGTCTGAGAGGACGATCAGCCACACTGGGACTGAGAC
>39bd9
TGGCGGCATGCTTTACACATGCAAGTCGAACGGCAGCACGGGTGCTTGCACCTGGTGGCGAGTGGCGGACGGGTGAGTAATACATCGGAACGTATCCTAAAGTGGGGGATAACGCATCGAAAGATGTGCTAATACCGCATACACTCTGAGGAGGAAAGTAGGGGATCGAAAGACCTTATGCTTTTGGAGCGGCCGATGTCTGATTAGCTAGTTGGTAAGGTAATGGCTTACCAAGGCAACGATCAGTAGTTGGTCTGAGAGGACGACCAGCCACACTGGGACTGAGAC
>18b89
TGGCGGCATGCTTTACACATGCAAGTCGAACGGCAGCACGAGTGCTTGCACTTGGTGGCGAGTGGCGAACGGGTGAGTAATACATCGGAACGTGTCCTAAAGAGGGGGATAACGCATCGAAAGATGTGCTAATACCGCATAATCTCTGTGGAGAAAAGTAGGGGATCGAAAGACCTTACGCTTTTGGAGCGGCCGATGTCTGATTAGCTAGTTGGTAAGGTAAAGGCTTACCAAGGCAACGATCAGTAGTTGGTCTGAGAGGATGGCCAACCACACTGGGACTGAGAC
>e312a
TGGCGGAATGCTTTACACATGCAAGTCGAACGGCAGCACGGGAGCTTGCTCCTGGTGGCGAGTGGCGAACGGGTGAGTAATGCATCGGAACGTACCTTTTAGTGGGGGATAACTATCCGAAAGGATAGCTAATACCGCATACGCCCTGAGGGGGAAAGCAGGGGATCGCAAGACCTTGCGCTAATAGAGCGGCCGATGTTCGATTAGCTAGTTGGTGGGGTAAAGGCTCACCAAGGCGACGATCGATAGCTGGTCTGAGAGGATGATCAGCCACACTGGAACTGAGAC
>3591d
TGGCGGCGTGCTTAACACATGCAAGTCGAACGGTAACATGCAACTGAAGTGGCAACATGGAAGTTGTGATGACGAGTGGCGAACGGGTGAGTAATGCATCGGAACATGCCTAGTAGTTGGGGATAACTATTCGAAAGGATAGCTAATACCGAATAAGCTCCGAGGAGGAAAGGCTGGGATACGAAAGTACCAGTCGCTACAAGAGTGGCCGATGTCTGATTAGCTAGTTGGTAGGGTAAATGCCTACCAAGGCGATGATCAGTAGCTGTTCTGAGAGGAAGTACAGCCACACTGGAACTGAGAC
>b3547
TGGCGGCGTGCTTAACACATGCAAGTCGAACGGTAACATGCAACTGAAGTGGCAACATGGAGGTTGTGATGACGAGTGGCGAACGGGTGAGTAATGCATCGGAACATACCTGGTAGTTGGGGATAACTATTCGAAAGGATAGCTAATACCGAATAAGCTCTGAGGAGGAAAGGTTGGGATACGAAAGTACCAGTCGCTACTAGAGTGGCCGATGTCTGATTAGCTAGTTGGTAGGGTAAAGGCCTACCAAGGCGATGATCAGTAGCTGTTCTGAGAGGAAGTACAGCCACACTGGAACTGAGAC
>f45a3
TGGCGGCGTGCTTTACACATGCAAGTCGAGCGGTAGCATGGTTGTTTCGGCAGCTGATGACGAGCGGCGGACGGGTGAGTAATACATCGAGACGTACCTTATAGAGGGGGATAACTAATTGAAAGGTTAGCTAATACCGCATAATCTCTGAGGAGGAAAGGTGGGGACTTTAGGGCCTGCCGTTATAAGAGCGGTCGATGGTTGATTAGCTAGTTGGTGAGGTAAAGGCTCACCAAGGCGATGATCAATAGCTGTTCTGAGAGGAAGATCAGCCACACTGGGACTGAGAC
>7e920
TGGCGGCGTGCTTTACACATGCAAGTCGGGCGGCAGCACGAGGGAGACCTTGGTGGCGAGCGGCGAACGGGTGAGTAATACATCGAGACGTACCTTGTAGTGGGGGATAACTCATCGAAAGATGAGCTAATACCGCATAATCTCTGAGGAGGAAAGGTGGGGACCAGAAATGGCCTGTTGCTATAAGAGCGGTCGATGGTCGATTAGCTAGTTGGTGGGGTAAATGCTTACCAAGGCGATGATCGATAGCTGTTCTGAGAGGAAGATCAGCCACACTGGGACTGAGAC
>f60fb
TGGCGGCGTGCTTTACACATGCAAGTCGGGCGGCAGCACGAGGGAAACCTTGGTGGCGAGCGGCGAACGGGTGAGTAATACATCGAGACGTACCTTGTAGTGGGGGATAACTCATCGAAAGATGAGCTAATACCGCATAATCTCTGAGGAGGAAAGGTGGGGACCAGAAATGGCCTGTTGCTATAAGAGCGGTCGATGGTCGATTAGCTAGTTGGTGGGGTAAATGCTTACCAAGGCGATGATCGATAGCTGTTCTGAGAGGAAGATCAGCCACACTGGGACTGAGAC
>cb3d7
TGGCGGCGTGCTTTACACATGCAAGTCGAGCGGCAGCACGGGGGAGACCTTGGTGGCGAGCGGCGAACGGGTGAGTAATACATCGAGACGTACCTTATAGTGGGGGATAACTCATCGAAAGATGAGCTAATACCGCATAATCTCTGAGGAGGAAAGGTGGGGACCAGGAATGGCCTGTTGCTATAAGAGCGGTCGATGGTCGATTAGCTAGTTGGTGTGGTAAAGGCTTACCAAGGCGATGATCGATAGCTGTTCTGAGAGGAAGATCAGCCACACTGGGACTGAGAC
>bf85a
TGGCGGCGTGCTTTACACATGCAAGTCGAACGGCAGCACGGGTGCTTGCACCTGGTGGCGAGTGGCGAACGGGTGAGTAATACATCGAGACGTACCAAGTAGAGTGGGATAACCAATCGAAAGATTGGCTAATACCGCATGAGCTCTGAGGAGGAAAGGTGGGGAACAGAAATGTCCTGTCGCTATTTGAGCGGTCGATGGTTGATTAGCTAGTTGGTTGGGTAAAAGCTGACCAAGGCGAAGATCGATAGCTGTTCTGAGAGGAAGATCAGCCACACTGGGACTGAGAC
>8f43c
TGGCGGCGTGCTTTACACATGCAAGTCGAGCGGCAGCATGACCTTCGGGTCGATGGCGAGCGGCGAACGGGTGAGTAATACATCGGAACGTACCTTTTAGTGGTGGATAACGCATCGAAAGATGTGCTAATACAGCATAATCTCTGAGGAGGAAAGGCGGGGATCACGCAAGTGACCTGTCGCTGAAAGAGCGGCCGATGGTCGATTAGCTAGTTGGCGGGGTAAAAGCCCACCAAGGCGATGATCGATAGCGGGTCTGAGAGGACGATCCGTCACACTGGGACTGAGAC
>7721c
TGGCGGCGTGCTTTACACATGCAAGTCGAGCGGCAGCACGACCTTCGGGTTGGTGGCGAGCGGCGAACGGGTGAGTAATACATCGGAACGTACCTTTTAGTTGGGGATAACGCATCGAAAGATGTGCTAATACCGAATAATCTCTGAGGAGGAAAGGCGGGGATCTCGCAAGGGACCTGTCGCTGAAAGAGCGGCCGATGGCCGATTAGCTAGTTGGCGGGGTAAAAGCCCACCAAGGCGATGATCGGTAGCTGTTCTGAGAGGAAGATCAGCCACACTGGGACTGAGAC
>a712e
TGGCGGCGTGCTTTACACATGCAAGTCGAGCGGCAGCACGACCTTCGGGTTGGTGGCGAGCGGCGAACGGGTGAGTAATACATCGGAACGTACCTTTTAGTTGGGGATAACGCATCGAAAGATGTGCTAATACCGAATAATCTCTGAGGAGGAAAGGCGGGGATCGCAAGACCTGTCGCTGAAAGAGCGGCCGATGGCCGATTAGCTAGTTGGCGGGGTAAATGCCCACCAAGGCGATGATCGGTAGCTGTTCTGAGAGGAAGATCAGCCACACTGGGACTGAGAC
>2481f
TGGCGGCGTGCTTTACACATGCAAGTCGAGCGGCAGCACGACCTTCGGGTTGGTGGCGAGCGGCGAACGGGTGAGTAATACATCGGAACGTACCTTTTAGTTGGGGATAACGCATCGAAAGATGTGCTAATACCGAATAATCTCTGAGGAGGAAAGGCGGGGATCGGAAACGACCTGTCGCTGAAAGAGCGGCCGATGGCCGATTAGCTAGTTGGCGGGGTAAAGGCCCACCAAGGCGATGATCGGTAGCTGTTCTGAGAGGAAGATCAGCCACACTGGGACTGAGAC
>cb02a
TGGCGGCGTGCTTTACACATGCAAGTCGAGCGGCAGCATGTCCTTCGGGATGATGGCGAGCGGCGAACGGGTGAGTAATACATCGAAACGTACCTTTTAGTGGGGGATAACTCATCGAAAGATGGGCTAATACCGCATAATCTCTGAGGAGGAAAGGCGGGGACCTTCGGGCCTGTCGCTGAGAGAGCGGTCGATGGCTGATTAGCTAGTTGGCGGGGTAAAAGCCCACCAAGGCGATGATCAGTAGCTGTTCTGAGAGGAAGATCAGCCACACTGGGACTGAGAC
>33afe
TGGCGGCGTGCTTAACACATGCAAGTCGAACGGACTTAAGGGGCTTGCTTCTTAAGTTAGTGGCGCACGGGTGAGTAATATATAGCTAACCTGCCCTTTAGTGGGGGACAACAGTTGGAAACGGCTGCTAATACCCCATACTCCTTCTGATCTTAAGATCAGTTGGGAAAGATTTATCGCTAAAGGATGGGGCTTTATTGTATCAGCTAGTTGGTGGGGTAACGGCCTACCAAGGCTATGACGCATACCTGGTCTGAGAGGATGATCAGGCACACTGGAACTGAGAC
>e9f19
TGGCGGCGTGCTTAACACATGCAAGTCGAACGAGAAACGGATGTAGCTTGCTACATTGCAGTCTAAGTGGCGCACGGGTGAGTAATATATAGATAATATGCCTCTTACTAAGGGATAACAATTGGAAACGATTGCTAATACCTTATATGCCTTTAATACATAAGTATACAAGGGAAAGATTTATTGGTAAGAGATTAGTCTGTACGGTATCAGTTAGTTGGTGAGGTAATGGCTCACCAAGACAATGACGCCTAACTGGTTTGAGAGGATGATCAGTCACACTGGAACTGAGAC
>475c2
TGGCGGCGTGCTTAACACATGCAAGTCGAACGAGAAACGGTCTAGCTTGCTAGATGCAGTCTAAGTGGCGCACGGGTGAGTAATATATAGGTAATATGCCTCTTACTAAGGGATAACAGATGGAAACGTCTGCTAATACCTTATATGCCTTTAGGACTAAAGTCCGCAAGGGAAAGATTTATCGGTAAGAGATTAGCCTGTACAGTATCAGTTAGTTGGTGAGGTAATGGCTCACCAAGACTATGACACTTAACTGGTTTGAGAGGATGATCAGTCACACTGGAACTGAGAC
>991e0
TGGCGGCGTGCTTAACACATGCAAGTCGAACGAGAACAGAAGAGAGCTTGCTTTCTTGCTGCTAAGTGGCGCACGGGTGAGTAATGTATAGGTAATATGCCTCTTACTAAGGGATAATTGATGGAAACGTCTTGTAATACCTTATATGCCTTTTGAACATAAGTTCGTAAAGGGAAAGATTTATCGGTAAGAGATTAGCCTGTATGGTATCAGTTAGTTGGTGGGGTAATGGCCTACCAAGACTATGACACCTAACTGGTTTGAGAGGATGATCAGTCACACTGGAACTGAGAC
>325d9
TGGCGGCGTGCTTAACACATGCAAGTCGAACGAGAACGGATTATAGCTTGCTATAATTGTCAGCTAAGTGGCGCACGGGTGAGTAATGTATAGGTAATATGCCTCTTACTAAGGGATAACAATTGGAAACGATTGCTAATACCTTATACTCCTTGTTAACTTAAGTTAATAAGGGAAAGATTTATTGGTAAGAGATTAGCCTGTATTGTATCAGTTAGTTGGTGGGGTAATGGCCTACCAAGACTATGACACATAACTGGTTTGAGAGGATGATCAGTCACACTGGAACTGAGAC
>00f2f
TGGCGGCGTGCTTAACACATGCAAGTCGAACGAGAACGGGCTATAGCTTGCTATAGTTGTCAGCTAAGTGGCGCACGGGTGAGTAATGTATAGGTAATATGCCTCTTACTAAGGGATAACAATTGGAAACGATTGCTAATACCTTATACTCCTTGTTAACTTAAGTTAATAAGGGAAAGATTTATTGGTAAGAGATTAGCCTGTATTGTATCAGTTAGTTGGTGGGGTAATGGCCTACCAAGACTATGACACATAACTGGTTTGAGAGGATGATCAGTCACACTGGAACTGAGAC
>d61e4
TGGCGGCGTGCTTAACACATGCAAGTCGAACGAGAACGGATTATAGCTTGCTATAATTGTCAGCTAAGTGGCGCACGGGTGAGTAATGTATAGGTAATATGCCTCTTACTAAGGGATAACAATTGGAAACGATTGCTAATACCTTATACTCCTTATTAACCTAAGTTAATAAGGGAAAGATTTATTGGTAAGAGATTAGCCTGTATTGTATCAGTTAGTTGGTGGGGTAATGGCCTACCAAGACTATGACACATAACTGGTTTGAGAGGATGATCAGTCACACTGGAACTGAGAC
>37072
TGGCGGCGTGCTTAACACATGCAAGTCGAACGAGAACGGGTTATAGCTTGCTATAATTGTCAGCTAAGTGGCGCACGGGTGAGTAATGTATAGGTAATATGCCTCTTACTAAGGGATAACAATTGGAAACGATTGCTAATACCTTATACTCCTTATTAACCTAAGTTAATAAGGGAAAGATTTATTGGTAAGAGATTAGCCTGTATTGTATCAGTTAGTTGGTGGGGTAATGGCCTACCAAGACTATGACACATAACTGGTTTGAGAGGATGATCAGTCACACTGGAACTGAGAC
>b7982
TGGCGGCGTGCTTAACACATGCAAGTCGAACGAGAACGGATTATAGCTTGCTATAATTGTCAGCTAAGTGGCGCACGGGTGAGTAATGTATAGGTAATATGCCTCTTACTAAGGGATAACAAATGGAAACGTTTGCTAATACCTTATACTCCTTATTAACAGAAGTTAATAAGGGAAAGATTTATTGGTAAGAGATTAGCCTGTATTGTATCAGTTAGTTGGTGGGGTAATGGCTTACCAAGACTATGACACATAACTGGTTTGAGAGGATGATCAGTCACACTGGAACTGAGAC
>92a7d
TGGCGGCGTGCTTAACACATGCAAGTCGAACGAGAACGGGTTATAGCTTGCTATAATTGTCAGCTAAGTGGCGCACGGGTGAGTAATGTATAGGTAATATGCCTCTTACTAAGGGATAACAAATGGAAACGTTTGCTAATACCTTATACTCCTTATTAACAGAAGTTAATAAGGGAAAGATTTATTGGTAAGAGATTAGCCTGTATTGTATCAGTTAGTTGGTGGGGTAATGGCTTACCAAGACTATGACACATAACTGGTTTGAGAGGATGATCAGTCACACTGGAACTGAGAC
>1aa90
TGGCGGCGTGCTTAACACATGCAAGTCGAACGAGAACGGATTATAGCTTGCTATAATTGTCAGCTAAGTGGCGCACGGGTGAGTAATGTATAGATAACCTGCCCTTAAGAAAGGAATAACAGTTGGAAACGACTGCTAATGCCCTATATGCCTTTAATACATAAGTATGCAAGGGAAACGCTTTAGTGCTTAAGGATGGGTCTGTATGGTATCAGCTTGTTGGTGAGGTAATGGCTCACCAAGGCTATGACGCCTAACTGGTTTGAGAGGATGATCAGTCACACTGGAACTGAGAC
>fff20
TGGCGGCGTGCTTAACACATGCAAGTCGAACGAGAACGGAATATAGCTTGCTATATTTGTCAGCTAAGTGGCGCACGGGTGAGTAATGTATAGATAACCTGCCCTTAAGAAAGGAATAACAGTTGGAAACGACTGCTAATGCCCTATATGCCTTTAATACATAAGTATGCAAGGGAAACGCTTTAGTGCTTAAGGATGGGTCTGTATGGTATCAGCTTGTTGGTGAGGTAATGGCTCACCAAGGCTATGACGCCTAACTGGTTTGAGAGGATGATCAGTCACACTGGAACTGAGAC
>750bf
TGGCGGCGTGCTTAACACATGCAAGTCGAACGAGAACGGGATAAGGCTTGCCTTATTTGTCAGCTAAGTGGCGCACGGGTGAGTAATGTATAGATAACCTGCCCTTAAGAAAGGAATAACAGTTGGAAACGACTGCTAATGCCCTATATGCCTTTAATACATAAGTATGCAAGGGAAACGCTTTAGTGCTTAAGGATGGGTCTGTATGGTATCAGCTTGTTGGTGAGGTAATGGCTCACCAAGGCTATGACGCCTAACTGGTTTGAGAGGATGATCAGTCACACTGGAACTGAGAC
>c6325
TGGCGGCGTGCTTAACACATGCAAGTCGAACGAGAACGGGATATAGCTTGCTATATTTGTCAGCTAAGTGGCGCACGGGTGAGTAATGTATAGATAACCTGCCCTCTAGAAAGGAATAACAGTTGGAAACGACTGCTAATGCCCTATATGCCTTTAATACATAAGTATGCAAGGGAAACGCTTTAGTGCTAGAGGATGGGTCTGTATGGTATCAGCTTGTTGGTGAGGTAATGGCTCACCAAGGCTATGACGCCTAACTGGTTTGAGAGGATGATCAGTCACACTGGAACTGAGAC
>2882c
TGGCGGCGTGCTTAACACATGCAAGTCGAACGAGAACGGATTATAGCTTGCTATAATTGTCAGCTAAGTGGCGCACGGGTGAGTAATATATAGATAACCTGCCCTCTAGAAAGGAATAACAGTTGGAAACGACTGCTAATGCCCTATATGCCTTTAATACATAAGTATGCAAGGGAAACGCTTTAGTGCTAGAGGATGGGTCTGTATGGTATCAGCTTGTTGGTGAGGTAATGGCTCACCAAGGCTATGACGCCTAACTGGTTTGAGAGGATGATCAGTCACACTGGAACTGAGAC
>28fb6
TGGCGGCGTGCTTAACACATGCAAGTCGAACGAGAACGGATTATAGCTTGCTATAATTGTCAGCTAAGTGGCGCACGGGTGAGTAATGTATAGATAACCTGCCCTCTAGAAAGGAATAACAGTTGGAAACGACTGCTAATGCCCTATATGCCTTTAATACATAAGTATGCAAGGGAAACGCTTTAGTGCTAGAGGATGGGTCTGTATGGTATCAGCTTGTTGGTGAGGTAATGGCTCACCAAGGCTATGACGCCTAACTGGTTTGAGAGGATGATCAGTCACACTGGAACTGAGAC
>f809d
TGGCGGCGTGCTTAACACATGCAAGTCGAACGAGAACGGATTATAGCTTGCTATAATTGTCAGCTAAGTGGCGCACGGGTGAGTAATATATAGATAACCTGCCCTCAAGAAAGGAATAACAGTTGGAAACGACTGCTAATGCCCTATATGCCTTTAATACATAAGTATGCAAGGGAAACGCTTTAGTGCTTGAGGATGGGTCTGTATGGTATCAGCTTGTTGGTGAGGTAATGGCTCACCAAGGCTATGACGCCTAACTGGTTTGAGAGGATGATCAGTCACACTGGAACTGAGAC
>67f03
TGGCGGCGTGCTTAACACATGCAAGTCGAACGAGAACGGATTATAGCTTGCTATAATTGTCAGCTAAGTGGCGCACGGGTGAGTAATATATAGTTAACCTGCCCTCAAGAAAGGAATAACAGTTGGAAACGACTGCTAATGCCCTATATGCCTTTAATACATAAGTATGCAAGGGAAACGCTTTAGTGCTTGAGGATGGGACTGTATGGTATCAGCTTGTTGGTGAGGTAATGGCTCACCAAGGCTATGACGCCTAACTGGTTTGAGAGGATGATCAGTCACACTGGAACTGAGAC
>82763
TGGCGGCGTGCTTAACACATGCAAGTCGAACGAGAACGGATTATAGCTTGCTATAATTGTCAGCTAAGTGGCGCACGGGTGAGTAATATATAGATAACCTGCCCTCTAGAAAGGAATAACAGTTGGAAACGACTGCTAATGCCCTATATGCCTTTAATACATAAGTATGCAAGGGAAACGCTTTAGTGCTAGAGGATGGGTCTGTATGGTATCAGTTAGTTGGTGAGGTAATGGCTCACCAAGACTATGACGCCTAACTGGTTTGAGAGGATGATCAGTCACACTGGAACTGAGAC
>a055a
TGGCGGCGTGCTTAACACATGCAAGTCGAACGAGAACGGATTATAGCTTGCTATAATTGTCAGCTAAGTGGCGCACGGGTGAGTAATGTATAGATAACCTGCCCTCTAGAAAGGAATAACAGTTGGAAACGACTGCTAATGCCCTATATGCCTTTAATACATAAGTATGCAAGGGAAACGCTTTAGTGCTAGAGGATGGGTCTGTATGGTATCAGTTAGTTGGTGAGGTAATGGCTCACCAAGACTATGACGCCTAACTGGTTTGAGAGGATGATCAGTCACACTGGAACTGAGAC
>2fb67
TGGCGGCGTGCTTAACACATGCAAGTCGAACGAGAACGGATTATAGCTTGCTATAATTGTCAGCTAAGTGGCGCACGGGTGAGTAATATATAGATAACCTGCCCTCAAGAAAGGAATAACAGTTGGAAACGACTGCTAATGCCCTATATGCCTTTAATACATAAGTATGCAAGGGAAACGCTTTAGTGCTTGAGGATGGGTCTGTATGGTATCAGTTAGTTGGTGAGGTAATGGCTCACCAAGACTATGACGCCTAACTGGTTTGAGAGGATGATCAGTCACACTGGAACTGAGAC
>5b882
TGGCGGCGTGCTTAACACATGCAAGTCGAACGAGAACGGATTATAGCTTGCTATAATTGTCAGCTAAGTGGCGCACGGGTGAGTAATGTATAGATAACCTGCCCTCAAGAAAGGAATAACAGTTGGAAACGACTGCTAATGCCCTATATGCCTTTAATACATAAGTATGCAAGGGAAACGCTTTAGTGCTTGAGGATGGGTCTGTATGGTATCAGTTAGTTGGTGAGGTAATGGCTCACCAAGACTATGACGCCTAACTGGTTTGAGAGGATGATCAGTCACACTGGAACTGAGAC
>7d303
TGGCGGCGTGCTTAACACATGCAAGTCGAACGAGAACGGATTATAGCTTGCTATAATTGTCAGCTAAGTGGCGCACGGGTGAGTAATATATAGGTAACGTGCCCTAGAGAGGGGGATAACAGTTGGAAACGACTGCTAACACCCCATATGCCTTTAAGACTTAAGTCTGCAAGGGAAATATTTATAGCTCTAGGATCGGCCTGTACAGTATCAGCTTGTTGGTGAGGTAATGGCTCACCAAGGCTATGACGCTTAACTGGTTTGAGAGGATGATCAGTCACACTGGAACTGAGAC
>342ad
TGGCGGCGTGCTTAACACATGCAAGTCGAACGAGAACGGAATATAGCTTGCTATATTTGTCAGCTAAGTGGCGCACGGGTGAGTAATATATAGGTAACGTGCCCCAAAGAAGAGGATAACAGTTGGAAACGATTGCTAAGACTCTATATGCCTTTATGACATAAGTCAGCAAGGGAAATATTTATAGCTTTGGGATCGGCCTGTACAGTATCAGTTAGTTGGTGAGGTAATGGCTCACCAAGACAATGACGCTTAACTGGTTTGAGAGGATGATCAGTCACACTGGAACTGAGAC
>c6f85
TGGCGGCATGCTTAACACATGCAAGTTGAACGGAATAGCAATATTTAGTAGCAAACGGGTGAGTAATACATAGGAATCTACCGAGTAGTGGGGGACAACAGTTGGAAACGACTGCTAATACCGCGTACGCCGGAGACGGGAAAGGTGTTTTTTAGCATTAAATTTGTTTTGTTGAATCATAACAAATTTAATGCTATTACATCGCTATTCGAAGAGCCTATGTCCGATTAGCTAGTTGGTGAGGTAATGGCTCACCAAGGCTAAGATCGGTAGTCGGTCTGAGAGGATGATCGGCCACACTGGGACTGAGAC
>c95cc
TGGCGGCATGCTTAATACATGCAAGTTGAACGGAATAGCAATATTTAGTAGCAAACGGGTGAGTAATACATAGGAATCTACCTAGTAGTGGGGGACAACAGTTGGAAACGACTGCTAATACCGCATATACCGGAGACGGGAAAGGTGTTTTTACTTATTTATTAAGCTTTTATGGGTTTAATAAATAAGTATTACATCGCTATTTGAAGAGCCTATGTCCGATTAGCTAGTTGGCGGGGTAAATGCCCACCAAGGCTACGATCGGTAGTCGGTCTGAGAGGATGATCGGCCACACTGGGACTGAGAC
>8ecdc
TGGCGGCATGCTTAACACATGCAAGTCGAACGAGAGGGAAACCTCTAGTGGCGAACGGGTGAGTAATATATAGGAATCTACCTAGTAGTGTGGAATAATTATTGGAAACGATAACTAATACCGCATAATCCGGAGACGGGAAAGGTGCAAATCGCTATTAGATGAGCCTATATCCGATTAGCTAGTTGGTGGGGTAAAGGCCTACCAAGGCTGTGATCGGTAGCCGGTCTGAGAGGATGATCGGCCACACTGGGACTGAGACACGGCCCAGACTCCTACGG
>c87b3
TGGCGGTATGCTTAACACATGCAAGTCGAACGAATTTTGGGGCAACTCAAAATGAGTGGCAAACGGGTGAGGAATATAGAGGAATCTCCCTAGCAGTAAGGAATAACTTTGGGAAACCAAAGCTAATACCATATATCACCGACCTAGTCGGGAAAGATTTATCGCTGTTAGATGAGCCTCTATCGGATTAGCTAGTTGGCGGGGTAAATGCCCACCAAGGCGATGATCCGTAGCTGGTCTGAGAGGATGATCAGCCACACTGGAACTGAGACACGGTCCAG
>4032c
TGGTGGTATGCTTAACACATGCAAGTCGAACGAATTTTAAGCGGGGTAACCTGCTTGAAGTTAGTGGCAAACGGGTGAGTAATGTACAGGAATCTACCTAGCAGTAAGGAATAACCTTGGGAAACCAAAGCTAATGCCATATATTACCGCTTAATTAACTTTAAGCGGGAAAGATTTATCGCTGTTAGATGAGCCTGTATCAGATTAGCTAGTTGGTAGGGTAAAAGCCTACCAAGGCGATGATCTGTAGCTGGTCTGAGAGGATGATCAGCCACACTGGAACTGCGAC
>905f4
TGGTGGTATGCTTAACACATGCAAGTCGAACGGATTTTTTGGAGCTTGCTCTAGAAAGTTAGTGGCAAACGGGTGAGTAATACATAGGAATCTACCTAGCAGTAAGGAATAACTCTGAGAAATCAGTGCTAATACCATATATTACCGATTTATCGGGAAAGATTTATCGCTGTTAGATGAGCCTGTGGCGGATTAGCTTGTTGGTGGGGTAATGGCCTACCAAGGCAATGATCTGTAGCTGGTCTGAGAGGATGATCAGCCACACTGGGACTGCGACACGG
>40dd1
TGTTGGTATGCTTAACACATGCAAGTCGAACGGGCATAGCAATATGTCAGTGGCAAACGGGTGAGGAATATACAGGAACCTCCCTAGCAGTAAGGAATAACCTTGGGAAACCAAGGCTAATGCCATATATTACCCTTCGGGGGAAAGATTTATCGCTGTTAGATGGGCCTGTATCAGATTAGCTAGTTGGTGAGGTAATGGCTCACCAAGGCAATGATCTGTAGCTGGTCTGAGAGGATGATCAGCCACACTGGAACTGAGACACGGTCCAGACTCCTACG
>f4d29
TGGCGGTAGGCTTAACACATGCAAGTCGAACGCACTAAATCCTGCTTGCAGGGCTTAGTGAGTGGCAGACGGGTGCGTAATGCGTGGGAACTTACCTGATAGTAGGGAATAGCCAGTGGAAACATTGGGTAATACCCTATATTCCCTGAGGGGGAAAGATTTATCGCTATCAGAGAGGCCCACGTTAGATTAGCTTGTTGGTGGGGTAATGGCTCACCAAGGCTATGATCTATAGCTGGTCTGAGAGGATGATCAGCCACACTGGAACTGAGATACGGTCC
>a3df7
TGGCGGTAGGCTTAACACATGCAAGTCGAACGCATTAAACTCTGCTTGCAGAGTTTAATGAGTGGCAGACGGGTGCGTAATGCGTGGGAACTTACCTGATAGTAGGGAATAGCTAGTGGAAACATTAGGTAATACCCTATATTCCCTGAGGGGGAAAGATTTATCGCTATCAGAAAGGCCCACGTTAGATTAGCTTGTTGGTGGGGTAATGGCTCACCAAGGCTACGATCTATAGCTGGTCTGAGAGGACGATCAGCCACACTGGAACTGAGATACGGTCC
>d706f
TGGCGGTAGGCTTAACACATGCAAGTCGAACGCACTAAAACCTGCTTGCAGGGTTTAGTGAGTGGCAGACGGGTGCGTAATGCGTGGGAACTTACCTGATAGTAGGGAATAGCCAGTGGAAACATTGGGTAATACCCTATACACCCCGAGGGGGAAAGATTTATCGCTATCAGAAAGGCCCACGTTAGATTAGCTTGTTGGTGGGGTAATGGCTCACCAAGGCTATGATCTATAGCTGGTCTGAGAGGACGATCAGCCACACTGGAACTGAGAGACGGTCC
>3f95b
TAGCGGCAGGCCTAACACATGCAAGTCGAACGGGTGTTTCTTTGTACTCCAGCAATGGTGTGCACTGAAATACCAGTGGCAGACGGGTGCGTAACGCATGGGAATCTACCTAGTAGTACGGAATAGTTGCTGGAAACGGCAAGTAATACCGCATACGCCCTGAGGGGGAAAGATTTATCGCTATTAGATGAGCCCATGTTGGATTAGCTAGTTGGTAGGGTAAAGGCCTACCAAGGCGACGATCCATAGCTGGCCTGAGAGGGTGATCAGCCACACTGGAACTGAGAT
>83e78
TGGCGGCGTGCTTAACACATGCAAGTCGAACGGAAAATAGTAATATTTTTAGTGGCAAACGGGTGAGTAATACATAAGAATCTGCCTTGTAGTGGGGGATAACAGTTGGAAACGACTGCTAATACCGCATACTACCATTTATGGGAAAGGTTTCGATCGCTATAAGATGAGCTTATGTCTGATTAGCTTGTTGGTGGGGTAATGGCCTACCAAGGCAATGATCAGTAGCCGGTCTGAGAGGACGATCGGCCACACTGGAACTGAGACACGGTCCAGACTCC
>704df
TGGCGGCGTGCTTAACACATGCAAGTCGAACGGAAAATAGCAATATTTTTAGTGGCAAACGGGTGAGTAATACATAAGAATCTGCCTTGTAGTGGGGGACAACAGTTGGAAACGATTGCTAATACCGCATACTACCATTTATGGGAAAGGTCTTCGGATCGCTATAAGATGAGCTTATGCCTGATTAGTTTGTTGGTGGGGTAATGGCCTACCAAGACAATGATCAGTAGCCGGTCTGAGAGGACGATCGGCCACACTGGAACTGAGACACGGTCCAGACT
>a3c6f
TAGTGGCGTGCTTAACACATGCAAGTCGAACGGATTTTATTTGTGCTTGCACAAATAAAGTTAGTGGCAAACGGGTGAGTAATACATGGGAATTTACCTCGTAGTACGGAATAACTATTGGAAACAGTAGCTAATACCGTATATTGCCGAGAGGTGAAAGATTTATCGCTACGAGATGAGCCCATGCAAGATTAGCTAGTTGGTAAGGTAATGGCTTACCAAGGCTACGATCTTTAGCTGGTTTGAGAGAATGACCAGCCACACTGGAACTTAGACACGGT
>397cd
TAGTGGCGTGCTTAACACATGCAAGTCGAACGGATGATATTTGTGCTTGCACAAATAAAGTTAGTGGCAAACGGGTGAGTAATACATGGGAATTTTCCTTGTAGTATGGAATAACTATTGGAAACAATAGCTAATACTGTATATTGCCGAGAGGTGAAAGATTTATCGCTACAAGATAAGCCCATGCAAGATTAGCTAGTTGGTAAGGTAATGGCTTACCAAGGCAACGATCTTTAGCTGGTTTGAGAGAATGATCAGCCACACTGGAACTTAGACACGGT
>cbe37
TGGCGGCATGCTTAACACATGCAAGTCGAACGGAGTTAATTGGGTTCGCTTGATTAACTTAGTGGCATACGGGTGAGTAATACATGGGAATCTACCTTGCAGTCTGGGATAACTGTTGGAAACGGCAGCTAATACCGGATATTGCCGAGAGGTGAAAGTTTTTTCGCTGCAAGATGAGCCCATGCGGGATTAGCTAGTTGGTGGGGCAATGGCCTACCAAGGCAACGATCTCTAGTTGGTCTGAGAGGATGATCAGCCACACTGGAACTGAGACACGGTCC
>397c8
TGGCGGCGTGCCTTAAACATGCAAGTCGAACGAGAAAGTAGCAATACGAGTACAGTGGCGCACGGGTGAGTAATAATTGGATAATGCGCCTTCCCGCTGGGAACAACCAGGCGAAAGCTTGGCTAATACCGAATACTCCGGTCTTGACCTCGGTCTTGATCGGGAAAGCCGTAAGGCGCGGGAAGAGTAGTCCAATTCCCATTAGCTAGTTGGTAGGGTAATGGCCTACCAAGGCAACGATGGGTAGCTGGTCTGAGAGGACGATCAGCCACACTGGAACTGGAAC
>ecd7a
TGGCGGCATGCCTAACACATGCAAGTCGCACGAGAAAGTCCTTCGGGATGAGTAGAGTGGCGCACGGGTGAGTAATACATGGGAACGTGCCTCTGAATGGGGGATAACTACGGGAAACTGTAGCTAATACCGCATAGAAACGAGAGTTTAAAGCTGGCCTCTATTTATAAGCTAGTGTTCAGAGATCGGCCCATGTCCCATTAGCTAGTTGGCGGGGTAAAAGCCCACCAAGGCTACGATGGGTAGCTGGTCTGAGAGGACGATCAGCCACACTGGAACTGAGAC
>5c2a7
TGGCGGCGTGCCTAACACATGCAAGTCGCACGAGAAAGTTCTTCGGAATGAGTAAAGTGGCGCACGGGTGAGTAATACGTAGGAACATGCCTTAATCTGGGGAATAACTGCGGGAAACTGCAGCTAATACCGCATATACTCGAGAGAGAAAAGGTGGCCTCTGCTTGCAAGCTACCGGATTAAGATTGGCCTACGTCCCATTAGCTAGTTGGCGGGGTAATAGCCCACCAAGGCGACGATGGGTAGCTGGTCTGAGAGGACGATCAGCCACACTGGAACTGAGAC
>b929c
TGGCGGCGTGCCTAATACATGCAAGTCGCGCGAGAAAGTCCTTCGGGATGAGTAGAGCGGCGCACGGGTGAGTAATACATAGGAACGTACCTTCTAGTGGGGAATAACCACGGGAAACTGTGGCTAATACCGCATAATGACGTGAGTCGAAAGCCGGCCTCTATTTATAAGCTGGCGCTAGTAGAGCGGCCTATGTCCCATTAGCTAGTTGGTAGGGTAATGGCCTACCAAGGCTACGATGGGTAACTGGTCTGAGAGGATGATCAGTCACACTGGGACTGAGAC
>b1b6c
TGGCGGCGTGCCTAATACATGCAAGTCGCGCGAGAAAGTCCTTCGGGATGAGTAGAGCGGCGCACGGGTGAGTAATACATAGGAACGTACCTTCTAGTGGGGAATAACCACGGGAAACTGTGGCTAATACCGCATAATGACGTGAGTCTAAAGCAGGCCTCTATTTATAAGCTTGCGCTAGTAGAGCGGCCTATGTCCCATTAGCTAGTTGGTAGGGTAATGGCCTACCAAGGCGACGATGGGTAACTGGTCTGAGAGGATGATCAGTCACACTGGGACTGAGAC
>96957
TGGCGGCGCGTCTTAAACATGCAAGTCAAACGGGTAGCAATACCAGTGGCGAACGGGTGAGTAATACATGGATAACCTACCTAGAAGTTGGGGATAACACAGAGAAATTTGTGCTAATACCGAATGTGACGGTTCCTGGTAGCAGGGATTGGTTAAAGCAGCAATCCGCTTTTAGATGGGTCCATGGCTGATTAGCTAGTTGGTGGGGTAAAGGCTCACCAAGGCGACGATCAGTAGCCGGCCTGAGAGGGTGAACGGCCACAATGGAACTGAGACACGGT
>26318
TGGCGGCGCGTCTTAAACATGTAAGTCAAACGGGTAGCAATACCAGTGGCGAACGGGTGAGTAATACATGGATAACCTACCTAGAAGTTGGGGATAACACAGAGAAATTTGTGCTAATACCGAATGTGACGGTTCCTGGTAGCAGGGATTGGTTAAAGCAGCAATGCGCTTTTAGATGGGTCCATGGCTGATTAGCTAGTTGGTGGGGTAAAGGCTCACCAAGGCGACGATCAGTAGCCGGCCTGAGAGGGTGAACGGCCACAATGGAACTGAGACACGGT
>7c9a9
TGGCGGCGCGTCTTAAACATGCAAGTCAAACGGGTAGCAATACCAGTGGCGAACGGGTGAGTAATACATGGATAACCTACCTAGAAGTTGGGGATAACACAGAGAAATTTGTGCTAATACCGAATGTGACGGTTCCTGGTAGCAGGGATTGGTTAAAGCAGCAATGCGCTTTTAGATGGGTCCATGGCTGATTAGCTAGTTGGTGGGGTAAAGGCTCACCAAGGCGACGATCAGTAGCCGGCCTGAGAGGGTGAACGGCCACAATGGAACTGAGACACGGT
>6355c
TAGCGGCGCGCTTAACACATGCAAGTCGAACGGGTAAGGGATTTCGGTCTCTGAAAGTGGCGCACGGGTGAGTAACACGTAGATAATCTATCTTTGAGTGGGGGATAACTTTTCGAAAGAAAAGCTAATACCGCATAAGACCACACTTTTGTAAGGAAAGAGAGGTCAAAGTTGGCGACTTGAAAGAGGCGAACGCTTGGAGAGGAGTCTGCGGCCCATCAGCTAGTTGGTAGGGTAAAGGCCTACCAAGGCGAAGACGGGTAGCTGGTCTGAGAGGATGATCAGCCACACTGGAACTGAAAC
>325c7
TGGCGGCGTGCCTAATACATGCAAGTCGAACGAGGAAATCCCTTCGGGGAGAGTATGAGTGGCGGACGGGTGAGTAACACGTGGATAATCTGCCCTTCGGTGGGGAATAACCAGTCGAAAGATTGGCTAATACCGCATAAGACCACAAGAGCTGCGGCTCAAGGGGTTAAAGGTTTTTCGCCGATGGATGAGTCCGCGTCCGATTAGCTAGTTGGTGAGGTAATGGCTCACCAAGGCTTTGATCGGTAACTGGTCTGAGAGGATGACCAGTCACACTGGAACTGAGAC
>e2ade
TGGCGGCGTGCTTAACACATGCAAGTCTACGAGAATAAGGTAGCAATATCTTTAGTAAAGTGGCGCACGGGTGAGTAACACGTAAGTAACCTACCTTTAGATTTGGAATAACCCCGAGAAATCGGGGCTAATACCGAATGATGCAGCGGCACCACATGGTGATGTTGTTAAAGTCTATATGACGTCTAAAGATGGGCTTGCGTCTGATTAGCTAGTTGGTGAGGTAACGGCCCACCAAGGCTACGATCAGTAGCTGGTCTGAGAGGATGATCAGCCACACTGGAACTGAGAC
>79bc2
TGGCGGCAGGCTTAACACATGCAAGTCGAACGGTAACATAAAGAAGCTTGCTTCTTTGATGACGAGTGGCGGACGGGTGAGTAATGCTTGGGAATCTAGCTTATGGAGGGGGATAACTACGGGAAACTGTAGCTAATACCGCGTAATATCGAAAGATTAAAGTGTGGGACCTTCGGGCCACATGCCATAGGATGAGCCCAAGTGGGATTAGGTAGTTGGTGAGGTAAAGGCTCACCAAGCCGACGATCTCTAGCTGGTCTGAGAGGATGACCAGCCACACTGGGACTGAGAC
>2e41c
TGGCGGCAGGCTTAACACATGCAAGTCGAACGGTAACATAAAGAAGCTTGCTTCTTTGATGACGAGTGGCGGACGGGTGAGTAATGCTTGGGAATCTAGCTTATGGAGGGGGATAACTACGGGAAACTGTAGCTAATACCGCGTAGTATCGGAAGATGAAAGTGTGGGACCTTCGGGCCACATGCCATAGGATGAGCCCAAGTGGGATTAGGTAGTTGGTGAGGTAAAGGCTCACCAAGCCGACGATCTCTAGCTGGTCTGAGAGGATGACCAGCCACACTGGGACTGAGAC
>ed474
TGGCGGCAGGCCTAACACATGCAAGTCGAACGGTAGCACAGGAGAGCTTGCTCTTCGGGTGACGAGTGGCGGACGGGTGAGTAATGCATGGGGAGCTGCCCAATCGAGGGGGATACCAGCTGGAAACGGCTGCTAATACCGCATACGCCCTGAGGGGGAAAGGTGGGGACCTTCGGGCCTACCGCGATTGGATGCACCCATGTGGGATTAGCTAGTTGGTGAGGTAACGGCTCACCAAGGCGACGATCTCTAGCTGGTCTGAGAGGATGACCAGCCACACTGGAACTGAGAC
>0ed72
TGGCGGCAGGCCTAACACATGCAAGTCGAACGGTAGCACAGGAGAGCTTGCTCTTCGGGTGACGAGTGGCGGACGGGTGAGTAATGCATGGGGAGCTGCCCAATCGAGGGGGATACCAGCTGGAAACGGCTGCTAATACCGCATACGCCCTGAGGGGGAAAGGTGGGGACCTTCGGGCCTACCGCGATTGGATGCACCCATGTGGGATTAGCTAGTTGGTGGGGTAACGGCTCACCAAGGCGACGATCTCTAGCTGGTCTGAGAGGATGACCAGCCACACTGGAACTGAGAC
>671d4
TGGCGGCAGGCCTAACACATGCAAGTCGAACGGCAGCGGGGGGTAGCTTGCTACCCCGCCGGCGAGTGGCGGACGGGTGAGTAATGCCTGGGGAGCTGCCCAATCGAGGGGGATACCAGTTGGAAACGACTGCTAATACCGCATACGCCCTGAGGGGGAAAGGTGGGGATCTTCGGACCTACCGCGATTGGATGCACCCAGGTGGGATTAGCTAGTTGGTGAGGTAACGGCTCACCAAGGCGACGATCTCTAGCTGGTCTGAGAGGATGACCAGCCACACTGGAACTGAGAC
>78edf
TGGCGGCAGGCCTAACACATGCAAGTCGAACGGCAGCGGGGAGTAGCTTGCTACTCCGCCGGCGAGTGGCGGACGGGTGAGTAATGCATGGGGAGCTGCCCAATCGAGGGGGATAACAGCTGGAAACGGCTGCTAATACCGCATACGCCCTCCGGGGGAAAGGTGGGGATTTTCGAACCTATCGCGATTGGATGCACCCATGTGGGATTAGCTAGTTGGTGAGGTAACGGCTCACCAAGGCGACGATCTCTAGCTGGTCTAAGAGGATGACCAGCCACACTGGAACTGAGAC
>c3700
TGGCGGCAGGCCTAACACATGCAAGTCGAGCGGCAGCGGGAAAGTAGCTTGCTACTTTTGCCGGCGAGCGGCGGACGGGTGAGTAATGCCTGGGGATCTGCCCAGTCGAGGGGGATAACAGTTGGAAACGACTGCTAATACCGCATACGCCCTACGGGGGAAAGGAGGGGACCTTCGGGCCTTTCGCGATTGGATGAGCCCAGGTGGGATTAGCTAGTTGGTGGGGTAATGGCTCACCAAGGCGACGATCCCTAGCTGGTCTGAGAGGATGATCAGCCACACTGGAACTGAGAC
>eb851
TGGCGGCAGGCCTAACACATGCAAGTCGAGCGGCAGCGGGAAAGTAGCTTGCTACTTTTGCCGGCGAGCGGCGGACGGGTGAGTAATGCCTGGGGATCTGCCCAGTCGAGGGGGATAACAGTTGGAAACGACTGCTAATACCGCATACGCCCTACGGGGGAAAGGAGGGGACCTTCGGGCCTTTCGCGATTGGATGAACCCAGGTGGGATTAGCTAGTTGGTGGGGTAATGGCTCACCAAGGCGACGATCCCTAGCTGGTCTGAGAGGATGATCAGCCACACTGGAACTGAGAC
>08161
TGGCGGCAGGCCTAACACATGCAAGTCGAGCGGCAGCGGGAAAGTAGCTTGCTACTTTTGCCGGCGAGCGGCGGACGGGTGAGTAATGCCTGGGGATCTGCCCAGTCGAGGGGGATAACAGTTGGAAACGACTGCTAATACCGCATGCGCCCTACGGGGGAAAGGAGGGGACCTTCGGGCCTTTCGCGATTGGATGAACCCAGGTGGGATTAGCTAGTTGGTGGGGTAATGGCTCACCAAGGCGACGATCCCTAGCTGGTCTGAGAGGATGATCAGCCACACTGGAACTGAGAC
>2c97b
TGGCGGCAGGCCTAACACATGCAAGTCGAGCGGCAGCACAAGGGAGTTTACTTCTGAGGTGGCGAGCGGCGGACGGGTGAGTAATGCCTAGGGATCTGCCCAGTCGAGGGGGATAACAGTTGGAAACGACTGCTAATACCGCATACGCCCTACGGGGGAAAGGAGGGGACCTTCGGGCCTTCCGCGATTGGATGAACCTAGGTGGGATTAGCTAGTTGGTGAGGTAATGGCTCACCAAGGCGACGATCCCTAGCTGTTCTGAGAGGATGATCAGCCACACTGGGACTGAGAC
>c6a29
TGGCGGCAGGCCTAACACATGCAAGTCGAGCGGCAGCACAAGGGAGTTTACTCCTGAGGTGGCGAGCGGCGGACGGGTGAGTAATGCCTAGGGATCTGCCCAGTCGAGGGGGATAACAGTTGGAAACGACTGCTAATACCGCATACGCCCTACGGGGGAAAGGAGGGGACCTTCGGGCCTTCCGCGATTGGATGAACCTAGGTGGGATTAGCTAGTTGGTGAGGTAATGGCTCACCAAGGCGACGATCCCTAGCTGTTCTGAGAGGATGATCAGCCACACTGGGACTGAGAC
>941d6
TGGCGGCAGGCCTAACACATGCAAGTCGAGCGGCAGCGGGAAAGTAGCTTGCTACTTTTGCCGGCGAGCGGCGGACGGGTGAGTAATGCCTGGGGATCTGCCCAGTCGAGGGGGATAACAGTTGGAAACGACTGCTAATACCGCATACGCCCTACGGGGGAAAGCAGGGGACCTTCGGGCCTTGCGCGATTGGATGAACCCAGGTGGGATTAGCTAGTTGGTGAGGTAATGGCTCACCAAGGCGACGATCCCTAGCTGGTCTGAGAGGATGATCAGCCACACTGGAACTGAGAC
>8ebe6
TGGCGGCAGGCCTAACACATGCAAGTCGAGCGGCAGCGGGAAAGTAGCTTGCTACTTTTGCCGGCGAGCGGCGGACGGGTGAGTAATGCCTGGGGATCTGCCCAATCGAGGGGGATAACTACTGGAAACGGTAGCTAATACCGCATACGCCCTACGGGGGAAAGCAGGGGACCTTCGGGCCTTGCGCGATTGGATGAACCCAGGTGGGATTAGCTAGTTGGTGAGGTAATGGCTCACCAAGGCGACGATCCCTAGCTGGTCTGAGAGGATGATCAGCCACACTGGAACTGAGAC
>24468
TGGCGGCAGGCCTAACACATGCAAGTCGAGCGGCAGCGGGAAAGTAGCTTGCTACTTTTGCCGGCGAGCGGCGGACGGGTGAGTAATGCCTGGGGATCTGCCCAGTCGAGGGGGATAACTACTGGAAACGGTAGCTAATACCGCATACGCCCTACGGGGGAAAGCAGGGGACCTTCGGGCCTTGCGCGATTGGATGAACCCAGGTGGGATTAGCTAGTTGGTGGGGTAATGGCTCACCAAGGCGACGATCCCTAGCTGGTCTGAGAGGATGATCAGCCACACTGGAACTGAGAC
>a8b95
TGGCGGCAGGCCTAACACATGCAAGTCGAGCGGCAGCGGGAAAGTAGCTTGCTACTTTTGCCGGCGAGCGGCGGACGGGTGAGTAATGCCTGGGGATCTGCCCAGTCGAGGGGGATAACTACTGGAAACGGTAGCTAATACCGCATACGCCCTACGGGGGAAAGCAGGGGACCTTCGGGCCTTGCGCGATTGGATGAACCCAGGTGGGATTAGCTAGTTGGTGAGGTAATGGCTCACCAAGGCGACGATCCCTAGCTGGTCTGAGAGGATGATCAGCCACACTGGAACTGAGAC
>1547b
TGGCGGCAGGCCTAACACATGCAAGTCGAGCGGCAGCGGGAAAGTAGCTTGCTACTTTTGCCGGCGAGCGGCGGACGGGTGAGTAATGCCTGGGAAATTGCCCAGTCGAGGGGGATAACAGTTGGAAACGACTGCTAATACCGCATACGCCCTACGGGGGAAAGCAGGGGACCTTCGGGCCTTGCGCGATTGGATATGCCCAGGTGGGATTAGCTTGTTGGTGAGGTAATGGCTCACCAAGGCGACGATCCCTAGCTGGTCTGAGAGGATGATCAGCCACACTGGAACTGAGAC
>8c526
TGGCGGCAGGCCTAACACATGCAAGTCGAGCGGGGTTTTCGGACCTAGCGGCGGACGGGTGAGTAATGCGTAGGAAGCTACCCGATAGAGGGGGATACCAGTTGGAAACGACTGTTAATACCGCATAATGTCTACGGACCAAAGTGTGGGACCTTCGGGCCACATGCTATCGGATGCGCCTACGTGGGATTAGCTAGTTGGTGGGGTAATGGCTCACCAAGGCGACGATCCCTAGCTGGTTTGAGAGGATGATCAGCCACACTGGAACTGAGACACGGTCC
>17147
TGGCGGCAGGCCTAACACATGCAAGTCGAGCGGGGTTTTCGGACCTAGCGGCGGACGGGTGAGTAATGCGTAGGAAGCTACCCGATAGAGGGGGATACCAGTTGGAAACGACTGTTAATACCGCATAATGTCTACGGACCAAAGTGTGGGACCTTCGGGCCACATGCTATCGGATGCGCCTACGTGGGATTAGCTAGTTGGTGAGGTAATGGCTCACCAAGGCGACGATCTCTAGCTGGTTTGAGAGGATGATCAGCCACACTGGAACTGAGACACGGTCC
>592ef
TGGCGGCAGGCCTAACACATGCAAGTCGAGCGGGGTTTTCGGACCTAGCGGCGGACGGGTGAGTAATGCGTAGGAAGCTGCCCGATAGAGGGGGATACCAGTTGGAAACGACTGTTAATACCGCATAATGTCTACGGACCAAAGTGTGGGACCTTCGGGCCACATGCTATCGGATGCGCCTACGTGGGATTAGCTAGTTGGTGAGGTAATGGCTCACCAAGGCGACGATCTCTAGCTGGTTTGAGAGGATGATCAGCCACACTGGAACTGAGACACGGTCC
>59640
TGGCGGCAGGCCTAACACATGCAAGTCGAGCGGGAACTTCGGTTCTAGCGGCGGACGGGTGAGTAATGCGTAGGAAGCTACCCGATAGAGGGGGATACCAGTTGGAAACGACTGTTAATACCGCATAATGTCTACGGACCAAAGTGTGGGACCTTCGGGCCACATGCTATCGGATGCGCCTACGTGGGATTAGCTAGTTGGTGAGGTAATGGCTCACCAAGGCGACGATCCCTAGCTGGTTTGAGAGGATGATCAGCCACACTGGAACTGAGACACGGTCC
>fc007
TGGCGGCAGGCCTAACACATGCAAGTCGAACGGTAGCGGGGGGAGTTTAGGCTCTCTGCCGACGAGTGGCGGACGGGTGAGTAAAGTCTGGGGATCTGACTAATGGAGGGGGATAACCACTGGAAACGGTGGCTAATACCGCATGAACTCTGAGGAGCAAAGGGTGGGACCTACGGGCCACTTGCCATTAGAGGAACCCAGATGAGATTAGCTAGTAGGTGGGGTAACGGCTCACCTAGGCGATGATCTCTAGCTGGTCTGAGAGGATGACCAGCCACACTGGGACTGAGAT
>3ed77
TGGCGGCAGGCCTAACACATGCAAGTCGAGCGGCAGCGGAAAGTAGCTTGCTACTTTGCCGGCGAGCGGCGGACGGGTGAGTAATGTCTGGGAAACTGCCTGATGGAGGGGGATAACTACTGGAAACGGTAGCTAATACCGCATGACCTCGAAAGAGCAAAGTGGGGGATCTTCGGACCTCACGCCATCGGATGTGCCCAGATGGGATTAGCTAGTAGGTGAGGTAATGGCTCACCTAGGCGACGATCCCTAGCTGGTCTGAGAGGATGACCAGCCACACTGGAACTGAGAC
>46fc5
TGGCGGCAGGCCTAACACATGCAAGTCGAACGGTAACAGGAAACAGCTTGCTGTTTCGCTGACGAGTGGCGGACGGGTGAGTAATGTCTGGGAAACTGCCTGATGGAGGGGGATAACTACTGGAAACGGTAGCTAATACCGCATAACGTCGCAAGACCAAAGAGGGGGACCTTCGGGCCTCTTGCCATCGGATGTGCCCAGATGGGATTAGCTAGTAGGTGGGGTAACGGCTCACCTAGGCGACGATCCCTAGCTGGTCTGAGAGGATGACCAGCCACACTGGAACTGAGAC
>bf54d
TGGCGGCAGGCCTAACACATGCAAGTCGAGCGGTAGCACAGGGAGCTTGCTCCTGGGTGACGAGCGGCGGACGGGTGAGTAATGTCTGGGAAACTGCCCGATGGAGGGGGATAACTACTGGAAACGGTAGCTAATACCGCATAACGTCTTCGGACCAAAGTGGGGGACCTTCGGGCCTCACACCATCGGATGTGCCCAGATGGGATTAGCTAGTAGGTGAGGTAATGGCTCACCTAGGCGACGATCCCTAGCTGGTCTGAGAGGATGACCAGCCACACTGGAACTGAGAC
>1e940
TGGCGGCAGGCCTAACACATGCAAGTCGAGCGGTAGCACAGGAGAGCTTGCTCTCTGGGTGACGAGCGGCGGACGGGTGAGTAATGTCTGGGAAACTGCCTGATGGAGGGGGATAACTACTGGAAACGGTAGCTAATACCGCATAACGTCTTCGGACCAAAGAGGGGGACCTTAGGGCCTCTCGCCATCGGATGTGCCCAGATGGGATTAGCTAGTAGGTGAGGTAATGGCTCACCTAGGCGACGATCCCTAGCTGGTCTGAGAGGATGACCAGCCACACTGGAACTGAGAC
>3e94d
TGGCGGCAGGCCTAACACATGCAAGTCGAGCGGTAGCACAGAAGAGCTTGCTCTTTGGGTGACGAGCGGCGGACGGGTGAGTAATGTCTGGGAAACTGCCTGATGGAGGGGGATAACTACTGGAAACGGTAGCTAATACCGCATAACGTCTTCGGACCAAAGAGGGGGACCTTAGGGCCTCTCGCCATCGGATGTGCCCAGATGGGATTAGCTAGTAGGTGAGGTAATGGCTCACCTAGGCGACGATCCCTAGCTGGTCTGAGAGGATGACCAGCCACACTGGAACTGAGAC
>57b4c
TGGCGGCAGGCCTAACACATGCAAGTCGAACGGTAGCACAGAAGAGCTTGCTCTTCGGGTGACGAGTGGCGGACGGGTGAGTAATGCCTGGGAAACTGCCCGATGGAGGGGGATAACTACTGGAAACGGTAGCTAATACCGCATAACGTCTTCGGACCAAAGTGGGGGACCTTCGGGCCTCACACCATCGGATGTGCCCAGGTGGGATTAGCTAGTAGGTGGGGTAACGGCTCACCTAGGCGACGATCCCTAGCTGGTCTGAGAGGATGACCAGCCACACTGGAACTGAGAC
>dfd1f
TGGCGGCAGGCCTAACACATGCAAGTCGAGCGGTAGCACAGGGGAGCTTGCTTCCTGGGTGACGAGCGGCGGACGGGTGAGTAATGTCTGGGGATCTGCCTGATGGAGGGGGATAACTACTGGAAACGGTAGCTAATACCGCATGACGTCTACGGACCAAAGTGGGGGACCTTCGGGCCTCACGCCATCAGATGAACCCAGATGGGATTAGCTAGTAGGTGGGGTAATGGCTCACCTAGGCGACGATCCCTAGCTGGTCTGAGAGGATGACCAGCCACACTGGAACTGAGAC
>4c4bb
TGGCGGCAGGCCTAACACATGCAAGTCGAGCGGTAGCACAGAGGAGCTTGCTCCTTGGGTGACGAGCGGCGGACGGGTGAGTAATGTCTGGGGATCTGCCTGATAGAGGGGGATAACCACTGGAAACGGTGGCTAATACCGCATAATGTCGTAAGACCAAAGTGGGGGACCTTCGGGCCTCACGCTATCAGATGAACCCAGATGAGATTAGCTAGTAGGTGGGGTAATGGCTCACCTAGGCGACGATCTCTAGCTGGTCTGAGAGGATGACCAGCCACACTGGGACTGAGAC
>c88d1
TGGCGGCATGCTTAACACATGCAAGTCGAACGGCAGCGAGTTGTAGGGTAACCTACAATGTCGGCGAGTGGCGTACGGGTGAGTAATGCGTAGGAATTTATAACAGAGTCGAGAATAACCTGTGGAAACATAGGATAATACTGGATAATCCGTAAATGGTAAAGCTGGGGACCTTATGGCCTGGCGCTCTGAGGTGAGCCTACGTTAGATTAGCTAGTTGGTAAGGTAAAGGCTTACCAAGGCAACGATCTATAGCTGTTCTGAGAGGAAGAACAGCCACACTGGGACTGAGAC
>e020c
TGGCGGCATGCTTAACACATGCAAGTCGAACGGCAGCGAGTTGTAGGGTAACCTACAATGTCGGCGAGTGGCGTACGGGTGAGTAACGCGTAGGAATTTATAACAGAGTCGAGAATAACCTGTGGAAACATAGGATAATACTGGATAATCCGTAAATGGTAAAGCTGGGGACCTTATGGCCTGGCGCTCTGAGGTGAGCCTACGTTAGATTAGCTAGTTGGTAAGGTAAAGGCTTACCAAGGCAACGATCTATAGCTGTTCTGAGAGGAAGAACAGCCACACTGGGACTGAGAC
>9853c
TGGCGGCAGGCTTAACACATGCAAGTCGAACGAGAAAGTGCCTTCGGGCGCGAGTACAGTGGCGGACGGGTGAGTAACGCGTAGGAATCTACCTTCAGGTGGGGGACAACTCGGGGAAACCCGAGCTAATACCGCATAACATCTAAGGATCAAAGCGGGGGATCTTCGGACCTCGCGCCGGAAGAGGAGCCTGCGTTAGATTAGCTAGTTGGTGGGGTAAAGGCCTACCAAGGCGACGATCTATAGCTGGTCTGAGAGGACGATCAGCCACACTGGGACTGAGAC
>c0778
TGGCGGCATGCCTAACACATGCAAGTCGAACGGTAGCAGGTCCTTCGGGATGCTGACGAGTGGCGGACGGGTGAGTAATGCGTAGGGATCTGCCTCATTGAGTGGGATAGCCTAGGGAAACTTAGAGTAATACCGCGTAAGCCTGAGAGGGGAAAGCCGGGGACTGTAACAGGCCTGGCGCGATGAGATGAACCTACGTCGGATTAGCTTGTTGGTGAGGTAAAGGCTCACCAAGGCGATGATCCGTAGCTGGTCTGAGAGGACGACCAGCCACACTGGGACTGAGAC
>fdcc0
TGGCGGCATGCTTAACACATGCAAGTCGAACGGTAACAGGCCTTCGGGTGCTGACGAGTGGCGGACGGGTGAGTAACGCGTAGGAATCTGCCCACGGGTGGGGGATAACTCTCCGAAAGGAGAGCTAATACCGCATAAGACCTTAGGGTGAAAGCGGGGGATCTTCGGACCTCGCGCCGGTGGATGAGCCTGCGTCGGATTAGCTAGTTGGTAGGGTAAAGGCCTACCAAGGCGACGATCCGTAGCTGGTCTGAGAGGACGACCAGCCACACTGGGACTGAGAC
>f24b9
TGGCGGCGTGCTTAACACATGCAAGTCGATCGGTAACAGGTGTAGCAATACATGCTGACGAGAGGCGGACGGGTGAGGAACGCTTGGGAATCTGCCTATCAGCGGGGGACAACCCGGGGAAACTCGGGCTAATACCGCATACGCTCTACGGAGGAAAGCCGGGGACCGCAAGGCCTGGCACTGATAGATGAGCCCAAGTCGGATTAGCTAGTTGGCGGGGTAACGGCCCACCAAGGCGACGATCCGTAGCTGGTCTGAGAGGACGATCAGCCACACTGGGACTGAGAC
>b6abb
TGGCGGCGTGCTTAACACATGCAAGTCGATCGGTAACAGGTGTAGCAATACATGCTGACGAGAGGCGGACGGGTGAGGAATATTTGGGAATCTGCCCATCAGCGGGGGACAACCCGGGGAAACTCGGGCTAATACCGCATACGCTCTACGGAGGAAAGCCGGGGACCGCAAGGCCTGGCACTGATGGATGAGCCCAAATCGGATTAGCTAGTTGGCGGGGTAACGGCCCACCAAGGCGACGATCCGTAGCTGGTCTGAGAGGACGATCAGCCACACCGGAACTGAGAC
>e5c96
TGGCGGCGTGCTTAACACATGCAAGTCGATCGGTAACAGGTGTAGCAATACATGCTGACGAGAGGCGGACGGGTGAGGAATATTTGGGAATCTGCCCATCAGCGGGGGACAACCCGGGGAAACCCGGGCTAATACCGCATACGCTCTACGGAGGAAAGCCGGGGACCGCAAGGCCTGGCACTGATGGATGAGCCCAAATCGGATTAGCTAGTTGGCGGGGTAACGGCCCACCAAGGCGACGATCCGTAGCTGGTCTGAGAGGACGATCAGCCACACCGGAACTGAGAC
>602ee
TGGCGGCGTGCTTAACACATGCAAGTCGATCGGTAACGCGGGGGCAACCCTGGCGACGAGAGGCGGACGGGTGAGGAACGCTTGGGAATCTGCCTATCAGCGGGGGACAACCCGGGGAAACTCGGGCTAATACCGCATACGCTCTACGGAGGAAAGCCGGGGACCGCAAGGCCTGGCACTGATAGATGAGCCCAAGTCGGATTAGCTAGTTGGCGGGGTAACGGCCCACCAAGGCGACGATCCGTAGCTGGTCTGAGAGGACGATCAGCCACACTGGGACTGAGAC
>427c1
TGGCGGCGTGCTTAACACATGCAAGTCGATCGGTAACGCGGGGGCAACCCTGGCGACGAGAGGCGGACGGGTGAGGAACGCTTGGGAATCTGCCCATCAGCGGGGGACAACCCGGGGAAACCCGGGCTAATACCGCATACGCTCTACGGAGGAAAGCCGGGGACCGCAAGGCCTGGCACTGATGGATGAGCCCAAGTCGGATTAGCTAGTTGGCGGGGTAACGGCCCACCAAGGCGACGATCCGTAGCTGGTCTGAGAGGACGATCAGCCACACTGGGACTGAGAC
>e3492
TGGCGGCGTGCCTAACACATGCAAGTCGATCGGTAACAGGTGTAGCAATACATGCTGACGAGAGGCGGACGGGTGAGTAACGCTTGGGAATCTGCCTATTAGTGGGGGACAACCCGGGGAAACTCGGGCTAATACCGCATACGCTCTACGGAGGAAAGCCGGGGACCGCAAGGCCTGGCGCTAATAGATGAGCCCAAGTCGGATTAGCTAGTTGGTAGGGTAATGGCCTACCAAGGCGACGATCCGTAGCTGGTCTGAGAGGACGACCAGCCACACTGGGACTGAGAC
>525fe
TGGCGGCGTGCTTAACACATGCAAGTCGAGCGGTAGCAGGCGTAGCAATACGTGCTGACGAGCGGCGAACGGGTGAGTAATGCTTTGGAATCTGCCTAGTAGTGGGGAATAACCTGGGGAAACTCAGGCTAATACCGCATACGACCTTAGGGTGAAAGCGGGGGATCGCAAGACCTCGCGCTATTAGATGAGCCAAAGTCGGATTAGCTAGTTGGTGGGGTAAAGGCCTACCAAGGCGACGATCCGTAGCTGGTCTGAGAGGACGACCAGCCACACTGGAACTGAGAC
>85374
TGGCGGCGTGCTTAACACATGCAAGTCGAGCGGTAACAGGTGTAGCAATACATGCTGACGAGCGGCGAACGGGTGAGTAATGCTTCGGAATCTTCCTCGTAGTGGGGAATAACCTGGGGAAACTCAGGCTAATACCGCATACGAACTACGGTTGAAAGCAGGGGATCGCAAGACCTTGCGCTATGAGATGAGCCGAAGTCGGATTAGCTAGTTGGTGAGGTAAAGGCTCACCAAGGCGACGATCCGTAGCTGGTCTGAGAGGACGACCAGCCACACTGGAACTGAGAC
>a588d
TGGCGGCGTGCTTAACACATGCAAGTCGAGCGGTAACAGGTGTAGCAATACATGCTGACGAGCGGCGAACGGGTGAGTAATGCTTCGGAATCTTCCTCGTAGTGGGGAATAACCTGGGGAAACTCAGGCTAATACCGCATACGAACTACGGTTGAAAGCAGGGGATCGCAAGACCTTGCGCTATGAGATGAGCCGAAGTCGGATTAGCTAGTTGGTGAGGTAAAGGCTCACCAAGGCGACGATCCGTAGCTGGTCTGAGAGGACGACCAGCCACACTGGGACTGAGAC
>c937a
TGGCGGCGTGCTTAACACATGCAAGTCGAGCGGTAACAGGTGTAGCAATACATGCTGACGAGCGGCGAACGGGTGAGTAATGCTTCGGAATCTTCCTCGTAGTGGGGAACAACCTGGGGAAACTCAGGCTAATACCGCATACGAACTACGGTTGAAAGCAGGGGATCGCAAGACCTTGCGCTATGAGATGAGCCGAAGTCGGATTAGCTAGTTGGTGAGGTAAAGGCTCACCAAGGCGACGATCCGTAGCTGGTCTGAGAGGACGACCAGCCACACTGGGACTGAGAC
>fb2b9
TGGCGGCGTGCTTAACACATGCAAGTCGAGCGGTAACAGGCGTAGCAATACGTGCTGACGAGCGGCGAACGGGTGAGTAATGCTTCGGAATCTGCCCAGTAGTGGGGAATAACCAGTCGAAAGATTGGCTAATACCGCATACGACCTTTGGGTGAAAGCAGGGGATCGCAAGACCTTGCGCTATTGGATGAGCCGAAGTCGGATTAGCTAGTTGGTAGGGTAACGGCCTACCAAGGCGACGATCCGTAGCTGGTCTGAGAGGACGACCAGCCACACTGGGACTGAGAC
>b8ab8
TGGCGGCGTGCCTAACACATGCAAGTCGAGCGGCAGCACGGGAGCAATCCTGGTGGCGAGCGGCGGACGGGTGAGTAATGCTTTGGAATCTGCCCATCAATGGGGGACAACCCGGGGAAACTCGGGCTAATACCGCATACGTCCTACGGGAGAAAGCGGGGGATCGCAAGACCTCGCGTTGATGGATGAGCCAAAGTCGGATTAGCTAGTTGGTGAGGTAATGGCTCACCAAGGCGACGATCCGTAGCTGGTCTGAGAGGACGACCAGCCACACCGGAACTGAGAC
>faf59
TGGCGGCGTGCCTAACACATGCAAGTCGAGCGGCAGCACGGGAGCAATCCTGGTGGCGAGCGGCGGACGGGTGAGTAATGCTTTGGAATCTGCCCATCAGTGGGGGACAACCCGGGGAAACTCGGGCTAATACCGCATACGTCCTACGGGAGAAAGCGGGGGATCGCAAGACCTCGCGTTGATGGATGAGCCAAAGTCGGATTAGCTAGTTGGTGAGGTAATGGCTCACCAAGGCGACGATCCGTAGCTGGTCTGAGAGGACGACCAGCCACACCGGAACTGAGAC
>85440
TGGCGGTATGCCTAACACATGCAAGTCGAACGTCAAAGGTCTTCGGATTGAGTAGCGTGGCGGACGGGTGAGTAAAGCGTGGGAATCTGCCTTGCAGTGGGGGATAACCCGGGGAAACTCGGGCTAATACCGCATACGCCCTACGGGGGAAAGGGGGCTTTTAGCTCTCGTTGCAAGATGAGCCCACGTCCGATTAGCTAGTTGGTAGGGTAAAGGCCTACCAAGGCGACGATCGGTCGCTGGTCTGAGAGGATGACCAGCCACACTGGGACTGAGACACG
>b972c
TGGCGGCAGGCTTAAAACATGCAAGTCGAACGGTAACGCGGGGAAACCTGGCGACGAGTGGCGGACGGGTGAGTAACACGTAGGAATCTGCCCATTAGTGGGGGATAACCCGGGGAAACTCGGGCTAATACCGCATACGCCCTACGGGGGAAAGCGGGGGATCTTCGGACCTCGCGCTATTGGAGGAGCCTGCGTCGGATTAGCTAGTTGGTGGGGTAAAGGCCTACCAAGGCGACGATCCGTAGCTGGTCTGAGAGGACGACCAGCCACACTGGGACTGAGAC
>404b0
TGGCGGCATGCTTAACACATGCAAGTCGAACGGCAGCACGGGAGCTTGCTCCTGGTGGCGAGTGGCGGACGGGTGAGTAACACGTAGGAATCTGCCTGGTAATGGGGGATAACCCGGGGAAACTCGGGCTAATACCGCATACGCTCCACGGAGGAAAGCGGGGGATCTTCGGACCTCGCGTTATCAGATGAGCCTGCGTCCGATTAGCTAGTTGGTGGGGTAAAGGCCCACCAAGGCGACGATCGGTAGCTGGTCTGAGAGGACGATCAGCCACACTGGAACTGAGAC
>70a32
TGGCGGCATGCTTAACACATGCAAGTCGAACGGCAGCACGGGGGCTTGCTCCTGGTGGCGAGTGGCGGACGGGTGAGTAACACGTAGGAATCTGCCTGGTAATGGGGGATAACCCGGGGAAACTCGGGCTAATACCGCATACGCTCCACGGAGGAAAGCGGGGGATCTTCGGACCTCGCGTTATCAGATGAGCCTGCGTCCGATTAGCTAGTTGGTGGGGTAAAGGCCCACCAAGGCGACGATCGGTAGCTGGTCTGAGAGGACGATCAGCCACACTGGAACTGAGAC
>99213
TGGCGGCATGCTTAACACATGCAAGTCGAACGGCAGCATGGGAGCTTGCTCCTGATGGCGAGTGGCGGACGGGTGAGTAACACGTAGGAATCTGCCTGGTAATGGGGGATAACCCGGGGAAACTCGGGCTAATACCGCATACGCTCTACGGAGGAAAGCGGGGGATCTTCGGACCTCGCGTTATCAGATGAGCCTGCGTCCGATTAGCTAGTTGGCGGGGTAAAGGCCCACCAAGGCGACGATCGGTAGCTGGTCTGAGAGGACGATCAGCCACACTGGAACTGAGAC
>1a6de
TGGCGGCATGCTTAACACATGCAAGTCGAACGGCAGCATGGAGAGCTTGCTCTCTGATGGCGAGTGGCGGACGGGTGAGTAACACGTAGGAATCTGCCTATTAGTGGGGGATAACTCGGGGAAACTCGAGCTAATACCGCATACGCTCTACGGAGGAAAGCGGGGGATCTTCGGACCTCGCGCTAATAGATGAGCCTGCGTCCGATTAGCTAGTTGGTAGGGTAAAGGCCTACCAAGGCGACGATCGGTAGCTGGTCTGAGAGGACGATCAGCCACACTGGAACTGAGAC
>2f5e4
TGGCGGCATGCTTAACACATGCAAGTCGAACGGCAGCGCGGGAGCTTGCTCCTGGCGGCGAGTGGCGGACGGGTGAGTAACACGTAGGAATCTGCCTAGTAGTGGGGGATAACTTGGGGAAACTCAAGCTAATACCGCATACGCTCTACGGAGGAAAGCGGGGGATCTTTGGACCTCGCGCTATTAGATGAGCCTGCGTCCGATTAGCTAGTTGGTGGGGTAAAGGCCCACCAAGGCGACGATCGGTAGCTGGTCTGAGAGGACGATCAGCCACACTGGAACTGAGAC
>53698
TGGCGGCATGCTTAACACATGCAAGTCGAACGGCAGCACGGGAGCTTGCTCCTGGTGGCGAGTGGCGGACGGGTGAGTAACACGTAGGAATCTGCCTAGTAGTGGGGGATAACCCGGGGAAACTCGGGCTAATACCGCATACGCTCTACGGAGGAAAGCGGGGGATCTTCGGACCTCGCGCTATTAGATGAGCCTGCGTCCGATTAGCTAGTTGGCGGGGTAAAGGCCCACCAAGGCGACGATCGGTAGCTGGTCTGAGAGGACGATCAGCCACACTGGAACTGAGAC
>fda24
TGGCGGCAGGCTTAACACATGCAAGTCGAACGATGAAACTCTAGCTTGCTAGAGATGATTAGTGGCGGACGGGTGAGTAACATTTAGGAATCTGCCTAGTAGTGGGGGATAGCTCGGGGAAACTCGAATTAATACCGCATACGACCTACGGGTGAAAGGGGGCGCAAGCTCTTGCTATTAGATGAGCCTAAATCAGATTAGCTAGTTGGTGGGGTAAAGGCCCACCAAGGCGACGATCTGTAACTGGTCTGAGAGGATGATCAGTCACACCGGAACTGAGAC
>333df
TGGCGGCAGGCTTAACACATGCAAGTCGAACGATGACTCTCTAGCTTGCTAGAGATGATTAGTGGCGGACGGGTGAGTAACATTTAGGAATCTACCTAGTAGTGGGGGATAGCTCGGGGAAACTCGAATTAATACCGCATACGACCTACGGGTGAAAGGGGGCGCAAGCTCTTGCTATTAGATGAGCCTAAATCAGATTAGCTAGTTGGTGGGGTAAAGGCCCACCAAGGCGACGATCTGTAACTGGTCTGAGAGGATGATCAGTCACACCGGAACTGAGAC
>e3932
TGGCGGCAGGCTTAACACATGCAAGTCGAACGATGACTCTCTAGCTTGCTAGAGATGATTAGTGGCGGACGGGTGAGTAACATTTAGGAATCTACCTAGTAGTGGGGGATAGCTCGGGGAAACTCGAATTAATACCGCATACGACCTACGGGTGAAAAGGGGCGCAAGCTCTTGCTATTAGATGAGCCTAAATCAGATTAGCTAGTTGGTGGGGTAAAGGCCTACCAAGGCGACGATCTGTAACTGGTCTGAGAGGATGATCAGTCACACCGGAACTGAGAC
>a0ade
TGGCGGCAGGCTTAACACATGCAAGTCGAACGATGATTATCTAGCTTGCTAGATATGATTAGTGGCGGACGGGTGAGTAACATTTAGGAATCTGCCTAGTAGTGGGGGATAGCTCGGGGAAACTCGAATTAATACCGCATACGACCTACGGGTGAAAGGGGGCGCAAGCTCTTGCTATTAGATGAGCCTAAATCAGATTAGCTAGTTGGTGGGGTAAAGGCCCACCAAGGCGACGATCTGTAACTGGTCTGAGAGGATGATCAGTCACACCGGAACTGAGAC
>20fa8
TGGCGGCAGGCTTAACACATGCAAGTCGAGCGGGGAAAGGTAGCTTGCTACCTGACCTAGCGGCGGACGGGTGAGTAATGCTTAGGAATCTGCCTATTAGTGGGGGACAACATTCCGAAAGGAATGCTAATACCGCATACGCCCTACGGGGGAAAGCAGGGGATCTTCGGACCTTGCGCTAATAGATGAGCCTAAGTCAGATTAGCTAGTTGGTGGGGTAAAGGCCTACCAAGGCGACGATCTGTAGCGGGTCTGAGAGGATGATCCGCCACACTGGGACTGAGAC
>397ed
TGGCGGCAGGCTTAACACATGCAAGTCGAGCGGGGAAGTATAGCTTGCTATACGACCTAGCGGCGGACGGGTGAGTAATGCTTAGGAATCTGCCTATTAGTGGGGGACAACATTCCGAAAGGAATGCTAATACCGCATACGCCCTACGGGGGAAAGCAGGGGATCTTCGGACCTTGCGCTAATAGATGAGCCTAAGTCAGATTAGCTAGTTGGTGGGGTAAAGGCCTACCAAGGCGACGATCTGTAGCGGGTCTGAGAGGATGATCCGCCACACTGGGACTGAGAC
>25b44
TGGCGGCAGGCTTAACACATGCAAGTCGAGCGGGGAAAGGTAGCTTGCTACCTGACCTAGCGGCGGACGGGTGAGTAATGCTTAGGAATCTGCCTATTAGTGGGGGACAACATCTCGAAAGGGATGCTAATACCGCATACGTCCTACGGGAGAAAGCAGGGGACCTTCGGGCCTTGCGCTAATAGATGAGCCTAAGTCGGATTAGCTAGTTGGTGGGGTAAAGGCCTACCAAGGCGACGATCTGTAGCGGGTCTGAGAGGATGATCCGCCACACTGGGACTGAGAC
>c81b6
TGGCGGCAGGCTTAACACATGCAAGTCGAGCGGGGAAAAGTAGCTTGCTACTTGACCTAGCGGCGGACGGGTGAGTAATGCTTAGGAATCTGCCTATTAGTGGGGGACAACATCTCGAAAGGGATGCTAATACCGCATACGTCCTACGGGAGAAAGCAGGGGACCTTCGGGCCTTGCGCTAATAGATGAGCCTAAGTCGGATTAGCTAGTTGGTGGGGTAAAGGCCTACCAAGGCGACGATCTGTAGCGGGTCTGAGAGGATGATCCGCCACACTGGGACTGAGAC
>9a1da
TGGCGGCAGGCTTAACACATGCAAGTCGAGCGGAGATGAGGTGCTTGCACCTTATCTTAGCGGCGGACGGGTGAGTAATGCTTAGGAATCTGCCTATTAGTGGGGGACAACATTTCGAAAGGAATGCTAATACCGCATACGCCCTACGGGGGAAAGCAGGGGATCTTCGGACCTTGCGCTAATAGATGAGCCTAAGTCGGATTAGCTAGTTGGTGGGGTAAAGGCCTACCAAGGCGACGATCTGTAGCGGGTCTGAGAGGATGATCCGCCACACTGGGACTGAGAC
>1a20d
TGGCGGCAGGCTTAACACATGCAAGTCGAACGGACTACTTCGGTAGTTAGTGGCGAACGGGTGAGTAATGCCTAGGAATCTGCCCATTAGCGGGGGATAACGTGTGGAAACGCACGCTAATACCGCATACGCCCTACGGGGGAAAGCAGGGGATCTTCGGACCTTGCACTAATGGATGAGCCTAGGTCGGATTAGCTAGTTGGTAGGGTAAAGGCCTACCAAGGCGACGATCTGTAGCGGGTCTGAGAGGATGATCCGCCACACTGGAACTGAGACACGGT
>81c27
TGGCGGTATGCTTAACACATGCAAGTCGAACGATGAGGAGGTGCTTGCACCTCTGATTAGTGGCGGACGGGTGAGTAATGCATAGGAATCTGCCTAGTAGTGGGGGATAACGTGGGGAAACTCACGCTAATACCGCATACGCCCTACGGGGGAAAGCGGGGGACTTTCGGGCCTCGCGCTATTAGATGAGCCTATGTCGGATTAGCTAGTTGGTGGGGTAAAGGCCTACCAAGGCGACGATCCGTAGCTGGTCTGAGAGGATGATCAGCCACACTGGGACTGAGAC
>ad8b8
TGGCGGTATGCTTAACACATGCAAGTCGAACGATGAGGAGGTGCTTGCACCTCTGATTAGTGGCGGACGGGTGAGTAATGCATAGGAATCTGCCTAGTAGTGGGGGATAACGTGGGGAAACTCACGCTAATACCGCATACGCCCTACGGGGGAAAGCGGGGGACTTTCGGGCCTCGCGCTATTAGATGAGCCTATGTCGGATTAGCTAGTTGGTGGGGTAAGGGCCTACCAAGGCGACGATCCGTAGCTGGTCTGAGAGGATGATCAGCCACACTGGGACTGAGAC
>0f549
TGGCGGTATGCTTAACACATGCAAGTCGAACGGTAGCAGGCCTTCGGGCGCTGACGAGTGGCGGACGGGTGAGTAATGCATAGGAATCTGCCTATTAGTGGGGGACAACGTGGGGAAACTCACGCTAATACCGCATACGCCCTACGGGGGAAAGCTGGGGATCTTCGGACCTGGCGCTAATAGATGAGCCTATGTTGGATTAGCTAGTTGGTAGGGTAATGGCCTACCAAGGCGACGATCCATAGCTGGTCTGAGAGGATGATCAGCCACACTGGGACTGAGAC
>324f3
TGGCGGTATGCTTAACACATGCAAGTCGAACGGTAGCAGGCCTTCGGGCGCTGACGAGTGGCGGACGGGTGAGTAATGCATAGGAATCTGCCTATTAGTGGGGGATAACGTGGGGAAACTCACGCTAATACCGCATACGCCCTACGGGGGAAAGCTGGGGATCTTCGGACCTGGCGCTAATAGATGAGCCTATGTTGGATTAGCTAGTTGGTAGGGTAAAGGCCTACCAAGGCGACGATCCATAGCTGGTCTGAGAGGATGATCAGCCACACTGGGACTGAGAC
>471e5
TGGCGGTATGCTTAACACATGCAAGTCGAACGGTAGCAGGCCTTCGGGCGCTGACGAGTGGCGGACGGGTGAGTAATGCATAGGAATCTGCCGATTAGTGGGGGATAACGTGGGGAAACTCACGCTAATACCGCATACGCCCTACGGGGGAAAGCTGGGGATCTTCGGACCTGGCGCTAATCGATGAGCCTATGTTGGATTAGCTAGTTGGTAGGGTAAAGGCCTACCAAGGCGACGATCCATAGCTGGTCTGAGAGGATGATCAGCCACACTGGGACTGAGAC
>2d683
TGGCGGTATGCTTAACACATGCAAGTCGAACGGTAACAGGCCTTCGGGCGCTGACGAGTGGCGGACGGGTGAGTAATGCATAGGAATCTGCCGATTAGTGGGGGATAACGTGGGGAAACTCACGCTAATACCGCATACGCCCTACGGGGGAAAGCGGGGGCTCTTCGGACCTCGCGCTAATCGATGAGCCTATGTTGGATTAGCTAGTTGGTAGGGTAAAGGCCTACCAAGGCGACGATCCATAGCTGGTCTGAGAGGATGATCAGCCACACTGGGACTGAGAC
>5920b
TGGCGGTATGCTTAACACATGCAAGTCGAACGGTAGCAGGCCTTCGGGCGCTGACGAGTGGCGGACGGGTGAGTAATGCATAGGAATCTGCCTATTAGTGGGGGATAACGTGGGGAAACTCACGCTAATACCGCATACGCCCTACGGGGGAAAGCTGGGGACCTTCGGGCCTGGCGCTAATAGATGAGCCTATGTTGGATTAGCTAGTTGGTAGGGTAAAGGCCTACCAAGGCGACGATCCATAGCTGGTCTGAGAGGATGATCAGCCACACTGGGACTGAGAC
>39922
TGGCGGTATGCTTAACACATGCAAGTCGAACGGTAGCAGGCCTTCGGGCGCTGACGAGTGGCGGACGGGTGAGTAATGCATAGGAATCTGCCTATTAGTGGGGGACAACGTGGGGAAACTCACGCTAATACCGCATACGCCCTACGGGGGAAAGCTGGGGACCTTCGGGCCTGGCGCTAATAGATGAGCCTATGTTGGATTAGCTAGTTGGTAGGGTAAAGGCCTACCAAGGCGACGATCCATAGCTGGTCTGAGAGGATGATCAGCCACACTGGGACTGAGAC
>f0f6d
TGGCGGTATGCTTAACACATGCAAGTCGAACGGTAGCAGGCCTTCGGGCGCTGACGAGTGGCGGACGGGTGAGTAATGCATAGGAATCTGCCTGTTAGTGGGGGACAACTTAGGGAAACTTAAGCTAATACCGCATACGCCCTTCGGGGGAAAGCGGGGGACCTTCGGGCCTCGCGCTAACAGATGAGCCTATGTTGGATTAGCTAGTTGGTAGGGTAAAGGCCTACCAAGGCGACGATCCATAGCTGGTCTGAGAGGATGATCAGCCACACTGGGACTGAGAC
>3dbec
TGGCGGTATGCTTAACACATGCAAGTCGAACGGTAGCAGGCCTTCGGGTGCTGACGAGTGGCGGACGGGTGAGTAATGCATAGGAATCTGCCTGTTAGTGGGGGACAACTTAGGGAAACTTAAGCTAATACCGCATACGCCCTTTGGGGGAAAGCGGGGGACCTTCGGGCCTCGCGCTAACAGATGAGCCTATGTTGGATTAGCTAGTTGGTAGGGTAAAGGCCTACCAAGGCGACGATCCATAGCTGGTCTGAGAGGATGATCAGCCACACTGGGACTGAGAC
>72922
TGGCGGTATGCTTAACACATGCAAGTCGGACGGCAGCAGGCCTTCGGGTGCTGGCGAGTGGCGGACGGGTGAGTAATGCATAGGAATCTGCCTGGTAGTGGGGGACAACTTAGGGAAACTTAAGCTAATACCGCATACGCCCTTAGGGGGAAAGCGGGGGACCGTAAGGCCTCGCGCTATCAGATGAGCCTATGTTGGATTAGCTTGTTGGTGGGGTAAAGGCCCACCAAGGCGACGATCCATAGCTGGTCTGAGAGGATGATCAGCCACACTGGGACTGAGAC
>62dcb
TGGCGGTATGCTTAACACATGCAAGTCGGACGGTAACAGGCCTTCGGGCGCTGACGAGTGGCGGACGGGTGAGTAATGCATAGGAATCTGCCTCGTAGTGGGGGACAACTTAGGGAAACTTAAGCTAATACCGCATACGCCCTTCGGGGGAAAGCGGGGGACCGCAAGGCCTCGCGCTATGAGATGAGCCTATGTTGGATTAGCTAGTTGGTAGGGTAAAGGCCTACCAAGGCGACGATCCATAGCTGGTCTGAGAGGATGATCAGCCACACTGGGACTGAGAC
>abc69
TGGCGGTATGCTTAACACATGCAAGTCGAACGGTAGCAGGCCTTCGGGCGCTGACGAGTGGCGGACGGGTGAGTAATGCATAGGAATCTGCCTCGTAGTGGGGGACAACTTAGGGAAACTTAAGCTAATACCGCATACGCCCTTAGGGGGAAAGCGGGGGATCGTAAGACCTCGCGCTATGAGATGAGCCTATGTTGGATTAGCTAGTTGGTAGGGTAAAGGCCTACCAAGGCTGCGATCCATAGCTGGTCTGAGAGGATGATCAGCCACACTGGGACTGAGAC
>40a9e
TGGCGGTATGCTTAACACATGCAAGTCGAACGGTAGCAGGCCTTCGGGCGCTGACGAGTGGCGGACGGGTGAGTAATGCATAGGAATCTGCCTCGTAGTGGGGGACAACTTAGGGAAACTTAAGCTAATACCGCATACGCCCTTAGGGGGAAAGCGGGGGCTCGTAAGACCTCGCGCTATGAGATGAGCCTATGTTGGATTAGCTAGTTGGTAGGGTAAAGGCCTACCAAGGCTGCGATCCATAGCTGGTCTGAGAGGATGATCAGCCACACTGGGACTGAGAC
>4430c
TGGCGGTATGCTTAACACATGCAAGTCGAACGGTAGCAGGCCTTCGGGTGCTGACGAGTGGCGGACGGGTGAGTAATGCATAGGAATCTGCCCTGTAGTGGGGGACAACGTGGGGAAACTCACGCTAATACCGCATACGCCCTTTGGGGGAAAGCGGGGGACCTTCGGGCCTCGCGCTATAGGATGAGCCTATGTCGGATTAGCTAGTTGGTGGGGTAAAGGCCTACCAAGGCGACGATCCGTAGCTGGTCTGAGAGGATGATCAGCCACACTGGGACTGAGAC
>37a5c
TGGCGGTATGCTTAACACATGCAAGTCGAACGGTAACAGGCCTTCGGGCGCTGACGAGTGGCGGACGGGTGAGTAACGCGTAGGAATCTGCCTGTTAGTGGGGGACAACGTGGGGAAACTCACGCTAATACCGCATACGCCCTACGGGGGAAAGCGGGGGCTCTTCGGACCTCGCGCTAACAGATGAGCCTGCGTGGGATTAGCTAGTTGGTAGGGTAAAGGCCTACCAAGGCGACGATCCCTAGCTGGTCTGAGAGGACGATCAGCCACACTGGGACTGAGAC
>7b10a
TGGCGGTATGCTTAACACATGCAAGTCGAACGGTAGATACTTCGGTATCGAGAGTGGCGGACGGGTGAGTAACGCGTAGGAATCTGCCTGTTAGTGGGGGACAACGTGGGGAAACTCACGCTAATACCGCATACGCCCTACGGGGGAAAGGAGGGGACCTTCGGGCCTTCCGCTAACAGATGAGCCTGCGTTGGATTAGCTAGTTGGTAGGGTAAAGGCCTACCAAGGCGACGATCCATAGCTGGTCTGAGAGGACGATCAGCCACACTGGGACTGAGACA
>2d264
TGGCGGTATGCTTAACACATGCAAGTCGAACGGTAGATACTTCGGTATCGAGAGTGGCGGACGGGTGAGTAACGCGTAGGAATCTGCCTGTTAGTGGGGGACAACGTGTGGAAACGCACGCTAATACCGCATACGCCCTACGGGGGAAAGGAGGGGACCTTCGGGCCTTTCGCTAACAGATGAGCCTGCGTTGGATTAGCTAGTTGGTAGGGTAAAGGCCTACCAAGGCGACGATCCATAGCTGGTCTGAGAGGACGATCAGCCACACTGGGACTGAGACA
>36865
TGGCGGTATGCTTAACACATGCAAGTCGAACGGTAGCCACTTCGGTGGTGAGAGTGGCGGACGGGTGAGTAACGCGTAGGAATCTGCCCTGTAGTGGGGGACAACGTGGGGAAACCCACGCTAATACCGCATACGCCCTGAGGGGGAAAGCGGGGGACCTTCGGGCCTCGCGCTATAGGATGAGCCTGCGTTGGATTAGCTAGTTGGTAGGGTAAAGGCCTACCAAGGCTGCGATCCATAGCTGGTCTGAGAGGACGACCAGCCACACTGGGACTGAGACA
>c74ae
TGGCGGTATGCTTAACACATGCAAGTCGAACGGTAGGCACTTCGGTGCTGAGAGTGGCGGACGGGTGAGTAACGCGTAGGAATCTGCCCTGTAGTGGGGGACAACGTGGGGAAACCCACGCTAATACCGCATACGCCCTGAGGGGGAAAGCGGGGGACCTTCGGGCCTCGCGCTATAGGATGAGCCTGCGTTGGATTAGCTAGTTGGTAGGGTAAAGGCCTACCAAGGCTGCGATCCATAGCTGGTCTGAGAGGACGACCAGCCACACTGGGACTGAGACA
>fa4df
TGGCGGTATGCTTAACACATGCAAGTCGAACGGTAGGCACTTTGGTGCTGAGAGTGGCGGACGGGTGAGTAACGCGTAGGAATCTGCCCTGTAGTGGGGGACAACGTGGGGAAACCCACGCTAATACCGCATACGCCCCAAGGGGGAAAGCGGGGGACCTTCGGGCCTCGCGCTATAGGATGAGCCTGCGTTGGATTAGCTAGTTGGTAGGGTAAAGGCCTACCAAGGCTGCGATCCATAGCTGGTCTGAGAGGACGACCAGCCACACTGGGACTGAGACA
>28c16
TGGCGGTATGCTTAACACATGCAAGTCGAACGGTAGCCACTTCGGTGGTGAGAGTGGCGGACGGGTGAGTAACGCGTAGGAATCTGCCCTGTAGTGGGGGACAACGTGGGGAAACCCACGCTAATACCGCATACGCCCCAAGGGGGAAAGCGGGGGACCGCAAGGCCTCGCGCTATAGGATGAGCCTGCGTTGGATTAGCTTGTTGGTAGGGTAAAGGCCTACCAAGGCGACGATCCATAGCTGGTCTGAGAGGACGATCAGCCACACTGGGACTGAGACA
>a43a1
TGGCGGTATGCTTAACACATGCAAGTCGAACGGTAGCAGGCCTTCGGGCGCTGACGAGTGGCGGACGGGTGAGTAACGCGTAGGAATCTGCCTGGTAGTGGGGGATAACGTGGGGAAACGCACGCTAATACCGCATACGCCCTACGGGGGAAAGCGGGGGATCTTCGGACCTCGCGCTATCAGATGAGCCTGCGTTGGATTAGCTAGTTGGTGGGGTAAAGGCCTACCAAGGCGACGATCCATAGCTGGTCTGAGAGGACGATCAGCCACACTGGGACTGAGAC
>8519f
TGGCGGTATGCTTAACACATGCAAGTCGAACGGTAGCAGGCCTTCGGGCGCTGACGAGTGGCGGACGGGTGAGTAACGCGTAGGAATCTGCCTGGTAGTGGGGGACAACTTATGGAAACGTAAGCTAATACCGCATACGCCCTACGGGGGAAAGCAGGGGATCTTCGGACCTTGCGCTATCAGATGAGCCTGCGTTGGATTAGCTAGTTGGTGGGGTAAAGGCCTACCAAGGCGACGATCCATAGCTGGTCTGAGAGGACGATCAGCCACACTGGGACTGAGAC
>ba7ad
TGGCGGTATGCTTAACACATGCAAGTCGAACGGTAGCAGGCCTTCGGGCGCTGACGAGTGGCGGACGGGTGAGTAACGCGTAGGAATCTGCCTAGTAGTGGGGGACAACTTATGGAAACGTAAGCTAATACCGCATACGCCCTACGGGGGAAAGCGGGGGATCTTCGGACCTCGCGCTATTAGATGAGCCTGCGTTGGATTAGCTAGTTGGTGGGGTAAAGGCCTACCAAGGCGACGATCCATAGCTGGTCTGAGAGGACGATCAGCCACACTGGGACTGAGAC
>0c554
TGGCGGTATGCTTAACACATGCAAGTCGAACGGTAACAGGCCTTCGGGCGCTGACGAGTGGCGGACGGGTGAGTAACGCGTAGGAATCTGCCTAGTAGTGGGGGACAACTTAGGGAAACTTAAGCTAATACCGCATACGCCCTACGGGGGAAAGCGGGGGATCGTAAGACCTCGCGCTATTAGATGAGCCTGCGTTGGATTAGCTAGTTGGTGGGGTAAAGGCCTACCAAGGCGACGATCCATAGCTGGTCTGAGAGGACGATCAGCCACACTGGGACTGAGAC
>bd3b1
TGGCGGTATGCTTAACACATGCAAGTCGAACGGTAACAGGCCTTCGGGCGCTGACGAGTGGCGGACGGGTGAGTAACGCGTAGGAATCTGCCTTATAGTGGGGGACAACGTGGGGAAACCCACGCTAATACCGCATACGCCCTACGGGGGAAAGCGGGGGATCGTAAGACCTCGCGCTATGAGATGAGCCTGCGTTAGATTAGCTAGTTGGTAGGGTAAAGGCCTACCAAGGCGACGATCTATAGCTGGTCTGAGAGGACGATCAGCCACACTGGGACTGAGAC
>c8f7c
TGGCGGTATGCTTAACACATGCAAGTCGAACGGTAACAGGCCTTCGGGCGCTGACGAGTGGCGGACGGGTGAGTAACGCGTAGGAATCTGCCTCATAGTGGGGGACAACGTGGGGAAACTCACGCTAATACCGCATACGCCCTACGGGGGAAAGCGGGGGATCTTCGGACCTCGCGCTATGAGATGAGCCTGCGTTAGATTAGCTAGTTGGTAGGGTAAAGGCCTACCAAGGCGACGATCTATAGCTGGTCTGAGAGGACGATCAGCCACACTGGGACTGAGAC
>491f6
TGGCGGTATGCTTAACACATGCAAGTCGAACGGTAACAGGCCTTCGGGCGCTGACGAGTGGCGGACGGGTGAGTAACGCGTAGGAATCTGCCTCATAGTGGGGGACAACGTGGGGAAACCCACGCTAATACCGCATACGCCCTACGGGGGAAAGCGGGGGATCTTCGGACCTCGCGCTATGAGATGAGCCTGCGTTAGATTAGCTAGTTGGTGGGGTAAAGGCCTACCAAGGCGACGATCTATAGCTGGTCTGAGAGGACGATCAGCCACACTGGGACTGAGAC
>c6ef5
TGGCGGTATGCTTAACACATGCAAGTCGAACGGTAGCAGCTCTTCGGAGGCTGACGAGTGGCGGACGGGTGAGTAACGCGTAGGAATCTGCCTATTAGTGGGGGACAACTTATGGAAACGTAAGCTAATACCGCATACGCCCTACGGGGGAAAGGAGGGGACCTTCGGGCCTTTCGCTAATAGATGAGCCTGCGTTAGATTAGCTAGATGGTGGGGTAAAGGCCTACCATGGCGACGATCTATAGCTGTTCTGAGAGGAAGATCAGCCACACTGGGACTGAGAC
>e803a
TGGCGGTATGCTTAACACATGCAAGTCGAACGATGAGAAAGAGCTTGCTCTTTCGATTAGTGGCGGACGGGTGCGTAACGCGTAGGAATCTGCCTATTAGTGGGGGACAACTTAGGGAAACTTAAGCTAATACCGCATACGCCCTACGGGGGAAAGGAGGGGATCGCAAGACCTTTCGCTAATAGATGAGCCTGCGTAGGATTAGCTAGTTGGTGGGGTAAAGGCTCACCAAGGCGACGATCCTTAACTGGTTTGAGAGAATGATCAGTCACACTGGAACTGAGAC
>cc3bc
TGGCGGTATGCTTAACACATGCAAGTCGAACGGTAGCAGGTCTTCGGATGCTGACGAGTGGCGGACGGGTGAGTAACGCGTAGGAATCTGCCTATTAGTGGGGGACAACTTATGGAAACGTAAGCTAATACCGCATACGCCCTACGGGGGAAAGGAGGGGACCTTCGGGCCTTTCGCTAATAGATGAGCCTGCGTTAGATTAGCTAGTTGGTGGGGTAAAGGCCTACCAAGGCGACGATCTATAGCTGTTCTGAGAGGAAGATCAGCCACACTGGGACTGAGAC
>f2f31
TGGCGGTATGCTTAACACATGCAAGTCGAACGGTAGCAGGTCTTCGGATGCTGACGAGTGGCGGACGGGTGCGTAACGCGTAGGAATCTGCCTATTAGTGGGGGACAACTTAGGGAAACTTAAGCTAATACCGCATACGCCCTACGGGGGAAAGGAGGGGACCTTCGGGCCTTTCGCTAATAGATGAGCCTGCGTAGGATTAGCTAGTTGGTGGGGTAAAGGCCTACCAAGGCGACGATCCTTAGCTGGTCTGAGAGGACGATCAGCCACACTGGGACTGAGAC
>4cf17
TGGCGGTATGCTTAACACATGCAAGTCGAACGGTAGCAGGTCTTCGGATGCTGACGAGTGGCGGACGGGTGCGTAACGCGTAGGAATCTGCCTATTAGTGGGGGACAACTTAGGGAAACTTAAGCTAATACCGCATACGCCCTACGGGGGAAAGGAGGGGACCTTCGGGCCTTTCGCTAATAGATGAGCCTGCGTTGGATTAGCTAGTTGGTGGGGTAAAGGCCTACCAAGGCGACGATCCATAGCTGGTCTGAGAGGACGATCAGCCACACTGGGACTGAGAC
>b38a5
TGGCGGTATGCTTAACACATGCAAGTCGAACGGTAACAGGCCTTCGGGCGCTGACGAGTGGCGGACGGGTGAGTAACGCGTAGGAATCTGCCTTATAGTGGGGGACAACGTGGGGAAACCCACGCTAATACCGCATACGCCCTACGGGGGAAAGGAGGGGATCTTCGGACCTTTCGCTATGAGATGAGCCTGCGTTAGATTAGCTAGTTGGTAGGGTAAAGGCCTACCAAGGCGACGATCTATAGCTGGTCTGAGAGGACGATCAGCCACACTGGGACTGAGAC
>379fd
TGGCGGCAGGCCTAACACATGCAAGTCGAGCGCGAAAGGCCTTCGGGTTGAGTAGAGCGGCGGACGGGTGAGTAACGCGTAGGAATCTACCTGGTAGTGGGGGACAACATGGTGAAAACCATGCTAATACCGCATACGCCCTATGGGGGAAAGCGGGGGACCTTCGGGCCTCGCGCTATCAGATGAGCCTGCGTAGGATTAGCTTGTTGGTGAGGTAAAGGCTCACCAAGGCGACGATCCTTAGCTGGTCTGAGAGGATGATCAGCCACACTGGAACTGAGAC
>b32f2
TGGCGGCAGGCCTAACACATGCAAGTCGAGCGCGAAAGGCCTTCGGGCTGAGTAGAGCGGCGGACGGGTGAGTAACGCGTAGGAATCTACCTGGTAGTGGGGGACAACATGGTGAAAACCATGCTAATACCGCATACGCCCTATGGGGGAAAGCGGGGGACCTTCGGGCCTCGCGCTATCAGATGAGCCTGCGTAGGATTAGCTTGTTGGTGAGGTAAAGGCTCACCAAGGCGACGATCCTTAGCTGGTCTGAGAGGATGATCAGCCACACTGGAACTGAGAC
>68811
TGGCGGCAGGCCTAACACATGCAAGTCGAGCGCGAAAGGCTTTCGGGCTGAGTAGAGCGGCGGACGGGTGAGTAACGCGTAGGAATCTACCTGGTAGTGGGGGACAACTTGGGGAAACTCAAGCTAATACCGCATACGCCCTATGGGGGAAAGCGGGGGACCTTCGGGCCTCGCGCTATCAGATGAGCCTGCGTAGGATTAGCTAGTTGGTGAGGTAAAGGCTCACCAAGGCGACGATCCTTAGCTGGTCTGAGAGGATGATCAGCCACACTGGGACTGAGAC
>5551c
TGGCGGCAGGCCTAACACATGCAAGTCGAGCGCGAAAGGCCTTCGGGCTGAGTAGAGCGGCGGACGGGTGAGTAACGCGTAGGAATCTACCTGGTAGTGGGGGACAACTTGGGGAAACTCAAGCTAATACCGCATACGCCCTAAGGGGGAAAGCGGGGGACCTTCGGGCCTCGCGCTATCAGATGAGCCTGCGTAGGATTAGCTAGTTGGTGAGGTAAAGGCTCACCAAGGCGACGATCCTTAGCTGGTCTGAGAGGATGATCAGCCACACTGGGACTGAGAC
>e0469
TGGCGGCAGGCCTAACACATGCAAGTCGAGCGCGAAAGGCTTTCGGGCTGAGTAGAGCGGCGGACGGGTGAGTAACGCGTAGGAATCTACCTGGTAGTGGGGGACAACTTGGGGAAACTCAAGCTAATACCGCATACGCCCTAAGGGGGAAAGCGGGGGACCTTCGGGCCTCGCGCTATCAGATGAGCCTGCGTAGGATTAGCTAGTTGGTGAGGTAAAGGCTCACCAAGGCGACGATCCTTAGCTGGTCTGAGAGGATGATCAGCCACACTGGGACTGAGAC
>4bc22
TGGCGGCAGGCCTAACACATGCAAGTCGAGCGCGAAAGGCTTTCGGGCTGAGTAGAGCGGCGGACGGGTGAGTAACGCGTAGGAATCTACCTGGTAGTGGGGGACAACTTGGGGAAACTCAAGCTAATACCGCATACGCCCCAAGGGGGAAAGCGGGGGACCTTCGGGCCTCGCGCTATCGGATGAGCCTGCGTAGGATTAGCTAGTTGGTAGGGTAAAGGCCTACCAAGGCGACGATCCTTAACTGGTCTGAGAGGATGATCAGTCACACTGGAACTGAGAC
>2b5e6
TGGCGGCAGGCTTAACACATGCAAGTCGAGCGAGAAAGGGCTTCGGCCTGAGTAGAGCGGCGGACGGGTGAGTAACGCGTAGGAATCTACCTAATAGTGGGGGATAACGTTCCGAAAGGGGCGCTAATACCGCATACGTTCTGAGGAAGAAAGCTGGGGATCGCAAGACCTGGCGCTATTAGATGAGCCTGCGTCCGATTAGCTAGTTGGTGGGGTAAAGGCCTACCAAGGCGACGATCGGTAACTGGTCTGAGAGGATGATCAGTCACACTGGAACTGAGAC
>1ef66
TGGCGGCAGGCCTAACACATGCAAGTCGAGCGCGAAAGTTCTTCGGAATGAGTAAAGCGGCGGACGGGTGAGTAACGCGTGGGAATCTGCCTAGTAGTGGGGGACAACAGCCGGAAACGGCTGCTAATACCGCATACGCCCTACGGGGGAAAGGGGGGGATCTTCGGACCTCTCGCTATTAGATGAGCCCGCGTCGGATTAGCTAGTTGGTAGGGTAAAGGCCTACCAAGGCTACGATCCGTAACTGGTCTGAGAGGATGATCAGTCACACTGGAACTGAGAC
>04cac
TGGCGGCAGGCCTAACACATGCAAGTCGAGCGCGAAAGTCTTCGGATGAGTAAAGCGGCGAACGGGTGAGTAACGCGTGGGAATCTGCCCAGTAGTGGGGGACAACAGCCGGAAACGGCTGCTAATACCGCATACGCCCTACGGGGGAAAGGGGGGGATCTTCGGACCTCTCGCTATTGGATGAGCCCGCGTCGGATTAGCTAGTTGGTAGGGTAAAGGCCTACCAAGGCTACGATCCGTAACTGGTCTGAGAGGATGATCAGTCACACTGGAACTGAGAC
>053ae
TGGCGGCAGGCCTAACACATGCAAGTCGAGCGGTTGAGAGTAGCTTGCTACTTGATGCAGCGGCGGACGGGTGAGTAACGCGTGGGAATCTGCCCAGTAGTGGGGGACAACAGCCGGAAACGGCTGCTAATACCGCATACGCCCTACGGGGGAAAGGGGGGGATCTTCGGACCTCTCGCTATTGGATGAGCCCGCGTCGGATTAGCTAGTTGGTAGGGTAAAGGCCTACCAAGGCTACGATCCGTAACTGGTCTGAGAGGATGATCAGTCACACTGGAACTGAGAC
>b3626
TGGCGGCAGGCCTAACACATGCAAGTCGAGCGGTAGAGAGAAGCTTGCTTCTCTTGAGAGCGGCGGACGGGTGAGTAATGCCTAGGAATCTGCCTAGTGGTGGGGGATAACGTTCGGAAACGGACGCTAATACCGCATACGTCCTACGGGAGAAAGCGGGGGACCTTCGGGCCTCGCGCCATTAGATGAGCCTAGGTCGGATTAGCTAGTTGGTGAGGTAATGGCTCACCAAGGCGACGATCCGTAACTGGTCTGAGAGGATGATCAGTCACACTGGAACTGAGAC
>f64fb
TGGCGGCAGGCCTAACACATGCAAGTCGAGCGGTAGAGAGAAGCTTGCTTCTCTTGAGAGCGGCGGACGGGTGAGTAATGCCTAGGAATCTGCCTAGTGGTGGGGGATAACGTTCGGAAACGGACGCTAATACCGCATACGTCCTACGGGAGAAAGCGGGGGACCTTCGGGCCTCGCGCCATTAGATGAGCCTAGGTCGGATTAGCTAGTTGGTGAGGTAAAGGCTCACCAAGGCGACGATCCGTAACTGGTCTGAGAGGATGATCAGTCACACTGGAACTGAGAC
>1a13b
TGGCGGCAGGCCTAACACATGCAAGTCGAGCGGTAGAGAGAGGCTTGCTTCTCTTGAGAGCGGCGGACGGGTGAGTAATGCCTAGGAATCTGCCTAGTGGTGGGGGATAACGTTCGGAAACGGACGCTAATACCGCATACGTCCTACGGGAGAAAGCGGGGGACCTTCGGGCCTCGCGCCATTAGATGAGCCTAGGTCGGATTAGCTAGTTGGTGAGGTAATGGCTCACCAAGGCTACGATCCGTAACTGGTCTGAGAGGATGATCAGTCACACTGGAACTGAGAC
>8a8da
TGGCGGCAGGCCTAACACATGCAAGTCGAGCGGTAGAGAGAAGCTTGCTTCTCTTGAGAGCGGCGGACGGGTGAGTAATGCCTAGGAATCTGCCTAGTGGTGGGGGATAACGTTCGGAAACGGACGCTAATACCGCATACGTCCTACGGGAGAAAGCGGGGGATCTTCGGACCTCGCGCCATTAGATGAGCCTAGGTCGGATTAGCTAGTTGGTGAGGTAATGGCTCACCAAGGCGACGATCCGTAACTGGTCTGAGAGGATGATCAGTCACACTGGAACTGAGAC
>c021d
TGGCGGCAGGCCTAACACATGCAAGTCGAGCGGTAGAGAGAAGCTTGCTTCTCTTGAGAGTGGCGGACGGGTGAGTAATGCCTAGGAATCTGCCTAGTGGTGGGGGATAACGTTCGGAAACGGACGCTAATACCGCATACGTCCTACGGGAGAAAGCGGGGGATCTTCGGACCTCGCGCCATTAGATGAGCCTAGGTCGGATTAGCTAGTTGGTGAGGTAATGGCTCACCAAGGCGACGATCCGTAACTGGTCTGAGAGGATGATCAGTCACACTGGAACTGAGAC
>58d66
TGGCGGCAGGCCTAACACATGCAAGTCGAGCGGTAGAGAGAAGCTTGCTTCTCTTGAGAGCGGCGGACGGGTGAGTAATGCCTAGGAATCTGCCTAGTGGTGGGGGATAACGTTCGGAAACGGACGCTAATACCGCATACGTCCTACGGGAGAAGGCGGGGGATCTTCGGACCTCGCGCCATTAGATGAGCCTAGGTCGGATTAGCTAGTTGGTGAGGTAATGGCTCACCAAGGCGACGATCCGTAACTGGTCTGAGAGGATGATCAGTCACACTGGAACTGAGAC
>9567b
TGGCGGCAGGCCTAACACATGCAAGTCGAGCGGTAGAGAGGTGCTTGCACCTCTTGAGAGCGGCGGACGGGTGAGTAATGCCTAGGAATCTGCCTGGTAGTGGGGGATAACGTCCGGAAACGGACGCTAATACCGCATACGTCCTACGGGAGAAAGCAGGGGACCTTCGGGCCTTGCGCTATCAGATGAGCCTAGGTCGGATTAGCTAGTTGGTGAGGTAAAGGCTCACCAAGGCGACGATCCGTAACTGGTCTGAGAGGATGATCAGTCACACTGGAACTGAGAC
>5c631
TGGCGGCAGGCCTAACACATGCAAGTCGAGCGGCAGCACGGGTACTTGTACCTGGTGGCGAGCGGCGGACGGGTGAGTAATGCCTAGGAATCTGCCTGGTAGTGGGGGATAACGCTCGGAAACGGACGCTAATACCGCATACGTCCTACGGGAGAAAGCAGGGGACCTTCGGGCCTTGCGCTATCAGATGAGCCTAGGTCGGATTAGCTAGTTGGTGAGGTAATGGCTCACCAAGGCGACGATCCGTAACTGGTCTGAGAGGATGATCAGTCACACTGGAACTGAGAC
>132bf
TGGCGGCAGGCCTAACACATGCAAGTCGAGCGGCAGCACAGGTACTTGTACCGGGTGGCGAGCGGCGGACGGGTGAGTAATGCCTAGGAATCTGCCTGGTAGTGGGGGATAACGCTCGGAAACGGACGCTAATACCGCATACGTCCTACGGGAGAAAGCAGGGGACCTTCGGGCCTTGCGCTATCAGATGAGCCTAGGTCGGATTAGCTAGTTGGTGAGGTAAAGGCTCACCAAGGCGACGATCCGTAACTGGTCTGAGAGGATGATCAGTCACACTGGAACTGAGAC
>292c9
TGGCGGCAGGCCTAACACATGCAAGTCGAGCGGATGAAGTGAGCTTGCTCATGGATTCAGCGGCGGACGGGTGAGTAATGCCTAGGAATCTGCCTGGTAGTGGGGGACAACGTTTCGAAAGGAACGCTAATACCGCATACGTCCTACGGGAGAAAGCAGGGGACCTTCGGGCCTTGCGCTATCAGATGAGCCTAGGTCGGATTAGCTAGTTGGTGAGGTAATGGCTCACCAAGGCTACGATCCGTAACTGGTCTGAGAGGATGATCAGTCACACTGGAACTGAGAC
>589d7
TGGCGGCAGGCCTAACACATGCAAGTCGAGCGGATGAGAAGAGCTTGCTCTTCGATTCAGCGGCGGACGGGTGAGTAATGCCTAGGAATCTGCCTGGTAGTGGGGGACAACGTTTCGAAAGGAACGCTAATACCGCATACGTCCTACGGGAGAAAGCAGGGGACCTTCGGGCCTTGCGCTATCAGATGAGCCTAGGTCGGATTAGCTAGTTGGTGAGGTAATGGCTCACCAAGGCTACGATCCGTAACTGGTCTGAGAGGATGATCAGTCACACTGGAACTGAGAC
>b0b81
TGGCGGCAGGCCTAACACATGCAAGTCGAGCGGATGACAGGAGCTTGCTCCTGAATTCAGCGGCGGACGGGTGAGTAATGCCTAGGAATCTGCCTGGTAGTGGGGGACAACGTTTCGAAAGGAACGCTAATACCGCATACGTCCTACGGGAGAAAGCAGGGGACCTTCGGGCCTTGCGCTATCAGATGAGCCTAGGTCGGATTAGCTAGTTGGTGAGGTAATGGCTCACCAAGGCGACGATCCGTAACTGGTCTGAGAGGATGATCAGTCACACTGGAACTGAGAC
>99110
TGGCGGCAGGCCTAACACATGCAAGTCGAGCGGATGACGGGAGCTTGCTCCTTGATTCAGCGGCGGACGGGTGAGTAATGCCTAGGAATCTGCCTGGTAGTGGGGGACAACGTTTCGAAAGGAACGCTAATACCGCATACGTCCTACGGGAGAAAGCAGGGGACCTTCGGGCCTTGCGCTATCAGATGAGCCTAGGTCGGATTAGCTAGTTGGTGGGGTAATGGCTCACCAAGGCGACGATCCGTAACTGGTCTGAGAGGATGATCAGTCACACTGGAACTGAGAC
>69ace
TGGCGGCAGGCCTAACACATGCAAGTCGAGCGGATGACGGGAGCTTGCTCCTTGATTCAGCGGCGGACGGGTGAGTAATACCTAGGAATCTGCCTGATAGTGGGGGACAACGTTTCGAAAGGAACGCTAATACCGCATACGTCCTACGGGAGAAAGCAGGGGACCTTCGGGCCTTGCGCTATCAGATGAGCCTAGGTCGGATTAGCTAGTTGGTGAGGTAATGGCTCACCAAGGCGACGATCCGTAACTGGTCTGAGAGGATGATCAGTCACACTGGAACTGAGAC
>2b87f
TGGCGGCAGGCCTAACACATGCAAGTCGAGCGGATGAGAGGAGCTTGCTCTTTGATTCAGCGGCGGACGGGTGAGTAATGCCTAGGAATCTGCCTGGTAGTGGGGGACAACGTTTCGAAAGGAACGCTAATACCGCATACGTCCTACGGGAGAAAGTGGGGGATCTTCGGACCTCACGCTATCAGATGAGCCTAGGTCGGATTAGCTAGTTGGTGAGGTAATGGCTCACCAAGGCGACGATCCGTAACTGGTCTGAGAGGATGATCAGTCACACTGGAACTGAGAC
>6503e
TGGCGGCAGGCCTAACACATGCAAGTCGAGCGGATGAGAGGAGCTTGCTCCTGGATTCAGCGGCGGACGGGTGAGTAATGCCTAGGAATCTGCCTGGTAGTGGGGGACAACGTTTCGAAAGGAACGCTAATACCGCATACGTCCTACGGGAGAAAGCAGGGGACCTTCGGGCCTTGCGCTATCAGATGAGCCTAGGTCGGATTAGCTAGTTGGTGAGGTAATGGCTCACCAAGGCGACGATCCGTAACTGGTCTGAGAGGATGATCAGTCACACTGGAACTGAGAC
>273d2
TGGCGGCAGGCCTAACACATGCAAGTCGAGCGGATGAAAGGAGCTTGCTCCTGGATTCAGCGGCGGACGGGTGAGTAATGCCTAGGAATCTGCCTGGTAGTGGGGGACAACGTTTCGAAAGGAACGCTAATACCGCATACGTCCTACGGGAGAAAGCAGGGGACCTTCGGGCCTTGCGCTATCAGATGAGCCTAGGTCGGATTAGCTAGTTGGTGAGGTAATGGCTCACCAAGGCGACGATCCGTAACTGGTCTGAGAGGATGATCAGTCACACTGGAACTGAGAC
>fdee2
TGGCGGCAGGCCTAACACATGCAAGTCGAGCGGATGAAGGGAGCTTGCTCCTGAATTCAGCGGCGGACGGGTGAGTAATGCCTAGGAATCTGCCTGGTAGTGGGGGACAACGTTTCGAAAGGAACGCTAATACCGCATACGTCCTACGGGAGAAAGCAGGGGACCTTCGGGCCTTGCGCTATCAGATGAGCCTAGGTCGGATTAGCTAGTTGGTGAGGTAATGGCTCACCAAGGCGACGATCCGTAACTGGTCTGAGAGGATGATCAGTCACACTGGAACTGAGAC
>a5372
TGGCGGCAGGCCTAACACATGCAAGTCGAGCGGATGAAGGGAGCTTGCTCCTGAATTTAGCGGCGGACGGGTGAGTAATGCCTAGGAATCTGCCTGGTAGTGGGGGACAACGTTTCGAAAGGAACGCTAATACCGCATACGTCCTACGGGAGAAAGCAGGGGACCTTCGGGCCTTGCGCTATCAGATGAGCCTAGGTCGGATTAGCTAGTTGGTGAGGTAATGGCTCACCAAGGCGACGATCCGTAACTGGTCTGAGAGGATGATCAGTCACACTGGAACTGAGAC
>b0d41
TGGCGGCAGGCCTAACACATGCAAGTCGAGCGGATGAAGAGAGCTTGCTCTCTGATTTAGCGGCGGACGGGTGAGTAATGCCTAGGAATCTGCCTGGTAGTGGGGGATAACGTCCGGAAACGGGCGCTAATACCGCATACGTCCTACGGGAGAAAGCAGGGGACCTTCGGGCCTTGCGCTATCAGATGAGCCTAGGTCGGATTAGCTAGTTGGTGAGGTAATGGCTCACCAAGGCTACGATCCGTAACTGGTCTGAGAGGATGATCAGTCACACTGGAACTGAGAC
>4b144
TGGCGGCAGGCCTAACACATGCAAGTCGAGCGGATGAGAAGAGCTTGCTCTTCGATTCAGCGGCGGACGGGTGAGTAATGCCTAGGAATCTGCCTGGTAGTGGGGGACAACGTTTCGAAAGGAACGCTAATACCGCATACGTCCTACGGGAGAAAGCAGGGGACCTTCGGGCCTTGCGCTATCAGATGAGCCTAGGTCGGATTAGCTAGTTGGTGAGGTAATGGCTCACCAAGGCGACGATCCGTAACTGGTCTGAGAGGATGATCAGTCACACTGGAACTGAGAC
>99d9f
TGGCGGCAGGCCTAACACATGCAAGTCGAGCGGTAGGAAGGTGCTTGCACTTTCCGAGAGCGGCGGACGGGTGAGTAATGCCTAGGAATCTGCCTATTAGTGGGGGACAACGTTCGGAAACGGACGCTAATACCGCATACGTCCTACGGGAGAAAGCAGGGGACCTTCGGGCCTTGCGCTAATAGATGAGCCTAGGTCGGATTAGCTAGTTGGTGAGGTAAAGGCTCACCAAGGCGACGATCCGTAGCTGGTCTGAGAGGATGATCAGCCACACTGGAACTGAGAC
>853db
TGGCGGCAGGCCTAACACATGCAAGTCGAGCGGTAGAGAGAAGCTTGCTTCTCTTGAGAGCGGCGGACGGGTGAGTAATGCCTAGGAATCTGCCTGGTAGTGGGGGATAACGTTCGGAAACGGACGCTAATACCGCATACGTCCTACGGGAGAAAGCAGGGGACCTTCGGGCCTTGCGCTATCAGATGAGCCTAGGTCGGATTAGCTAGTTGGTGAGGTAATGGCTCACCAAGGCGACGATCCGTAACTGGTCTGAGAGGATGATCAGTCACACTGGAACTGAGAC
>69bef
TGGCGGCAGGCCTAACACATGCAAGTCGAGCGGTAGAGAGAAGCTTGCTTCTCTTGAGAGCGGCGGACGGGTGAGTAATGCCTAGGAATCTGCCTGGTAGTGGGGGATAACGTTCGGAAACGAACGCTAATACCGCATACGTCCTACGGGAGAAAGCAGGGGACCTTCGGGCCTTGCGCTATCAGATGAGCCTAGGTCGGATTAGCTAGTTGGTGAGGTAATGGCTCACCAAGGCGACGATCCGTAACTGGTCTGAGAGGATGATCAGTCACACTGGAACTGAGAC
>2a6f2
TGGCGGCAGGCCTAACACATGCAAGTCGAGCGGTAGAGAGAAGCTTGCTTCTCTTGAGAGCGGCGGACGGGTGAGTAATGCCTAGGAATCTGCCTGGTAGTGGGGGATAACGTTCGGAAACGGACGCTAATACCGCATACGTCCTACGGGAGAAAGCAGGGGACCTTCGGGCCTTGCGCTATCAGATGAGCCTAGGTCGGATTAGCTAGTTGGTGGGGTAATGGCTCACCAAGGCGACGATCCGTAACTGGTCTGAGAGGATGATCAGTCACACTGGAACTGAGAC
>7044a
TGGCGGCAGGCCTAACACATGCAAGTCGAGCGGTAGAGAGAAGCTTGCTTCTCTTGAGAGCGGCGGACGGGTGAGTAATGCCTAGGAATCTGCCTGGTAGTGGGGGATAACGCTCGGAAACGGACGCTAATACCGCATACGTCCTACGGGAGAAAGCAGGGGACCTTCGGGCCTTGCGCTATCAGATGAGCCTAGGTCGGATTAGCTAGTTGGTGAGGTAATGGCTCACCAAGGCGACGATCCGTAACTGGTCTGAGAGGATGATCAGTCACACTGGAACTGAGAC
>78c46
TGGCGGCAGGCCTAACACATGCAAGTCGAGCGGTAGAGAGAAGCTTTCTTCTCTTGAGAGCGGCGGACGGGTGAGTAATGCCTAGGAATCTGCCTGGTAGTGGGGGATAACGTTCGGAAACGGACGCTAATACCGCATACGTCCTACGGGAGAAAGCAGGGGACCTTCGGGCCTTGCGCTATCAGATGAGCCTAGGTCGGATTAGCTAGTTGGTGAGGTAATGGCTCACCAAGGCGACGATCCGTAACTGGTCTGAGAGGATGATCAGTCACACTGGAACTGAGAC
>d90c4
TGGCGGCAGGCCTAACACATGCAAGTCGAGCGGTAGAGAAAAGCTTGCTTTTCTTGAGAGCGGCGGACGGGTGAGTAATGCCTAGGAATCTGCCTAGTAGTGGGGGATAACGTTCGGAAACGGACGCTAATACCGCATACGTCCTACGGGAGAAAGTGGGGGATCTTCGGACCTCACGCTATTAGATGAGCCTAGGTCGGATTAGCTAGTTGGTGAGGTAATGGCTCACCAAGGCGACGATCCGTAACTGGTCTGAGAGGATGATCAGTCACACTGGAACTGAGAC
>e787b
TGGCGGCAGGCCTAACACATGCAAGTCGAGCGGTAGAGAAAAGCTTGCTTTTCTTGAGAGCGGCGGACGGGTGAGTAATGCCTAGGAATCTGCCTGGTAGTGGGGGATAACGTTCGGAAACGGACGCTAATACCGCATACGTCCTACGGGAGAAAGTGGGGGATCTTCGGACCTCACGCTATCAGATGAGCCTAGGTCGGATTAGCTAGTTGGTGAGGTAATGGCTCACCAAGGCGACGATCCGTAACTGGTCTGAGAGGATGATCAGTCACACTGGAACTGAGAC
>5488a
TGGCGGCAGGCCTAACACATGCAAGTCGAGCGGTAGAGAGGAGCTTGCTTCTCTTGAGAGCGGCGGACGGGTGAGTAATGCCTAGGAATCTGCCTGGTAGTGGGGGATAACGTTCGGAAACGGACGCTAATACCGCATACGTCCTACGGGAGAAAGTGGGGGATCTTCGGACCTCACGCTATCAGATGAGCCTAGGTCGGATTAGCTAGTTGGTGAGGTAATGGCTCACCAAGGCGACGATCCGTAACTGGTCTGAGAGGATGATCAGTCACACTGGAACTGAGAC
>7cde7
TGGCGGCAGGCTTAACACATGCAAGTCGAGCGGTAGAGGGGAGCTTGCTTCCCTTGAGAGCGGCGGACGGGTGAGTAATGCCTAGGAATCTGCCTGGTAGTGGGGGACAACGTTCGGAAACGGACGCTAATACCGCATACGTCCTACGGGAGAAAGTGGGGGATCTTCGGACCTCACGCTATCAGATGAGCCTAGGTCGGATTAGCTAGTTGGTGAGGTAATGGCTCACCAAGGCGACGATCCGTAACTGGTCTGAGAGGATGATCAGTCACACTGGAACTGAGAC
>72916
TGGCGGCATGCTTAACACATGCAAGTCGAACGGGGGCAGTGATGCTCCAGTGGCGGACGGGTGAGTAATGCGTAGGAATCTGCCTGGCAATGGGGGACAACCTGGGGAAACTCAGGCTAATACCGCATACGCTCGCGAGAGGAAAGCGGGGGACCTTCGGGCCTCGTGTTGTTGGATGAGCCTACGTCCGATTAGCTAGTTGGGAGGGTAACGGCCTACCAAGGCGACGATCGGTAGCTGGTCTGAGAGGATGATCAGCCACACTGGGACTGAGACACGGC
>57303
TGGCGGCATGCCTAACACATGCAAGTCGAACGGGGGTAGTGATACCCCAGTGGCGGACGGGTGAGTAACGCGTAGGAATCTGCCTGGTAGAGGGGGACAACCTGGGGAAACCCAGGCTAATACCGCATGAGCTCGCGAGAGGAAAGCGGGGGACCTTCGGGCCTCGCGCTACCGGATGAGCCTACGTCCGATTAGCTGGTTGGTGGGGTAACGGCCCACCAAGGCGACGATCGGTAGCTGGTCTGAGAGGACGATCAGCCACACTGGGACTGAGACACGGC
>dd429
TGGCGGCGTGCCTAACACATGCAAGTCAAGGGTTTGATTTATCAAGCACTGGCATCCGGGTGAGTAACGCGTAGGTCATCTGCCCCTATCACAGACATAACAGTTCTAACGGACTGCTAATATCTGATGAGGCGAGTAATCGTCAAAGCTTAGGCGGATAGGGATGAGCCTGCGTCTGATTAGGTAGTTGGTGAGGTAATGGCTCACCAAGCCTTCGATCAGTAGCTGGTCTGAGAGGACGAACAGCCACACTGGAACTGAGACACGGTCCAGACTCCTAC
>3fe84
TGACGGCGTGCCTAACACATGCAAGTCGAAGATAGCAATATCTTGGCGCACGGGTGAGTAACGCGTAGACAATCTGCCCCCATCTCTGACATAACATTGGGAAACTGGTGATAATATCAGATGAGGTGGAAACATCAAAGTATTTATATGGATGGGGATGAGTCTGCGTCTGATTAGCTAGTTGGTAAGGTAACGGCTTACCAAGGCAACGATCAGTAGCTGGTCTGAGAGGACGATCAGCCACACTGGAACTGAGACACGGTCCAGACTCCTACGGGAGG
>ed5b7
TAGCGGCAGGCTTAACACATGCAAGTCGAGGGGTAACAGGGTAGCAATACCGCTGACGACCGGCGAACGGGTGAGTAACGCGTATGCAACCTACCCATAACTTGGGAATAGCCCGAAGAAATTCGGATTAATACTCAATGATATTTCGGAGAGGCATCTCTCTGATCTTAAAGCTCCGGCGGTTATGGATGGGCATGCGTGCCATTAGTTTGTTGGTGAGGTAACGGCTCACCAAGTTGACTATGATGGCTAGGGGGTCTAAAAGGATAATCCCCCACACTGGTACTGAGAC
>f26b2
TAGCGGGAGGCCTAACACATGCAAGTCGAACGGGATTGAGAGCTTGCTCTCATGAGAGTGGCGCACGGGTGAGTAACGCGTATGCAACCTACCTATAACTGAGGGATAGCCCATAGAAATGTGGATTAATACCTCATAGTTCTTTTGTTCCGCATGGGATGAAAGATAAAGCTCCGGCGGTTATAGATGGGCATGCGTGACATTAGCTAGTTGGTAAGGTAACGGCTTACCAAGGCTACGATGTCTAGGGGTTCTGAGAGGATGATCCCCCACACTGGTACTGAGAC
>7ef59
TAGCGGGAGGCCTAACACATGCAAGTCGAACGGGATTGGGAGCTTGCTCCCATGAGAGTGGCGCACGGGTGAGTAACGCGTATGCAACCTGCCTTTAACTGAGGGATAGCCCATAGAAATGTGGATTAATACCTCATAGTTCTGAGAGATCGCATGATTTTTCAGATAAAGCTCCGGCGGTTAAAGATGGGCATGCGTGACATTAGCTAGTTGGTGAGGTAACGGCTCACCAAGGCTACGATGTCTAGGGGTTCTGAGAGGATGATCCCCCACACTGGTACTGAGAC
>64267
TAGCGGCAGGCTTAATACATGCAAGTCGTACGGGATCCAGGGTAGCAATACTTTGGTGAGAGTGGCGCACGGGTGCGTAACACGTATGCAACCTACCTATAACCGGGACACAACCTCGAGAAATTGTGGCTAATATCCCATAACACTGCGAAATGGCATCATTTTGCAGTTAAAACTCCGGTGGTTATAGATGGGCATGCGCGACATTAGCTAGTTGGTGAGGTAACGGCCCACCAAGGCTACGATGTCTAGGGGTTCTGAGAGGATTATCCCCCACACTGGTACTGAGAC
>4f708
TAGCGGCAGGCTTAATACATGCAAGTCGTACGGGATCCGAGGTAGCAATACTTTGGTGAGAGTGGCGCACGGGTGCGTAACACGTATGCAACCTACCTATAACCGGGACACAACCCACCGAAAGGTGAGCTAATATCCCATAACACTGCGAGATGGCATCATTTTGCAGTTAAAACTCCGGTGGTTACAGATGGGCATGCGCGACATTAGCTAGTTGGTGAGGTAACGGCCCACCAAGGCTACGATGTCTAGGGGTTCTGAGAGGATTATCCCCCACACTGGTACTGAGAC
>9814d
TAGCGGCAGGCATAATACATGCAAGTTGAACGGGATAAGCTTTAGCAATAGAGCTTTGAGAGTAGCGCACGGGTGCGTAACACGTATGCAACCTACCTTAAACAGAGGGATAGCCTCTCGAAAGAGAGATTAATACCTCATAATATAATTGATAGGCATCTATTGATTATTAAAGCTGAGGCGGTTTAAGATGGGCATGCGGTTGATTAGGTAGTTGGTGAGGTAACGGCTCACCAAGCCTACGATCAATAGGGGGTCTGAGAGGATGTCCCCCCACACTGGTACTGAGAC
>8d4ca
TAGCGGCAGGCATAATACATGCAAGTTGAACGGGATTAGTTTAGCAATAGACTATGAGAGTGGCGCACGGGTGCGTAACACGTATGCAACCTGCCCTTGACTGGAGAATAGCCTCTCGAAAGAGAGATTAATGTTCCATAACATAATGATAGAGCATTCTATTATTATCAAAGCTCCGGCGGTCAAGGATGGGCATGCGGTTGATTAGCTAGTTGGTGAGGTAACGGCTCACCAAGGCGACGATCAATAGGGGGTCTGAGAGGATGTCCCCCCACACTGGTACTGAGAC
>c45b4
TAGCGGCAGGCCTAATACATGCAAGTCGAACGATACCAGAGAGCTTGCTTTCTGGGAAAGTGGCGCACGGGTGCGTAACGCGTATGCAACCTACCTTAATCAGGGGGATAGCCTCTCGAAAGAGAGATTAACACCGCATAAAATCACACTTCGGCATCGAAGAATGATCAAATATTTATAGGATTAAGATGGGCATGCGTGACATTAGTTTGTTGGTGAGGTAACGGCTCACCAAGACTACGATGTCTAGGGGATCTGAGAGGATGACCCCCCACACTGGTACTGAGAC
>010b2
TAGCGGCAGGCCTAATACATGCAAGTCGAACGATACCAGAGAGCTTGCTTTCTGGGAAAGTGGCGCACGGGTGCGTAACGCGTATGCAACCTACCTTAATCAGGGGGATAGCCTCTCGAAAGAGAGATTAACACCGCATAAAATCACACTTCGGCATCGAAGAATGATCAAATATTTATAGGATTAAGATGGGCATGCGTGACATTAGCTAGTTGGTAAGGTAATGGCTTACCAAGGCTACGATGTCTAGGGGATCTGAGAGGATGACCCCCCACACTGGTACTGAGAC
>6e9c4
TAGCGGCAGGCCTAATACATGCAAGTCGAACGATACCAGAGAGCTTGCTTTCTGGGAAAGTGGCGCACGGGTGCGTAACGCGTATGCAACCTACCTTAATCAGGGGGATAGCCTCTCGAAAGAGAGATTAACACCGCATAAAATCACACTTCGGCATCGAAGAATGATCAAATATTTATAGGATTAAGATGGGCATGCGTGACATTAGCTAGTTGGTAAGGTAACGGCTTACCAAGGCTACGATGTCTAGGGGATCTGAGAGGATGACCCCCCACACTGGTACTGAGAC
>14552
TAGCGGCAGGCCTAATACATGCAAGTCGAGGGGTATAAGAGAGCTTGCTTTCTTAGAGACCGGCGCACGGGTGCGTAACGCGTATGCAACCTACCTTAATCAGGGGGATAGCCCGGAGAAATTCGGATTAACACCGCATAAAATCACAGAATAGCATTATTCAATGATCAAATATTTATAGGATTAAGATGGGCATGCGTGTCATTAGTTAGTTGGTGAGGTAACGGCTCACCAAGACCACGATGACTAGGGGATCTGAGAGGATGACCCCCCACACTGGTACTGAGAC
>8235a
TAGCGGCAGGCTTAATACATGCAAGTCGAGGGGTATAAGAGAGCTTGCTTTTTTAGAGACCGGCGCACGGGTGCGTAACGCGTATGCAACCTACCTTAATCAGGGGGATAGCCCGGAGAAATTCGGATTAACACCGCATAAAATCACAGAATAGCATTATTCAATGATCAAATATTTATAGGATTAAGATGGGCATGCGTGTCATTAGTTAGTTGGTGAGGTAACGGCTCACCAAGACCACGATGACTAGGGGATCTGAGAGGATGACCCCCCACACTGGTACTGAGAC
>aeb72
TAGCGGCAGGCTTAACACATGCAAGTCGAGGGGTATAGTTCTTCGGAACTAGAGACCGGCGCACGGGTGCGTAACGCGTATGCAACCTACCTTAATCAGGGGGATAGCCCGGAGAAATTCGGATTAACACCGCATAAAATCACAGAATAGCATTATTCAATGATCAAATATTTATAGGATTAAGATGGGCATGCGTGTCATTAGTTAGTTGGTGAGGTAACGGCTCACCAAGACCACGATGACTAGGGGATCTGAGAGGATGACCCCCCACACTGGTACTGAGAC
>b8218
TAGCGGCAGGCCTAATACATGCAAGTCGAGGGGTATAAGAGAGCTTGCTTTCTTAGAGACCGGCGCACGGGTGCGTAACGCGTATGCAACCTACCTTAATCAGGGGGATAGCCCGGAGAAATTCGGATTAACACCGCATAAAATCACAGGATAGCATTATTCAATGATCAAATATTTATAGGATTAAGATGGGCATGCGTGTCATTAGTTAGTTGGTGAGGTAACGGCTCACCAAGACCACGATGACTAGGGGATCTGAGAGGATGACCCCCCACACTGGTACTGAGAC
>8330e
TAGCGGCAGGCCTAATACATGCAAGTCGAACGATATTAAGGGGCTTGCTCCTTAAGAAAGTGGCGCACGGGTGCGTAACGCGTATGCAACCTACCTTAATCAGGGGGATAGCCCGAAGAAATTCGGATTAACACCGCATAAAAACACAGGATAGCATTATCCAATGTTCAAATATTTATAGGATTAAGATGGGCATGCGTGTCATTAGCTAGTTGGCGGGGTAACGGCCCACCAAGGCGACGATGACTAGGGGATCTGAGAGGATGACCCCCCACACTGGTACTGAGAC
>597f7
TAGCGGCAGGCCTAATACATGCAAGTCGGACGGGATAGGAGAGCTTGCTTTCCTTGAGAGTGGCGCACGGGTGCGTAACACGTATGTAACCTACCTTGATCAGGGGGATAGCCTCTCGAAAGAGAGATTAACACCGCATAACATAATTGAATGGCATCATTTAATTATCAAATATTTATAGGATCAAGATGGGCATGCGGAACATTAGCTAGTTGGTGTGGTAACGGCATACCAAGGCTACGATGTTTAGGGGATCTGAGAGGATGACCCCCCACACTGGTACTGAGAC
>d96a9
TAGCGGCAGGCTTAATACATGCAAGTCGAACGGGATTATGTAGCTTGCTATATATGAGAGTGGCGAACGGGTGCGTAACGCGTATGCAACCTACCTGTAACAGGGGGATAGCCCCTCGAAAGAGGGATTAAGACCGCATAAGATATTAGGATGGCATCATTCAGATATTAAATATTTATAGGTTACAGATGGGCATGCGTGACATTAGCTAGTTGGTGCGGTAACGGCGTACCAAGGCGACGATGTCTAGGGGATCTGAGAGGATGACCCCCCACACTGGTACTGAGAC
>a3de9
TAGCGGCAGGCCTAATACATGCAAGTCGAGGGGTATAAGTAGCTTGCTATTTAGAGACCGGCGCACGGGTGCGTAACGCGTATGCAACCTACCTGTAACAGGGGGATAGCCCCTCGAAAGAGGGATTAAAACCGCATAAGATATTAGAGTGGCATCACTTAGATATTAAATATTTATAGGTTACAGATGGGCATGCGTGACATTAGCTAGTTGGTGAGGTAACGGCTCACCAAGGCGACGATGTCTAGGGGATCTGAGAGGATGACCCCCCACACTGGTACTGAGAC
>f2111
TAGCGGCAGGCTTAATACATGCAAGTCGAACGGGATTAGGGAGCTTGCTCCCTATGAGAGTGGCGCACGGGTGCGTAACACGTATGCAACCTACCTTCAACCGGGGGATAGCCTTCCGAAAGGAAGATTAATACCGCATAACATTATGAAATGGCATCATTTTATAATCAAATCTACGGAAGTTGAAGATGGGCATGCGTCCGATTAGCTAGTTGGAGAGGTAACGGCTCACCAAGGCTACGATCGGTAGGGGATCTGAGAGGATGACCCCCCACACTGGTACTGAGAC
>80c20
TAGCGGCAGGCCTAATACATGCAAGTCGAACGGGTGTAGCAATACACTAGTGGCGCACGGGTGCGTAACGCGTAACCAACCTGCCCTTGACTGGGGGATAGCCCGCCGAAAGGCGGATTAATACCGCATAAACTAGCAACTCGGCATCGAGTAACTAGTAAAGATTTATTGGTCAAGGATGGGGTTGCGTGACATTAGCTAGTTGGCGGGGTAACGGCCCACCAAGGCGACGATGTCTAGGGGACCTGAGAGGGTGATCCCCCACACTGGCACTGAGATAC
>0deec
TAGCGGCAGGCCTAATACATGCAAGCCGGACGGCAAGTTGAGTAGCAATACTTGACCTAGAGTGGCGTAAGGGTGCGTAACACGTATGCAATCTGCCCACAGCCGGGGTATAGCCCTCCGAAAGGAGGATTAACACCCCATAGGAAGATGAAATGGCATCATTTTATTTTTAAACCACGGGGCTGTGGATGAGCATGCGCTTGATTAGCTAGTTGGCGGGGTAATGGCCCACCAAGGCGATGATCAATAGGGGACCTGAGAGGGTGATCCCCCACACTGGCACTGAGAT
>09461
TAGCGGCAGGCCTAATACATGCAAGCCGGACGGCAAGTTGAGTAGCAATACTTGACCTAGAGTGGCGTAAGGGTGCGTAACACGTATGCAATCTGCCCACAGCCGGGAGATAGCCCTCCGAAAGGAGGATTAATATCCCATAGGAAGATGAAATGGCATCATTTTATTTTTAAGCTACGGGGCTGTGGATGAGCATGCGTTTGATTAGCTAGTTGGCGGGGTAAAGGCCCACCAAGGCGATGATCAATAGGGGACCTGAGAGGGTGATCCCCCACACTGGCACTGAGAT
>e9270
TAGCGGCAGGCCTAATACATGCAAGACGAACGGTAAGTTGAGTAGCAATACTTGACCAAGAGTGTCGTAAGGGTGCGTAACACGTATGCAATCTGCCCCCAACAGGAGGATAGCTCGGGGAAACTCGAATTAACCCTCCATAAGATCACACGAGGGCATCTGAGGGTGATTAAAACTGAGGTGGTTGGGGATGAGCATGCGTCTGATTAGTTAGTTGGTAGGGTAACGGCCTACCAAGGCGATGATCAGTAGGGGAACTGAGAGGTTGATCCCCCACACTGGCACTGAGAT
>aaa63
TAGCGGCAGGCCTAATACATGCAAGACGAACGGCAAGGTTGATAGCAATATTGACCCTAGAGTGTCGTAAGGGTGCGTAACGGGTATGCAATCTGCCCGCAACAGGAGGATAGCTCCCCGAAAGGGGAATTAATACTCCATAATATTAGTGTGGGGCATCCCACAGTAATTAAACTCCCAGGGGTTGCGGATGAGCATGCTTCTGATTAGCTAGTTGGCGGTGTAACGGACCCCCAAGGCGATGATCAGTAGGGGAACTGAGAGGTTGATCCCCCACACTGGCACTGAGAT
>1af62
TAGCGGCAGGCCTAATACATGCAAGACGAACGGCAAGATTTTTAGCAATAAAGATCCTAGAGTGTCGTAAGGGTGCGTAACACGTATGCAATCTGCCCTCAACAGGAGAATAGCTCCCCGAAAGGGGAATTAACACTCCGTAACAAGATGATGTGGCATCACATTATTTTTAAAACTACGGTGGTTGAGGATGAGCATGCGCATGATTAGTTAGTTGGCGGGGTAACGGCCCACCAAGACGATGATCATTAGGGGAACTGAGAGGTTGATCCCCCACACTGGCACTGAGAT
>a7206
TAGCGGCAGGCCTAATACATGCAAGACGAACGGCAAGAATGATAGCAATATTGTTCCTAGAGTGTCGTAAGGGTGCGTAACACGTATGCAATCTGCCCTCAACAGGAGGATAGCTCCCCGAAAGGGGAATTAACACTCCATAAGATCATGGAATGGCATCATTCAGTGATTAAAACTACGGTGGTTGAGGATGAGCATGCGCATGATTAGTTAGTTGGCGGGGTAATGGCCCACCAAGACGATGATCATTAGGGGAACTGAGAGGTTGATCCCCCACACTGGCACTGAGAT
>eea56
TAGCGGCAGGCCTAATACATGCAAGACGAACGGCAAGAATGATAGCAATATTGTTCCTAGAGTGTCGTAAGGGTGCGTAACACGTATGCAATCTGCCCTCAACAGGAGGATAGCTCCCCGAAAGGGGAATTAACACTCCATAAGATCATGGTGCGGCATCGCACAGTGATTAAAACTACGGTGGTTGAGGATGAGCATGCGCATGATTAGTTAGTTGGCGGGGTAATGGCCCACCAAGACGATGATCATTAGGGGAACTGAGAGGTTGATCCCCCACACTGGCACTGAGAT
>8cc2b
TAGCGGCAGGCCTAATACATGCAAGACGAACGGCAAGATTTTTAGCAATAGAGATCCTAGAGTGTCGTAAGGGTGCGTAACACGTATGCAATCTGCCCTCAACAGGAGGATAGCTCCCCGAAAGGGGAATTAACACTCCATAAGATTGTGGTCTGGCATCAGACAGCAATTAAAACTACGGTGGTTGAGGATGAGCATGCGCATGATTAGTTAGTTGGCGGGGTAACGGCCCACCAAGACGATGATCATTAGGGGAACTGAGAGGTTGATCCCCCACACTGGCACTGAGAT
>126d6
TAGCGGCAGGCCTAATACATGCAAGACGAACGGTAATTTGAGTAGCAATACTTGAGCAAGAGTGTCGTAAGGGTGCGTAACACGTATGCAATCTGCCCTCAACAGGAGAATAGCTCCCCGAAAGGGGAATTAACACTCCGTAATATTATTGAATGGCATCATTTGATAATTAAAACTACGGTGGTTGAGGATGAGCATGCGCATGATTAGTTAGTTGGCGGGGTAACGGCCCACCAAGACGATGATCATTAGGGGAACTGAGAGGTTGATCCCCCACACTGGCACTGAGAT
>186f4
TAGCGGCAGGCCTAATACATGCAAGACGAACGGGAATAGTAGCAATACTATGAGAGTGTCGTAAGGGTGCGTAACACGTATGCAATTTGCCCAAAACAGGAGGATAGCTCGGGGAAACTCGAATTAACACTCCATAAGATATTAGAATGGCATCATTTGGATATTAAAACTGAGGTGGTTTTGGATAAGCATGCGCCTGATTAGTTAGTTGGCGGGGTAACGGCCCACCAAGACGATGATCAGTAGGGGAACTGAGAGGTTGATCCCCCACACTGGCACTGAGAT
>f198b
TAGCGGCAGGCCTAATACATGCAAGACGAACGGTAAGTTTGATAGCAATATTGAACCAAGAGTGTCGTAAGGGTGCGTAACGGGTATGCAATCTGCCCTTGACAGGAGGATAGCTCCCCGAAAGGGGAATTAACCCTCCATAAGATATTAGAGTGGCATCACTTAGATATTAAAACTGAGGTGGTCAAGGATGAGCATGCTTCTGATTAGCTAGTTGGCGGGGTAACGGCCCACCAAGGCGATGATCAGTAGGGGAACTGAGAGGTTGATCCCCCACACTGGCACTGAGAT
>ca93d
TAGCGGCAGGCCTAATACATGCAAGTCGAACGGAGCAGCAATGCTTAGTGGCGCACGGGTGCGTAACGCGTATGAAACCTGCCCTTCACTGGGGGATAACCTCTCGAAAGAGAGGCTAATACCGCATAAGATAGTAGAGTGGCATCACTCAGCTATTAAAACTCCGGTGGTGAAGGATGGTCATGCGTCCAATTAGTTAGTTGGTAGGGTAACGGCCTACCAAGACGATGATTGGTAGGGGGTCTGAGAGGATGATCCCCCACACTGGTACTGAGATACGG
>19b8e
TAGCGGCAGGCCTAATACATGCAAGTCGAACGGAGCAGCAATGCTTAGTGGCGCACGGGTGCGTAACGCGTATGAAACCTGCCCTTCACTGGGGGATAACCTCTCGAAAGAGAGGCTAATACCGCATAAGATAGTAGAACGGCATCGTTCAGCTATTAAAACTCCGGTGGTGAAGGATGGTCATGCGTCCAATTAGTTAGTTGGTAGGGTAACGGCCTACCAAGACGATGATTGGTAGGGGGTCTGAGAGGATGATCCCCCACACTGGTACTGAGATACGG
>d70f1
TAGCGGCAGGCCTAATACATGCAAGTCGAACGGAGCAGCAATGCTTAGTGGCGCACGGGTGCGTAACGCGTATGAAACCTGCCCTTCACTGGGGGATAACCTCTCGAAAGAGAGGCTAATACCGCATAAGATAGTAGAACGGCATCGTTCAGCTCTTAAAACTCCGGTGGTGAAGGATGGTCATGCGTCCAATTAGTTAGTTGGTAGGGTAACGGCCTACCAAGACGATGATTGGTAGGGGGTCTGAGAGGATGATCCCCCACACTGGTACTGAGATACGG
>74b92
TAGCGGCAGGCCTAACACATGCAAGTCGAGGGGCAGCACGTCTTCGGATGGTGGCGACCGGCGCACGGGTGAGTAACGCGTATGCAACCTACCCTATTCTGGGGGATAGCCCGAAGAAATTCGGATTAATACCCCATGGTACTGAGCTGTGGCATCACAGCTTAGTTAAAGGTTACGGAATAGGATGGGCATGCGTCCCATTAGCTAGATGGTAAGGTAACGGCTTACCATGGCGACGATGGGTAGGGGGTCTGAGAGGATGGTCCCCCACACTGGTACTGAGAC
>72067
TAGCGGCAGGCCTAACACATGCAAGTCGAGGGGCAGCATAAAACAAGCTTGCTTGTTTGGTGGCGACCGGCGCACGGGTGCGTAACGCGTATGCAACCTACCCTGTACTGAGGGATAGCCCGGAGAAATTCGGATTAACACCTCATAGCACTTAAATACCGCATGGTAAATAAGTTAAAGGTTACGGTACAGGATGGGCATGCGTCCCATTAGCTAGATGGTAAGGTAACGGCTTACCATGGCAACGATGGGTAGGGGGCCTGAGAGGGTGACCCCCCACACTGGTACTGAGAC
>337d7
TAGCGGCAGGCCTAACACATGCAAGTCGAGGGGCAGCATAAAACAAGCTTGCTTGTTTGGTGGCGACCGGCGCACGGGTGCGTAACGCGTATGCAACCTACCCTGTACTGAGGGATAGCCCGGAGAAATTCGGATTAATACCTCATAGTACTTATTTACTGCATGGTAAATAAGTTAAAGGTTACGGTACAGGATGGGCATGCGTCCCATTAGCTAGATGGTAAGGTAACGGCTTACCATGGCAACGATGGGTAGGGGGCCTGAGAGGGTGACCCCCCACACTGGTACTGAGAC
>07caf
TAGCGGCAGGCCTAACACATGCAAGTCGAGGGGCAGCATAAAACAAGCTTGCTTGTTTGGTGGCGACCGGCGCACGGGTGCGTAACGCGTATGCAACCTACCCTGTACTGGGGGATAGCCCGGAGAAATTCGGATTAAGACCCCATAGCACTTTTGAATGGCATCATTTAAAAGTTAAAGGTTACGGTACAGGATGGGCATGCGTCCCATTAGCTAGATGGTAAGGTAACGGCTTACCATGGCAACGATGGGTAGGGGGCCTGAGAGGGTGGTCCCCCACACTGGTACTGAGAC
>31380
TAGCGGCAGGCCTAACACATGCAAGTCGAGGGGCAGCATAAAACAAGCTTGCTTGTTTGGTGGCGACCGGCGCACGGGTGCGTAACGCGTATGCAACCTACCCTGTACTGGGGGATAGCCCGGAGAAATTCGGATTAAGACCCCATAGCACTTAAGAATGGCATCATTCATAAGTTAAAGGTTACGGTACAGGATGGGCATGCGTCCCATTAGCTAGATGGTAAGGTAACGGCTTACCATGGCAACGATGGGTAGGGGGCCTGAGAGGGTGGTCCCCCACACTGGTACTGAGAC
>45fec
TAGCGGCAGGCCTAACACATGCAAGTCGAGGGGCAGCATAAAACAAGCTTGCTTGTTTGGTGGCGACCGGCGCACGGGTGCGTAACGCGTATGCAACCTACCCTGTACTGGGGGATAGCCCGGAGAAATTCGGATTAATACCCCATAGCACTTAAGAATGGCATCATTCATAAGTTAAAGGTTACGGTACAGGATGGGCATGCGTCCCATTAGCTAGATGGTAAGGTAACGGCTTACCATGGCAACGATGGGTAGGGGGCCTGAGAGGGTGGTCCCCCACACTGGTACTGAGAC
>aa2fa
TAGCGGCAGGCCTAACACATGCAAGTCGAGGGGCAGCATAAAATAAGCTTGCTTATTTGGTGGCGACCGGCGCACGGGTGCGTAACGCGTATGCAACCTACCCTGTACTGAGGGATAGCCCGAAGAAATTCGGATTAAGACCTCATAGCACTATATTACCGCATGGTAAATTAGTTAAAGGTTACGGTACGGGATGGGCATGCGTCCTATTAGCTAGATGGTAAGGTAACGGCTTACCATGGCTACGATAGGTAGGGGGCCTGAGAGGGTGGTCCCCCACACTGGTACTGAGAC
>24093
TAGCGGCAGGCCTAACACATGCAAGTCGAGGGGCAGCATAAAAATAGCTTGCTATTTTGGTGGCGACCGGCGCACGGGTGCGTAACGCGTATGCAATCTACCCTATACTGAGGGATAGCCCGGAGAAATTCGGATTAATACCTCATAGTATTTATGAATCGCATGGTTTATAAATTAAAGGTTACGGTATAGGATGAGCATGCGTCCCATTAGCTAGATGGTAAGGTAACGGCTTACCATGGCAACGATGGGTAGGGGGCCTGAGAGGGTAGTCCCCCACACTGGTACTGAGAC
>bf4d4
TAGCGGCAGGCCTAACACATGCAAGTCGAGGGGCAGCATAAAAATAGCTTGCTATTTTGGTGGCGACCGGCGCACGGGTGCGTAACGCGTATGCAATCTACCCTATACTGAGGGATAGCCCGGAGAAATTCGGATTAATACCTCATAGTATTTATGAATCGCATGGTTTATAAATTAAAGGTTACGGTATAGGATGAGCATGCGTCCCATTAGCTAGATGGTAAGGTAACGGCTTACCATGGCGACGATGGGTAGGGGGCCTGAGAGGGTAGTCCCCCACACTGGTACTGAGAC
>59200
TAGCGGCAGGCCTAACACATGCAAGTCGAGGGGCAGCATAAAACAAGCTTGCTTGTTTGGTGGCGACCGGCGCACGGGTGCGTAACGCGTATGCAACCTACCCTGTACTGGGGGATAGCCCGGAGAAATTCGGATTAAGCCCCCATAGTATAATTGAATCGCATGGTTTGATTATTAAAGGTTACGGTACAGGATGGGCATGCGTCCTATTAGCTTGTTGGTGAGGTAACGGCTCACCAAGGCGACGATAGGTAGGGGGCCTGAGAGGGTGGTCCCCCACACTGGTACTGAGAC
>5dfcd
TAGCGGCAGGCCTAACACATGCAAGTCGAGGGGTAGCAGGATTAAGCTTGCTTAATTGCTGACGACCGGCGCACGGGTGCGTAACGCGTATGCAACCTACCCTATACTGGGGTATAGCCCGAAGAAATTCGGATTAATCCCCCATAGTATATATGAATCGCATGGTTTATATATTAAAGGTTACGGTATAGGATGGGCATGCGTCCCATTAGCTAGATGGTGAGGTAACGGCTCACCATGGCGACGATGGGTAGGGGGCCTGAGAGGGTGGTCCCCCACACTGGTACTGAGAC
>5f013
TAGCGGCAGGCCTAACACATGCAAGTCGAGGGGCAGCACAGAAATAGCTTGCTATTTGGGTGGCGACCGGCGCACGGGTGCGTAACGCGTATGCAACCTACCTTATACTGGGGTATAGCCCGGAGAAATTCGGATTAATCCCCCATGGTATTGTTGATGGGCATCTATTAACAATTAAAGTTTCGGCGGTATAAGATGGGCATGCGTCCTATTAGCTAGATGGTGAGGTAACGGCTCACCATGGCAACGATAGGTAGGGGGCCTGAGAGGGTAGTCCCCCACACTGGTACTGAGAC
>bc7eb
TAGCGGCAGGCCTAACACATGCAAGTCGAGGGGCAGCATAAAAATAGCTTGCTATTTTGGTGGCGACCGGCGCACGGGTGAGTAACGCGTATGCAACCTACCTTGTACTGAGGGATAGCCCGGAGAAATTCGGATTAATACCTCATAGTATAATCGGATAGCATTATTTGATTATTAAAGCTTTGGCGGTACAAGATGGGCATGCGTCCTATTAGCTAGATGGTAAGGTAACGGCTTACCATGGCTACGATAGGTAGGGGGCCTGAGAGGGTGGTCCCCCACACTGGTACTGAGAC
>edc94
TAGCGGCAGGCCTAACACATGCAAGTCGAGGGGCAGCATAAAAATAGCTTGCTATTTTGGTGGCGACCGGCGCACGGGTGAGTAACGCGTATGCAACCTACCTTGTACTGAGGGATAGCCCGGAGAAATTCGGATTAATACCTCATAGTATAATCGGATAGCATTTTCTGATTATTAAAGCTTTGGCGGTACAAGATGGGCATGCGTCCTATTAGCTAGATGGTAAGGTAACGGCTTACCATGGCTACGATAGGTAGGGGGCCTGAGAGGGTGGTCCCCCACACTGGTACTGAGAC
>55487
TAGCGGCAGGCCTAACACATGCAAGTCGAGGGGCAGCACAAGAATAGTTTACTATTTTGGTGGCGACCGGCGCACGGGTGCGTAACGCGTATGCAACCTACCTTGTACAGGGGGATAGCCCGGAGAAATTCGGATTAATACCCCATAGCATCTAATTATGGCCTCATAATAAGATTAAAGCTTTGGCGGTACAAGATGGGCATGCGTCCTATTAGCTAGTTGGTGAGGTAACGGCTCACCAAGGCAACGATAGGTAGGGGGCCTGAGAGGGTGGTCCCCCACACTGGTACTGAGAC
>fc5db
TAGCGGCAGGCCTAACACATGCAAGTCGAGGGGCAGCATAATAAGAGCTTGCTCTTATGGTGGCGACCGGCGCACGGGTGCGTAACGCGTATGCAACCTACCTTTTACTGGGGGATAGCCCGAAGAAATTCGGATTAATACCCCATAGTATTCTGAGATGGCATCATTTTAGAATTAAAGATTACGGTAAAAGATGGGCATGCGTCCTATTAGCTAGATGGTAAGGTAACGGCTTACCATGGCTACGATAGGTAGGGGGCCTGAGAGGGTGATCCCCCACACTGGTACTGAGAC
>c3fa6
TAGCGGCAGGCCTAACACATGCAAGTCGAGGGGCAGCATAATAAGAGCTTGCTCTTATGGTGGCGACCGGCGCACGGGTGCGTAACGCGTATGCAACCTACCTTTTACTGGGGGATAGCCCGAAGAAATTCGGATTAATACCCCATAGCATTCTGAGATGGCATCATTTTAGAATTAAAGATTACGGTAAAAGATGGGCATGCGTCCTATTAGCTAGATGGTAAGGTAACGGCTTACCATGGCTACGATAGGTAGGGGGCCTGAGAGGGTGATCCCCCACACTGGTACTGAGAC
>44511
TAGCGGCAGGCCTAACACATGCAAGTCGAGGGGCAGCATAAATAAAGCTTGCTTTATTGGTGGCGACCGGCGCACGGGTGCGTAACGCGTATGCAACCTACCTCTTACTGGGGGATAGCCCGAAGAAATTCGGATTAAGCCCCCATGGTACCTTTCTGTGGCATCACGGAAAGGTTAAAGGTTACGGTAAGAGATGGGCATGCGTCCCATTAGCTAGATGGTAAGGTAACGGCTTACCATGGCAACGATGGGTAGGGGGCCTGAGAGGGTGATCCCCCACACTGGTACTGAGAC
>6ac12
TAGCGGCAGGCTTAACACATGCAAGTCGAGGGGCAGCACAGGTAGCAATACTGGGTGGCGACCGGCGCACGGGTGCGTAACGCGTATACAATTTACCTTTTACTAGGGGATAGCCCAGAGAAATTTGGATTAATACCCTATAGTATTATCGGATCGCATGGTTTGGTAATTAAAGTTTCGGCGGTAAGAGATGAGTATGCGTCCTATTAGCTAGATGGTAAGGTAACGGCTTACCATGGCTATGATAGGTAGGGGTCCTGAGAGGGAGATCCCCCACACTGGTACTGAGAC
>faed3
TAGCGACAGGCTTAACACATGCAAGTCGAGGGGTAGAAGGCTTCGGCCTTTGAGACCGGCGCACGGGTGCGAAACGCGTATACAATCTACCTATTACAGGGGGATAGCCCAGAGAAATTTGGATTAATACCCCATAGTATTATAGAGTGGCATCATTTTATAATTAAAGTTGAGGCGGTAATAGATGAGTATGCGTCCTATTAGCTAGTTGGTGAGGTAACGGCTCACCAAGGCTACGATAGGTAGGGGTCCTGAGAGGGAGATCCCCCACACTGGTACTGAGAC
>482c6
TAGCGGCAGGCCTAACACATGCAAGTCGAGGGGTAAGGTAGCAATATCTGAGACCGGCGCACGGGTGCGTAACGCGTATGCAATCTACCTTTTACAGAGGGATAGCCCAGAGAAATTTGGATTAATACCTCATAGCATTGCGAGATGGCATCATTTTGCAATTAAAGTTCCAACGGTAAAAGATGAGCATGCGTCCTATTAGCTAGATGGTAAGGTAACGGCTTACCATGGCTACGATAGGTAGGGGTCCTGAGAGGGAGATCCCCCACACTGGTACTGAGAC
>4471a
TAGCGGCAGGCTTAACACATGCAAGTCGAGGGGTATAGGAAGCTTGCTTCCTTGAGACCGGCGCACGGGTGCGTAACGCGTATGCAACCTACCTTTTACAGAGGGATAGCCCAGAGAAATTTGGATTAATACCTCATAGTATATGTCTTTCGCATGTTAGATATATTAAAGTTCCAACGGTAAAAGATGGGCATGCGTCCTATTAGCTAGATGGTAAGGTAACGGCTTACCATGGCAACGATAGGTAGGGGTCCTGAGAGGGAGATCCCCCACACTGGTACTGAGAC
>b3109
TAGCGGCAGGCTTAACACATGCAAGTCGAGGGGTAGAGGAAGCTTGCTTCCTTGAGACCGGCGCACGGGTGCGTAACGCGTATGCAACCTACCTTTTACAGAGGGATAGCCCAGAGAAATTTGGATTAATACCTCATGGTATATATCATTCGCATGTTTGATATATTAAAGTTCCAACGGTAAAAGATGGGCATGCGTCCTATTAGCTAGATGGTAAGGTAACGGCTTACCATGGCAACGATAGGTAGGGGTCCTGAGAGGGAGATCCCCCACACTGGTACTGAGAC
>1f47a
TAGCGGCAGGCTTAACACATGCAAGTCGAGGGGTAGAGGAAGCTTGCTTCCTTGAGACCGGCGCACGGGTGCGTAACGCGTATGCAACCTACCTTTTACAGAGGGATAGCCCAGAGAAATTTGGATTAATACCTCATAGTATATGTCTTTCGCATGTTAGATATATTAAAGTTCCAACGGTAAAAGATGGGCATGCGTCCTATTAGCTAGATGGTAAGGTAACGGCTTACCATGGCAACGATAGGTAGGGGTCCTGAGAGGGAGATCCCCCACACTGGTACTGAGAC
>e7139
TAGCGGCAGGCTTAACACATGCAAGTCGAGGGGTATAGTAGCAATACTAGAGACCGGCGCACGGGTGCGTAACGCGTATGCAATCTACCTTTTACAGAGGGATAGCCCAGAGAAATTTGGATTAATACCTCATAGCATATCGTTTGGGCATCCTAACGATATTAAAGTTCCAACGGTAAAAGATGAGCATGCGTCCTATTAGCTAGATGGTAAGGTAACGGCTTACCATGGCTACGATAGGTAGGGGTCCTGAGAGGGAGATCCCCCACACTGGTACTGAGAC
>fd1c0
TAGCGGCAGGCTTAACACATGCAAGTCGAGGGGTATAGTAGCAATACTAGAGACCGGCGCACGGGTGCGTAACGCGTATGCAATCTACCTTTTACAGAGGGATAGCCCAGAGAAATTTGGATTAATACCTCATAGTATAGCAACTTCGCATGAAGTCACTATTAAAGTTCCAACGGTAAAAGATGGGCATGCGTCCTATTAGCTAGATGGTAAGGTAACGGCTTACCATGGCTACGATAGGTAGGGGTCCTGAGAGGGAGATCCCCCACACTGGTACTGAGAC
>73daa
TAGCGGCAGGCCTAACACATGCAAGTCGAGGGGTATAGTAGCAATACTAGAGACCGGCGCACGGGTGCGTAACGCGTATGCAACCTACCTTTTACAGGGGAATAGCCCAGAGAAATTTGGATTAATGCCCCATGGTGTATTGAGATGGCATCATCCTAATACTAAAGTTCCAACGGTAAAAGATGGGCATGCGTCCTATTAGCTAGATGGTAAGGTAACGGCTTACCATGGCTACGATAGGTAGGGGTCCTGAGAGGGAGATCCCCCACACTGGTACTGAGAC
>f27cf
TAGCGGCAGGCCTAACACATGCAAGTCGAGGGGTATTCTAGCAATAGAAGAGACCGGCGCACGGGTGCGTAACGCGTATGCAACCTACCTTTTACAGGGGAATAGCCCAGAGAAATTTGGATTAATGCCCCATGGTATAATTGAATGGCATCATTTAATTATTAAAGTTCCAACGGTAAAAGATGGGCATGCGTCCTATTAGCTAGATGGTAAGGTAACGGCTTACCATGGCTACGATAGGTAGGGGTCCTGAGAGGGAGATCCCCCACACTGGTACTGAGAC
>0152b
TAGCGGCAGGCCTAACACATGCAAGTCGAGGGGTATAGTAGCAATACTAGAGACCGGCGCACGGGTGCGTAACGCGTATGCAACCTACCTTTTACAGGGGGATAGCCCAGAGAAATTTGGATTAATACCCCATGGTGTATTTGAGTGGCATCACTTAACTACTAAAGTTCCAACGGTAAAAGATGGGCATGCGTCCCATTAGCTAGATGGTAAGGTAACGGCTTACCATGGCTACGATGGGTAGGGGTCCTGAGAGGGAGATCCCCCACACTGGTACTGAGAC
>a0f7e
TAGCGGCAGGCTTAACACATGCAAGTCGAGGGGTAAGGTAGCAATATCTGAGACCGGCGCACGGGTGCGTAACGCGTATGCAACCTACCTTTTACAGGGGAATAGCCCAGAGAAATTTGGATTAATGCCCCATGGTATAATTGAATCGCATGGTTTAATTATTAAAGTTCCAACGGTAAAAGATGGGCATGCGTCCTATTAGCTAGATGGTAAGGTAACGGCTTACCATGGCTACGATAGGTAGGGGTCCTGAGAGGGAGATCCCCCACACTGGTACTGAGAC
>b76a5
TAGCGGCAGGCTTAACACATGCAAGTCGAGGGGTATAGTAGCAATACTAGAGACCGGCGCACGGGTGCGTAACGCGTATGCAACCTACCTTTTACAGGGGAATAGCCCAGAGAAATTTGGATTAATGCCCCATGGTATAATTGAATCGCATGGTTTAATTATTAAAGTTCCAACGGTAAAAGATGGGCATGCGTCCTATTAGCTAGATGGTAAGGTAACGGCTTACCATGGCTACGATAGGTAGGGGTCCTGAGAGGGAGATCCCCCACACTGGTACTGAGAC
>4bf25
TAGCGGCAGGCCTAACACATGCAAGTCGAGGGGTAGTATAGCAATATATGAGACCGGCGCACGGGTGCGTAACGCGTATGCAACCTACCTTTTACAGGGGAATAGCCCAGAGAAATTTGGATTAATGCCCCATGGTATAATTGAATGGCATCATTTAATTATTAAAGTTCCAACGGTAAAAGATGGGCATGCGTCCTATTAGCTAGATGGTAAGGTAACGGCTTACCATGGCTACGATAGGTAGGGGTCCTGAGAGGGAGATCCCCCACACTGGTACTGAGAC
>1a63b
TAGCGGCAGGCTTAACACATGCAAGTCGAGGGGTAGTTATCTTCGGATAATGAGACCGGCGCACGGGTGCGTAACGCGTATACAATCTACCTTTTACAGAGGGATAGCCCAGAGAAATTTGGATTAATACCTCATAGTATTTTTGAATGGCATCATTTGATTATTAAAGTTCCAACGGTAAAAGATGAGTATGCGTCCCATTAGCTAGATGGTAAGGTAACGGCTTACCATGGCAACGATGGGTAGGGGTCCTGAGAGGGAGATCCCCCACACTGGTACTGAGAC
>1ea95
TAGCGGCAGGCTTAACACATGCAAGTCGAGGGGTAGTTGTCTTCGGATAATGAGACCGGCGCACGGGTGCGTAACGCGTATACAATCTACCTTTTACAGAGGGATAGCCCAGAGAAATTTGGATTAATACCTCATAGTATTTTTGAATGGCATCATTTGATTATTAAAGTTCCAACGGTAAAAGATGAGTATGCGTCCCATTAGCTAGATGGTAAGGTAACGGCTTACCATGGCAACGATGGGTAGGGGTCCTGAGAGGGAGATCCCCCACACTGGTACTGAGAC
>86a80
TAGCGGCAGGCTTAACACATGCAAGTCGAGGGGTAGGTTACTTCGGTAATTGAGACCGGCGCACGGGTGCGTAACGCGTATACAATCTACCTTTTACAGAGGGATAGCCCAGAGAAATTTGGATTAATACCTCATAGTATTTTCGAATGGCATCATTTGATTATTAAAGTTCCAACGGTAAAAGATGAGTATGCGTCCCATTAGCTAGATGGTAAGGTAACGGCTTACCATGGCAACGATGGGTAGGGGTCCTGAGAGGGAGATCCCCCACACTGGTACTGAGAC
>2c56b
TAGCGGCAGGCTTAACACATGCAAGTCGAGGGGTAGATTACTTCGGTAATTGAGACCGGCGCACGGGTGCGTAACGCGTATACAATCTACCTTTTACAGAGGGATAGCCCAGAGAAATTTGGATTAATACCTCATAGTATTTTCGAATGGCATCATTTGATTATTAAAGTTCCAACGGTAAAAGATGAGTATGCGTCCCATTAGCTAGATGGTAAGGTAACGGCTTACCATGGCAACGATGGGTAGGGGTCCTGAGAGGGAGATCCCCCACACTGGTACTGAGAC
>2d1db
TAGCGGCAGGCTTAACACATGCAAGTCGAGGGGTAGGTTACTTCGGTAATTGAGACCGGCGCACGGGTGCGTAACGCGTATACAATCTACCTTTTACAGAGGGATAGCCCAGAGAAATTTGGATTAATACCTCATAGTATTTTTGAATCGCATGATTTGATTATTAAAGTTCCAACGGTAAAAGATGAGTATGCGTCCCATTAGCTAGATGGTAAGGTAACGGCTTACCATGGCAACGATGGGTAGGGGTCCTGAGAGGGAGATCCCCCACACTGGTACTGAGAC
>4b748
TAGCGGCAGGCTTAACACATGCAAGTCGAGGGGTAGATTACTTCGGTAATTGAGACCGGCGCACGGGTGCGTAACGCGTATACAATCTACCTTTTACAGAGGGATAGCCCAGAGAAATTTGGATTAATACCTCATAGTATTTTCGAATCGCATGATTTGATTATTAAAGTTCCAACGGTAAAAGATGAGTATGCGTCCCATTAGCTAGATGGTAAGGTAACGGCTTACCATGGCTACGATGGGTAGGGGTCCTGAGAGGGAGATCCCCCACACTGGTACTGAGAC
>4b7d1
TAGCGGCAGGCTTAACACATGCAAGTCGAGGGGTAGGAGCAGCTTGCTGCTTTGAGACCGGCGCACGGGTGCGTAACGCGTATACAATCTACCTTTTACAGAGGGATAGCCCAGAGAAATTTGGATTAATACCTCATAGTATTTTCGAATCGCATGATTTGATTATTAAAGTTCCAACGGTAAAAGATGAGTATGCGTCCCATTAGCTAGATGGTAAGGTAACGGCTTACCATGGCAACGATGGGTAGGGGTCCTGAGAGGGAGATCCCCCACACTGGTACTGAGAC
>368d6
TAGCGGCAGGCTTAACACATGCAAGTCGAGGGGTAGAAGCAGCTTGCTGCTTTGAGACCGGCGCACGGGTGCGTAACGCGTATACAATCTACCTTTTACAGAGGGATAGCCCAGAGAAATTTGGATTAATACCTCATAGTATTTTCGAATCGCATGATTTGATTATTAAAGTTCCAACGGTAAAAGATGAGTATGCGTCCCATTAGCTAGATGGTAAGGTAACGGCTTACCATGGCAACGATGGGTAGGGGTCCTGAGAGGGAGATCCCCCACACTGGTACTGAGAC
>75d3d
TAGCGGCAGGCTTAACACATGCAAGTCGAGGGGTAGAGGAAGCTTGCTTCCTTGAGACCGGCGCACGGGTGCGTAACGCGTATACAATCTACCTTTTACAGAGGGATAGCCCAGAGAAATTTGGATTAATACCTCATAGTATTTTCGGATCGCATGATTTGATTATTAAAGTTCCAACGGTAAAAGATGAGTATGCGTCCCATTAGCTAGATGGTAAGGTAACGGCTTACCATGGCAATGATGGGTAGGGGTCCTGAGAGGGAGATCCCCCACACTGGTACTGAGAC
>4de6f
TAGCGGCAGGCTTAACACATGCAAGTCGAGGGGTAGAGGAAGCTTGCTTCCTTGAGACCGGCGCACGGGTGCGTAACGCGTATACAATCTACCTTTTACAGAGGGATAGCCCAGAGAAATTTGGATTAATACCTCATAGTATTTTCGGATCGCATGATTTGATTATTAAAGTTCCAACGGTAAAAGATGAGTATGCGTCCCATTAGCTAGATGGTAAGGTAACGGCTTACCATGGCGATGATGGGTAGGGGTCCTGAGAGGGAGATCCCCCACACTGGTACTGAGAC
>bf2ed
TAGCGGCAGGCTTAACACATGCAAGTCGAGGGGTATAGTTCTTCGGAACTAGAGACCGGCGCACGGGTGCGTAACGCGTATGCAATCTACCTTTTACAGAGGGATAGCCCAGAGAAATTTGGATTAATACCTCATAGTATCTTCGAGTGGCATCACTTGATTATTAAAGTTCCAACGGTAAAAGATGAGCATGCGTCCCATTAGCTAGATGGTAAGGTAACGGCTTACCATGGCAACGATGGGTAGGGGTCCTGAGAGGGAGATCCCCCACACTGGTACTGAGAC
>77919
TAGCGGCAGGCTTAACACATGCAAGTCGAGGGGTATCACGCTTTCGGGCGTGAGAGACCGGCGCACGGGTGCGTAACGCGTATACAATCTACCTTTTACAGAGGGATAGCCCAGAGAAATTTGGATTAATACCTCATAGTATTTTCGGATCGCATGATTTGATTATTAAAGTTCCAACGGTAAAAGATGAGTATGCGTCCCATTAGCTAGATGGTAAGGTAACGGCTTACCATGGCTACGATGGGTAGGGGTCCTGAGAGGGAGATCCCCCACACTGGTACTGAGAC
>75ff4
TAGCGGCAGGCTTAACACATGCAAGTCGAGGGGTATAGTTCTTCGGAACTAGAGACCGGCGCACGGGTGCGTAACGCGTATGCAATCTACCTTTTACAGAGGGATAGCCCAGAGAAATTTGGATTAATACCTCATAGTATTAAGATGTGGCATCACATTTTAATTAAAGTTCCAACGGTAAAAGATGAGCATGCGTCCCATTAGCTAGATGGTAAGGTAACGGCTTACCATGGCGACGATGGGTAGGGGTCCTGAGAGGGAGATCCCCCACACTGGTACTGAGAC
>08fd7
TAGCGGCAGGCTTAACACATGCAAGTCGAGGGGTATAGTTCTTCGGAACTAGAGACCGGCGCACGGGTGCGTAACGCGTATGCAATCTACCTTTTACAGAGGGATAGCCCAGAGAAATTTGGATTAATACCTCATAGTATTAAGATGTGGCATCACATTTTAATTAAAGTTCCAACGGTAAAAGATGAGCATGCGTCCCATTAGCTAGATGGTAAGGTAACGGCTTACCATGGCTACGATGGGTAGGGGTCCTGAGAGGGAGATCCCCCACACTGGTACTGAGAC
>3d80b
TAGCGGCAGGCTTAACACATGCAAGTCGAGGGGTATAGTTCTTCGGAACTAGAGACCGGCGCACGGGTGCGTAACGCGTATGCAATCTACCTTTTACAGAGGGATAGCCCAGAGAAATTTGGATTAATACCTCATAGTATTACGATGTGGCATCACATTTTAATTAAAGTTCCAACGGTAAAAGATGAGCATGCGTCCCATTAGCTAGATGGTAAGGTAACGGCTTACCATGGCGACGATGGGTAGGGGTCCTGAGAGGGAGATCCCCCACACTGGTACTGAGAC
>08592
TAGCGGCAGGCTTAACACATGCAAGTCGAGGGGTATAGTTCTTCGGAGCTAGAGACCGGCGCACGGGTGCGTAACGCGTATGCAATCTACCTTGTACAGAGGGATAGCCCAGAGAAATTTGGATTAATACCTCATAGTATTATGATGTGGCATCACATTATAATTAAAGTTCCAACGGTACAAGATGAGCATGCGTCCCATTAGCTAGATGGTAAGGTAACGGCTTACCATGGCGACGATGGGTAGGGGTCCTGAGAGGGAGATCCCCCACACTGGTACTGAGAC
>77c45
TAGCGGCAGGCTTAACACATGCAAGTCGAGGGGTATAGGCTTTCGGGCCTAGAGACCGGCGCACGGGTGCGTAACGCGTATGCAACCTACCTTTCACAGAGGGATAGCCCAGAGAAATTTGGATTAATACCTCATAGTATAATGATGTGGCATCACATTATTATTAAAGTTCCAACGGTGAAAGATGGGCATGCGTCCCATTAGCTAGATGGTAAGGTAACGGCTTACCATGGCTACGATGGGTAGGGGTCCTGAGAGGGAGATCCCCCACACTGGTACTGAGAC
>0bc99
TAGCGGCAGGCTTAACACATGCAAGTCGAGGGGTATAGTTCTTCGGAGCTAGAGACCGGCGCACGGGTGCGTAACGCGTATGCAATCTACCTTTTACAGAGGGATAGCCCAGAGAAATTTGGATTAATACCTCATAGTATGTGAGAATCGCATGGTTTTCACATTAAAGTTCCAACGGTAAAAGATGAGCATGCGTCCCATTAGCTAGATGGTAAGGTAACGGCTTACCATGGCGACGATGGGTAGGGGTCCTGAGAGGGAGATCCCCCACACTGGTACTGAGAC
>6cdb8
TAGCGGCAGGCTTAACACATGCAAGTCGAGGGGTATAGTTCTTCGGAGCTAGAGACCGGCGCACGGGTGCGTAACGCGTATGCAATCTACCTTTTACAGAGGGATAGCCCAGAGAAATTTGGATTAATACCTCATAGTATGTGAGAATCGCATGGTTTTCACATTAAAGTCACAACGGTAAAAGATGAGCATGCGTCCCATTAGCTTGTTGGTAAGGTAACGGCTTACCAAGGCAACGATGGGTAGGGGTCCTGAGAGGGAGATCCCCCACACTGGTACTGAGAC
>692eb
TAGCGGCAGGCTTAACACATGCAAGTCGAGGGGTATAGTTCTTCGGAGCTAGAGACCGGCGCACGGGTGCGTAACGCGTATGCAATCTACCTTTTACAGAGGGATAGCCCAGAGAAATTTGGATTAATACCTCATAGTATGTGAGAATCGCATGGTTTTCACATTAAAGTTCCAACGGTAAAAGATGAGCATGCGTCCCATTAGCTAGATGGTAAGGTAACGGCTTACCATGGCTACGATGGGTAGGGGTCCTGAGAGGGAGATCCCCCACACTGGTACTGAGAC
>6d4f2
TAGCAGCAGGCTTAACACATGCAAGTCGAGGGGTATAGTTCTTCGGAGCTAGAGACCGGCGCACGGGTGCGTAACGCGTATGCAATCTACCTTTTACAGAGGGATAGCCCAGAGAAATTTGGATTAATACCTCATAGTATGTGAGAATCGCATGGTTTTCACATTAAAGTTCCAACGGTAAAAGATGAGCATGCGTCCCATTAGCTAGATGGTAAGGTAACGGCTTACCATGGCTACGATGGGTAGGGGTCCTGAGAGGGAGATCCCCCACACTGGTACTGAGAC
>bf296
TAGCGGCAGGCTTAACACATGCAAGTCGAGGGGTATAGTTCTTCGGAACTAGAGACCGGCGCACGGGTGCGTAACGCGTATGCAATCTACCTTTTACAGAGGGATAGCCCAGAGAAATTTGGATTAATACCTCATAGTATGTGAGAATCGCATGGTTTTCACATTAAAGTTCCAACGGTAAAAGATGAGCATGCGTCCCATTAGCTAGATGGTAAGGTAACGGCTTACCATGGCTACGATGGGTAGGGGTCCTGAGAGGGAGATCCCCCACACTGGTACTGAGAC
>0ab73
TAGCGGCAGGCTTAACACATGCAAGTCGAGGGGTATAGTTCTTCGGAACTAGAGACCGGCGCACGGGTGCGTAACGCGTATGCAATCTACCTTTTACAGAGGGATAGCCCAGAGAAATTTGGATTAATACCTCATAGTATGTGAGAATCGCATGGTTTTCACATTAAAGTTCCAACGGTAAAAGATGAGCATGCGTCCCATTAGCTAGATGGTAAGGTAACGGCTTACCATGGCGACGATGGGTAGGGGTCCTGAGAGGGAGATCCCCCACACTGGTACTGAGAC
>6928d
TAGCGGCAGGCTTAACACATGCAAGTCGAGGGGTATAGTTCTTCGGAACTAGAGACCGGCGCACGGGTGCGTAACGCGTATGCAATCTACCTTTTACAGAGGGATAGCCCAGAGAAATTTGGATTAATACCTCATAGTATGTGAGAATCGCATGATTTTCACATTAAAGTTCCAACGGTAAAAGATGAGCATGCGTCCCATTAGCTAGATGGTAAGGTAACGGCTTACCATGGCGACGATGGGTAGGGGTCCTGAGAGGGAGATCCCCCACACTGGTACTGAGAC
>979cc
TAGCGGCAGGCCTAACACATGCAAGTCGAGGGGTAAAGGAAGCTTGCTTCCTTGAGACCGGCGCACGGGTGCGTAACGCGTATGCAATCTACCTTGTACAGAGGAATAGCCCAGAGAAATTTGGATTAATGCCTCATAGTATAATTGAATCGCATGGTTTAATTATTAAAGTTTCGGCGGTACAAGATGAGCATGCGTCCCATTAGTTAGTTGGTAAGGTAACGGCTTACCAAGACAATGATGGGTAGGGGTCCTGAGAGGGAGATCCCCCACACTGGTACTGAGAC
>4521f
TAGCGGCAGGCCTAACACATGCAAGTCGAGGGGTAGAGGAAGCTTGCTTCCTTGAGACCGGCGCACGGGTGCGTAACGCGTATGCAATCTACCTTGTACAGAGGAATAGCCCAGAGAAATTTGGATTAATGCCTCATAGTATGTTGATTTGGCATCAAGACAACATTAAAGATTTATCGGTACAAGATGAGCATGCGTCCCATTAGTTAGTTGGTAAGGTAACGGCTTACCAAGACGATGATGGGTAGGGGTCCTGAGAGGGAGATCCCCCACACTGGTACTGAGAC
>3596c
TAGCGGCAGGCCTAACACATGCAAGTCGAGGGGTAGAACACTTCGGTGTTTGAGACCGGCGCACGGGTGCGTAACGCGTATGCAATCTACCTTGTACAGGGGAATAGCCCAGAGAAATTTGGATTAATGCCCCATAGTATAATTGAATCGCATGGTTTAATTATTAAAGTTCCAACGGTACAAGATGAGCATGCGTCCCATTAGTTAGTTGGTAAGGTAACGGCTTACCAAGACAATGATGGGTAGGGGTCCTGAGAGGGAGATCCCCCACACTGGTACTGAGAC
>41a38
TAGCGGCAGGCCTAACACATGCAAGTCGAGGGGTAGAGTTCTTCGGGACTTGAGACCGGCGCACGGGTGCGTAACGCGTATGCAATCTACCTTATACAGGGGAATAGCCCAGAGAAATTTGGATTAATGCCCCATAGTGTTATCGAATCGCATGGTTTGATAACTAAAGTTCCAACGGTATAAGATGAGCATGCGTCCCATTAGTTAGTTGGTAAGGTAACGGCTTACCAAGACAATGATGGGTAGGGGTCCTGAGAGGGAGATCCCCCACACTGGTACTGAGAC
>e099c
TAGCGGCAGGCCTAACACATGCAAGTCGAGGGGTAGGGTAGCAATACCTGAGACCGGCGCACGGGTGCGTAACGCGTATGCAATCTACCTTATACAGGGGAATAGCCCAGAGAAATTTGGATTAATGCCCCATAGTGTTATCGAGTCGCATGGTTTGATAACTAAAGTTCCAACGGTATAAGATGAGCATGCGTCCCATTAGTTAGTTGGTAAGGTAACGGCTTACCAAGACAATGATGGGTAGGGGTCCTGAGAGGGAGATCCCCCACACTGGTACTGAGAC
>6cddb
TAGCGGCAGGCCTAACACATGCAAGTCGAGGGGTAGAGTTCTTCGGAACTTGAGACCGGCGCACGGGTGCGTAACGCGTATGCAATCTACCTTATACAGGGGAATAGCCCAGAGAAATTTGGATTAATGCCCCATAGTGTTATAGAATCGCATGGTTTTATAACTAAAGTTCCAACGGTATAAGATGAGCATGCGTCCCATTAGTTAGTTGGTAAGGTAACGGCTTACCAAGACAATGATGGGTAGGGGTCCTGAGAGGGAGATCCCCCACACTGGTACTGAGAC
>fd1c3
TAGCGGCAGGCCTAACACATGCAAGTCGAGGGGTAGAGTTCTTCGGAACTTGAGACCGGCGCACGGGTGCGTAACGCGTATGCAATCTACCTTATACAGGGGAATAGCCCAGAGAAATTTGGATTAATGCCCCATAGTGTTATCGAATCGCATGGTTTGATAACTAAAGTTCCAACGGTATAAGATGAGCATGCGTCCCATTAGTTAGTTGGTAAGGTAACGGCTTACCAAGACAATGATGGGTAGGGGTCCTGAGAGGGAGATCCCCCACACTGGTACTGAGAC
>1fc1f
TAGCGGCAGGCTTAACACATGCAAGTCGAGGGGTAGAGTTCTTCGGAACTTGAGACCGGCGCACGGGTGCGTAACGCGTATGCAATCTACCTTATACAGGGGAATAGCCCAGAGAAATTTGGATTAATGCCCCATAGTGTTATCGAATCGCATGGTTTGATAACTAAAGTTCCAACGGTATAAGATGAGCATGCGTCCCATTAGTTAGTTGGTAAGGTAACGGCTTACCAAGACAATGATGGGTAGGGGTCCTGAGAGGGAGATCCCCCACACTGGTACTGAGAC
>ebaa2
TAGCGGCAGGCCTAACACATGCAAGTCGAGGGGTAGAACACTTCGGTGTTTGAGACCGGCGCACGGGTGCGTAACGCGTATGCAATCTACCTTATACAGGGGAATAGCCCAGAGAAATTTGGATTAATGCCCCATAGTGTTATCGAATCGCATGGTTTGATAACTAAAGTTCCAACGGTATAAGATGAGCATGCGTCCCATTAGTTAGTTGGTAAGGTAACGGCTTACCAAGACAATGATGGGTAGGGGTCCTGAGAGGGAGATCCCCCACACTGGTACTGAGAC
>6bffd
TAGCGGCAGGCCTAACACATGCAAGTCGAGGGGTAGGGTAGCAATACCTGAGACCGGCGCACGGGTGCGTAACGCGTATGCAATCTACCTTATACAGGGGAATAGCCCAGAGAAATTTGGATTAATGCCCCATAGTATTATTGAATCGCATGGTTTAATAATTAAAGTTCCAACGGTATAAGATGAGCATGCGTCCCATTAGTTAGTTGGTAAGGTAACGGCTTACCAAGACTATGATGGGTAGGGGTCCTGAGAGGGAGATCCCCCACACTGGTACTGAGAC
>b412c
TAGCGGCAGGCCTAACACATGCAAGTCGAGGGGTAGAGTTCTTCGGAACTTGAGACCGGCGCACGGGTGCGTAACGCGTATGCAATCTACCTTGTACAGGGGAATAGCCCAGAGAAATTTGGATTAATGCCCCATAGTATTACGAAATCGCATGGTTTTGTAATTAAAGTTCCAACGGTACAAGATGAGCATGCGTCCCATTAGTTAGTTGGTAAGGTAACGGCTTACCAAGACAATGATGGGTAGGGGTCCTGAGAGGGAGATCCCCCACACTGGTACTGAGAC
>94943
TAGCGGCAGGCCTAACACATGCAAGTCGAGGGGTAGAGTAAGCTTGCTTACTTGAGACCGGCGCACGGGTGCGTAACGCGTATGCAATCTACCTTATACAGGGGAATAGCCCAGAGAAATTTGGATTAATGCCCCATGGTATTATAGAGTGGCATCACTTTATAATTAAAGTTCCAACGGTATAAGATGAGCATGCGTCCCATTAGTTAGTTGGTAAGGTAACGGCTTACCAAGACGATGATGGGTAGGGGTCCTGAGAGGGAGATCCCCCACACTGGTACTGAGAC
>3bf80
TAGCGGCAGGCCTAACACATGCAAGTCGAGGGGTAGAACACTTCGGTGTTTGAGACCGGCGCACGGGTGCGTAACGCGTATGCAATCTACCTTATACAGGGGAATAGCCCAGAGAAATTTGGATTAATGCCCCATAGCATTACGACTTGGCATCAAGATGTAATTAAAGTTCCAACGGTATAAGATGAGCATGCGTCCCATTAGTTAGTTGGTAAGGTAACGGCTTACCAAGACGATGATGGGTAGGGGTCCTGAGAGGGAGATCCCCCACACTGGTACTGAGAC
>9a67a
TAGCGGCAGGCCTAACACATGCAAGTCGAGGGGTAGAACACTTCGGTGTTTGAGACCGGCGCACGGGTGCGTAACGCGTATGCAATCTACCTTTTACAGGGGAATAGCCCAGAGAAATTTGGATTAATGCCCCATGGTATAATTGAATGGCATCATTTAATTATTAAAGTTCCAACGGTAAAAGATGAGCATGCGTCCCATTAGTTAGTTGGTAAGGTAACGGCTTACCAAGACGATGATGGGTAGGGGTCCTGAGAGGGAGATCCCCCACACTGGTACTGAGAC
>fc613
TAGCGGCAGGCCTAACACATGCAAGTCGAGGGGTAGAACACTTCGGTGTTTGAGACCGGCGCACGGGTGCGTAACGCGTATGCAATCTACCTTTTACAGGGGAATAGCCCAGAGAAATTTGGATTAATGCCCCATGGTATATATGAATGGCATCATTTATATATTAAAGTTCCAACGGTAAAAGATGAGCATGCGTCCCATTAGTTAGTTGGTAAGGTAACGGCTTACCAAGACGATGATGGGTAGGGGTCCTGAGAGGGAGATCCCCCACACTGGTACTGAGAC
>5f3d0
TAGCGGCAGGCCTAACACATGCAAGTCGAGGGGTAGAACACTTCGGTGTTTGAGACCGGCGCACGGGTGCGTAACGCGTATGCAATCTACCTTTTACAGGGGAATAGCCCAGAGAAATTTGGATTAATGCCCCATGGTATAATTGAATGGCATCATTTGATTATTAAAGTTCCAACGGTAAAAGATGAGCATGCGTCCCATTAGTTAGTTGGTAAGGTAACGGCTTACCAAGACGATGATGGGTAGGGGTCCTGAGAGGGAGATCCCCCACACTGGTACTGAGAC
>0060e
TAGCGGCAGGCTTAACACATGCAAGTCGAGGGGTATATGTCTTCGGATATAGAGACCGGCGCACGGGTGCGTAACGCGTATGCAATCTACCTTTTACAGGGGAATAGCCCAGAGAAATTTGGATTAATGCCCCATAGTATTATAGAATGGCATCATTTTATAATTAAAGTCACAACGGTAAAAGATGAGCATGCGTCCCATTAGTTAGTTGGTAAGGTAACGGCTTACCAAGACAATGATGGGTAGGGGTCCTGAGAGGGAGATCCCCCACACTGGTACTGAGAC
>11e62
TAGCGGCAGGCTTAACACATGCAAGTCGAGGGGTATATGTCTTCGGATATAGAGACCGGCGCACGGGTGCGTAACGCGTATGCAATCTACCTTTTACAGGGGAATAGCCCAGAGAAATTTGGATTAATGCCCCATAGTATAATTGAATGGCATCATTTAATTATTAAAGTCACAACGGTAAAAGATGAGCATGCGTCCCATTAGTTAGTTGGTAAGGTAACGGCTTACCAAGACAATGATGGGTAGGGGTCCTGAGAGGGAGATCCCCCACACTGGTACTGAGAC
>e2b39
TAGCGGCAGGCTTAACACATGCAAGTCGAGGGGTATTGGTTTTCGGACCAAGAGACCGGCGCACGGGTGCGTAACGCGTATGCAATCTACCTTTTGCAGGGGAATAGCCCAGAGAAATTTGGATTAATGCCCCATAGTATAATGAGTTGGCATCAACTTATTATTAAAGTCACAACGGCAAAAGATGAGCATGCGTCCCATTAGTTAGTTGGTAAGGTAACGGCTTACCAAGACTATGATGGGTAGGGGTCCTGAGAGGGAGATCCCCCACACTGGTACTGAGAC
>df0c2
TAGCGGCAGGCCTAACACATGCAAGTCGAGGGGTAGTTGTCTTCGGACAATGAGACCGGCGCACGGGTGCGTAACGCGTATGCAATCTACCTTTTGCAGGGGAATAGCCCAGAGAAATTTGGATTAATGCCCCATAGTATAATGAGTTGGCATCAACATATTATTAAAGTCACAACGGCAAAAGATGAGCATGCGTCCCATTAGTTAGTTGGTAAGGTAACGGCTTACCAAGACGATGATGGGTAGGGGTCCTGAGAGGGAGATCCCCCACACTGGTACTGAGAC
>a281e
TAGCGGCAGGCTTAACACATGCAAGTCGAGGGGTAGTTGTCTTCGGACAATGAGACCGGCGCACGGGTGCGTAACGCGTATGCAATCTACCTTTTGCAGGGGAATAGCCCAGAGAAATTTGGATTAATGCCCCATAGTATAGTGAGTTGGCATCAACTTACTATTAAAGTCACAACGGCAAAAGATGAGCATGCGTCCCATTAGTTAGTTGGTAAGGTAACGGCTTACCAAGACTATGATGGGTAGGGGTCCTGAGAGGGAGATCCCCCACACTGGTACTGAGAC
>bf5ec
TAGCGGCAGGCTTAACACATGCAAGTCGAGGGGTAGTTGTCTTCGGACAATGAGACCGGCGCACGGGTGCGTAACGCGTATGCAATCTACCTTTTGCAGGGGAATAGCCCAGAGAAATTTGGATTAATGCCCCATAGTATGATGAATCGGCATCGGTTTATCATTAAAGTCACAACGGCAAAAGATGAGCATGCGTCCCATTAGTTAGTTGGTAAGGTAACGGCTTACCAAGACTATGATGGGTAGGGGTCCTGAGAGGGAGATCCCCCACACTGGTACTGAGAC
>b6a15
TAGCGGCAGGCTTAACACATGCAAGTCGAGGGGTAGTTGTCTTCGGACAATGAGACCGGCGCACGGGTGCGTAACGCGTATGCAATCTACCTTTTGCAGGGGAATAGCCCAGAGAAATTTGGATTAATGCCCCATAGTATATTACCTTCGCATGAAGGAAATATTAAAGTCACAACGGCAAAAGATGAGCATGCGTCCCATTAGTTAGTTGGTAAGGTAACGGCTTACCAAGACTATGATGGGTAGGGGTCCTGAGAGGGAGATCCCCCACACTGGTACTGAGAC
>34b2a
TAGCGGCAGGCTTAACACATGCAAGTCGAGGGGTATTGGTTTTCGGACCAAGAGACCGGCGCACGGGTGCGTAACGCGTATGCAATCTACCTTTTACAGGGGAATAGCCCAGAGAAATTTGGATTAATGCCCCATAGTATATTACCTTCGCATGAAGGAAATATTAAAGTCACAACGGTAAAAGATGAGCATGCGTCCCATTAGTTAGTTGGTAAGGTAACGGCTTACCAAGACTATGATGGGTAGGGGTCCTGAGAGGGAGATCCCCCACACTGGTACTGAGAC
>5310c
TAGCGGCAGGCCTAACACATGCAAGTCGAGGGGTAGTTACTTTCGGGTAATGAGACCGGCGCACGGGTGCGTAACGCGTATGCAATCTACCTTTTACAGGGGAATAGCCCAGAGAAATTTGGATTAATGCCCCATAGTATTATTGAATGGCATCATTTAATAATTAAAGTTCCAACGGTAAAAGATGAGCATGCGTCCCATTAGTTAGTTGGTAAGGTAACGGCTTACCAAGACTATGATGGGTAGGGGTCCTGAGAGGGAGATCCCCCACACTGGTACTGAGAC
>89e02
TAGCGGCAGGCTTAACACATGCAAGTCGAGGGGTATATGTCTTCGGATATAGAGACCGGCGCACGGGTGCGTAACGCGTATGCAATCTACCTTTTACAGGGGAATAGCCCAGAGAAATTTGGATTAATGCCCCATGGTATTATAGAATGGCATCATTTTATAATTAAAGTTCCAACGGTAAAAGATGAGCATGCGTCCCATTAGTTAGTTGGTAAGGTAACGGCTTACCAAGACAATGATGGGTAGGGGTCCTGAGAGGGAGATCCCCCACACTGGTACTGAGAC
>7ec8b
TAGCGGCAGGCCTAACACATGCAAGTCGAGGGGTAGAGGAAGCTTGCTTCCTTGAGACCGGCGCACGGGTGCGTAACGCGTATGCAATCTACCTTGTACAGGGGGATAGCCCAGAGAAATTTGGATTAATACCTCATAGTATTATGAATTGGCATCGATTTATAATTAAAGTTCCAACGGTACAAGATGAGCATGCGTCCCATTAGTTAGTTGGTAAGGTAACGGCTTACCAAGACAATGATGGGTAGGGGTCCTGAGAGGGAGATCCCCCACACTGGTACTGAGAC
>5cb33
TAGCGGCAGGCCTAACACATGCAAGTCGAGGGGTAGTATAGCAATATATGAGACCGGCGCACGGGTGCGTAACGCGTATGCAATCTACCTTTTACAGGGGAATAGCCCAGAGAAATTTGGATTAATGCCTCATAGGATATAGGAATCGCATGGTTTTTATATTAAAGTTCCAACGGTAAAAGATGAGCATGCGTCCCATTAGTTAGTTGGTAAGGTAACGGCTTACCAAGACGATGATGGGTAGGGGTCCTGAGAGGGAGATCCCCCACACTGGTACTGAGAC
>f7d7a
TAGCGGCAGGCCTAACACATGCAAGTCGAGGGGTATTAGGAGCTTGCTCCTAAGAGACCGGCGCACGGGTGCGTAACGCGTATGCAATCTACCTTTTACAGGGGAATAGCCCAGAGAAATTTGGATTAATGCCCCATGGTATATATGAATCGCATGTTTTATATATTAAAGTTCCAACGGTAAAAGATGAGCATGCGTCCCATTAGTTAGTTGGTAAGGTAACGGCTTACCAAGACGATGATGGGTAGGGGTCCTGAGAGGGAGATCCCCCACACTGGTACTGAGAC
>3ad1d
TAGCGGCAGGCCTAACACATGCAAGTCGAGGGGTATAGTTTTTCGGAACTAGAGACCGGCGCACGGGTGCGTAACGCGTATGCAATCTACCTTTTACAGGGGAATAGCCCAGAGAAATTTGGATTAATGCCCCATAATATATGTTTTTCGCATGTTAAACATATTAAAGTTCCAACGGTAAAAGATGAGCATGCGTCCCATTAGTTAGTTGGTAAGGTAACGGCTTACCAAGACAATGATGGGTAGGGGTCCTGAGAGGGAGATCCCCCACACTGGTACTGAGAC
>29671
TAGCGGCAGGCTTAACACATGCAAGTCGAGGGGTATAGTTCTTCGGAGCTAGAGACCGGCGCACGGGTGCGTAACGCGTATGCAATCTACCTTTTACAGGGGAATAGCCCAGAGAAATTTGGATTAATGCCCCATAGTATATATCATTCGCATGTTTGATATATTAAAGTTCCAACGGTAAAAGATGAGCATGCGTCCCATTAGTTAGTTGGTAAGGTAACGGCTTACCAAGACAATGATGGGTAGGGGTCCTGAGAGGGAGATCCCCCACACTGGTACTGAGAC
>a3567
TAGCGGCAGGCCTAACACATGCAAGTCGAGGGGTATTAGGAGCTTGCTCCTAAGAGACCGGCGCACGGGTGCGTAACGCGTATGCAATCTACCTTTTACAGGGGAATAGCCCAGAGAAATTTGGATTAATGCCCCATAGTATATATTATTCGCATGTTTGATATATTAAAGTTCCAACGGTAAAAGATGAGCATGCGTCCCATTAGTTAGTTGGTAAGGTAACGGCTTACCAAGACGATGATGGGTAGGGGTCCTGAGAGGGAGATCCCCCACACTGGTACTGAGAC
>93652
TAGCGGCAGGCCTAACACATGCAAGTCGAGGGGTAGAACACTTCGGTGTTTGAGACCGGCGCACGGGTGCGTAACGCGTATGCAATCTACCTTGTACAGGGGAATAGCCCAGAGAAATTTGGATTAATGCCCCATAGTATATAACCTTCGCATGTTGGTTATATTAAAGTTCCAACGGTACAAGATGAGCATGCGTCCCATTAGTTAGTTGGTAAGGTAACGGCTTACCAAGACGATGATGGGTAGGGGTCCTGAGAGGGAGATCCCCCACACTGGTACTGAGAC
>434f8
TAGCGGCAGGCCTAACACATGCAAGTCGAGGGGTATTCAGTTTTCGGACTGGAGAGACCGGCGCACGGGTGCGTAACGCGTATGCAATCTACCTTTTACAGGGGAATAGCCCAGAGAAATTTGGATTAATGCCCCATAGTATATAAACTTCGCATGTTGTTTATATTAAAGTTCCAACGGTAAAAGATGAGCATGCGTCCCATTAGTTAGTTGGTAAGGTAACGGCTTACCAAGACGATGATGGGTAGGGGTCCTGAGAGGGAGATCCCCCACACTGGTACTGAGAC
>e4b66
TAGCGGCAGGCCTAACACATGCAAGTCGAGGGGTATTAGGAGCTTGCTCCTAAGAGACCGGCGCACGGGTGCGTAACGCGTATGCAATCTACCTTTTACAGGGGAATAGCCCAGAGAAATTTGGATTAATGCCCCATAGTATATAAACTTCGCATGTTGTTTATATTAAAGTTCCAACGGTAAAAGATGAGCATGCGTCCCATTAGTTAGTTGGTAAGGTAACGGCTTACCAAGACGATGATGGGTAGGGGTCCTGAGAGGGAGATCCCCCACACTGGTACTGAGAC
>96d05
TAGCGGCAGGCCTAACACATGCAAGTCGAGGGGTATAGTTCTTCGGAACTAGAGACCGGCGCACGGGTGCGTAACGCGTATGCAATCTACCTTTTACAGGGGAATAGCCCAGAGAAATTTGGATTAATGCCCCATAGTATATAAACTTCGCATGTTGTTTATATTAAAGTTCCAACGGTAAAAGATGAGCATGCGTCCCATTAGTTAGTTGGTAAGGTAACGGCTTACCAAGACGATGATGGGTAGGGGTCCTGAGAGGGAGATCCCCCACACTGGTACTGAGAC
>c992f
TAGCGGCAGGCCTAACACATGCAAGTCGAGGGGTAGAACACTTCGGTGTTTGAGACCGGCGCACGGGTGCGTAACGCGTATGCAATCTACCTTTTACAGGGGAATAGCCCAGAGAAATTTGGATTAATGCCCCATAGTATATATCATTCGCATGTTTGATATATTAAAGTTCCAACGGTAAAAGATGAGCATGCGTCCCATTAGTTAGTTGGTAAGGTAACGGCTTACCAAGACGATGATGGGTAGGGGTCCTGAGAGGGAGATCCCCCACACTGGTACTGAGAC
>2eda4
TAGCGGCAGGCCTAACACATGCAAGTCGAGGGGTAGTTACTTTCGGGTAATGAGACCGGCGCACGGGTGCGTAACGCGTATGCAATCTACCTTTTACAGGGGAATAGCCCAGAGAAATTTGGATTAATGCCCCATAATATATGTTTTTCGCATGTTAGACATATTAAAGTTCCAACGGTAAAAGATGAGCATGCGTCCCATTAGTTAGTTGGTAAGGTAACGGCTTACCAAGACGATGATGGGTAGGGGTCCTGAGAGGGAGATCCCCCACACTGGTACTGAGAC
>c8f7a
TAGCGGCAGGCCTAACACATGCAAGTCGAGGGGTAGTTACTTTCGGGTAATGAGACCGGCGCACGGGTGCGTAACGCGTATGCAATCTACCTTTTACAGGGGAATAGCCCAGAGAAATTTGGATTAATGCCCCATAGTATGTATGAATCGCATGGTTTATATATTAAAGTTCCAACGGTAAAAGATGAGCATGCGTCCCATTAGTTAGTTGGTAAGGTAACGGCTTACCAAGACGATGATGGGTAGGGGTCCTGAGAGGGAGATCCCCCACACTGGTACTGAGAC
>63686
TAGCGGCAGGCCTAACACATGCAAGTCGAGGGGTAGTTACTTTCGGGTAATGAGACCGGCGCACGGGTGCGTAACGCGTATGCAATCTACCTTTTACAGGGGAATAGCCCAGAGAAATTTGGATTAATGCCCCATAGTATGTATGAATCGCATGGTTTATACATTAAAGTTCCAACGGTAAAAGATGAGCATGCGTCCCATTAGTTAGTTGGTAAGGTAACGGCTTACCAAGACGATGATGGGTAGGGGTCCTGAGAGGGAGATCCCCCACACTGGTACTGAGAC
>b0444
TAGCGGCAGGCCTAACACATGCAAGTCGAGGGGTATAGTAGCAATACTAGAGACCGGCGCACGGGTGCGTAACGCGTATGCAATCTACCTTTTACAGGGGAATAGCCCAGAGAAATTTGGATTAATGCCCCATGGTATTATAGAGTGGCATCATTTTATAATTAAAGTATCAACGGTAAAAGATGAGCATGCGTCCCATTAGTTAGTTGGTAAGGTAACGGCTTACCAAGACGATGATGGGTAGGGGTCCTGAGAGGGAGATCCCCCACACTGGTACTGAGAC
>55bc5
TAGCGGCAGGCCTAACACATGCAAGTCGAGGGGTAGGGTAGCAATACCTGAGACCGGCGCACGGGTGCGTAACGCGTATGCAATCTACCTTTTACAGAGGGATAGCCCAGAGAAATTTGGATTAATACCTCATAGTATTATTGAGTGGCATCATTTAATAATTAAAGTATCAACGGTAAAAGATGAGCATGCGTCCCATTAGTTAGTTGGTAAGGTAACGGCTTACCAAGACTATGATGGGTAGGGGTCCTGAGAGGGAGATCCCCCACACTGGTACTGAGAC
>a6855
TAGCGGCAGGCCTAACACATGCAAGTCGAGGGGTAGGGTAGCAATACCTGAGACCGGCGCACGGGTGCGTAACGCGTATGCAATCTACCTTTTACAGAGGGATAGCCCAGAGAAATTTGGATTAATACCTCATAGTATAATTGAATCGCATGGTTTAATTATTAAAGTTCCAACGGTAAAAGATGAGCATGCGTCCCATTAGTTAGTTGGTAAGGTAACGGCTTACCAAGACGATGATGGGTAGGGGTCCTGAGAGGGAGATCCCCCACACTGGTACTGAGAC
>b50e2
TAGCGGCAGGCCTAACACATGCAAGTCGAGGGGTAGGGTAGCAATACCTGAGACCGGCGCACGGGTGCGTAACGCGTATGCAATCTACCTTTTACAGAGGAATAGCCCAGAGAAATTTGGATTAATACCTCATAGTATAATTGAATCGCATGGTTTAGTTATTAAAGTTCCAACGGTAAAAGATGAGCATGCGTCCCATTAGTTAGTTGGTAAGGTAACGGCTTACCAAGACGATGATGGGTAGGGGTCCTGAGAGGGAGATCCCCCACACTGGTACTGAGAC
>ce134
TAGCGGCAGGCCTAACACATGCAAGTCGAGGGGTAGAGTAGCAATACTTGAGACCGGCGCACGGGTGCGTAACGCGTATGCAATCTACCTTTTACAGAGGGATAGCCCAGAGAAATTTGGATTAATACCTCATAGTATAGTAAATTCGCATGGATTTACTATTAAAGTTCCAACGGTAAAAGATGAGCATGCGTCCCATTAGTTAGTTGGTAAGGTAACGGCTTACCAAGACTATGATGGGTAGGGGTCCTGAGAGGGAGATCCCCCACACTGGTACTGAGAC
>a7d1e
TAGCGGCAGGCCTAACACATGCAAGTCGAGGGGTATAGTAGCAATACTAGAGACCGGCGCACGGGTGCGTAACGCGTATGCAATCTACCTTTTACAGAGGAATAGCCCAGAGAAATTTGGATTAATACCTCATAGTATAATTGAATCGCATGGTTTGATTATTAAAGTTCCAACGGTAAAAGATGAGCATGCGTCCCATTAGTTAGTTGGTAAGGTAACGGCTTACCAAGACGATGATGGGTAGGGGTCCTGAGAGGGAGATCCCCCACACTGGTACTGAGAC
>6d04d
TAGCGGCAGGCTTAACACATGCAAGTCGAGGGGTATATGTCTTCGGATATAGAGACCGGCGCACGGGTGCGTAACGCGTATGCAATCTACCTTTTACAGAGGGATAGCCCAGAGAAATTTGGATTAATACCTCATAGTATATTTGAATGGCATCATTTAAATATTAAAGTCACAACGGTAAAAGATGAGCATGCGTCCCATTAGTTAGTTGGTAAGGTAACGGCTTACCAAGACGATGATGGGTAGGGGTCCTGAGAGGGAGATCCCCCACACTGGTACTGAGAC
>55925
TAGCGGCAGGCCTAACACATGCAAGTCGAGGGGTATAAGGAGCTTGCTCCTTAGAGACCGGCGCACGGGTGCGTAACGCGTATGCAATCTACCTTGTACAAAGGGATAGCCCAGAGAAATTTGGATTAATACCTTATAGTATTATAAAATGGCATCATTTAATAATTAAAGATTTATCGGTACAAGATGAGCATGCGTCCCATTAGCTAGTTGGTATGGTAACGGCATACCAAGGCTATGATGGGTAGGGGTCCTGAGAGGGAGATCCCCCACACTGGTACTGAGAC
>65419
TAGCGGCAGGCCTAACACATGCAAGTCGAGGGGTAGGGTAGCAATACCTGAGACCGGCGCACGGGTGCGTAACGCGTATGCAATCTACCTTGTTCAAAGGGATAGCCCAGAGAAATTTGGATTAATACCTTATAGTATTATAAAGTGGCATCATTTAATAATTAAAGATTTATCGGAACAAGATGAGCATGCGTCCCATTAGCTAGTTGGTATGGTAACGGCATACCAAGGCAATGATGGGTAGGGGTCCTGAGAGGGAGATCCCCCACACTGGTACTGAGAC
>3f4d8
TAGCGGCAGGCTTAACACATGCAAGTCGAGGGGTATAGTTCTTCGGAACTAGAGACCGGCGCACGGGTGCGTAACGCGTATGCAATCTACCTTTTACAGAGGGATAGCCCAGAGAAATTTGGATTAATACCTCATAGCATTATGATATGGCATCGTATTATAATTAAAGTTCCAACGGTAAAAGATGAGCATGCGTCCCATTAGCTAGTTGGTGTGGTAACGGCACACCAAGGCTACGATGGGTAGGGGTCCTGAGAGGGAGATCCCCCACACTGGTACTGAGAC
>e4c5b
TAGCGGCAGGCTTAACACATGCAAGTCGAGGGGTAGTCAGTTTTCGGATTGATGAGACCGGCGCACGGGTGCGTAACGCGTATGCAATCTACCTTATACAGGGGGATAGCCCAGAGAAATTTGGATTAATACCCCATAGTATAGTTGAATGGCATCATTTGACTATTAAAGTTCCAACGGTATAAGATGAGCATGCGTCCCATTAGCTAGTTGGTGTGGTAACGGCACACCAAGGCAACGATGGGTAGGGGTCCTGAGAGGGAGATCCCCCACACTGGTACTGAGAC
>c52bf
TAGCGGCAGGCTTAACACATGCAAGTCGAGGGGTAGAAGGAGCTTGCTCCTTTGAGACCGGCGCACGGGTGCGTAACGCGTATGCAATCTACCTTATACAGGGGGATAGCCCAGAGAAATTTGGATTAATACCCCATAGTATTACGAAATCGCATGGTTTTGTAATTAAAGTTCCAACGGTATAAGATGAGCATGCGTCCCATTAGCTAGTTGGTGTGGTAACGGCACACCAAGGCAACGATGGGTAGGGGTCCTGAGAGGGAGATCCCCCACACTGGTACTGAGAC
>7998f
TAGCGGCAGGCTTAACACATGCAAGTCGAGGGGTAGAAGGAGCTTGCTCCTTTGAGACCGGCGCACGGGTGCGTAACGCGTATGCAATCTACCTTATACAGGGGGATAGCCCAGAGAAATTTGGATTAATACCCCATAGTATTACGATAAGGCATCTTATTGTAATTAAAGTTCCAACGGTATAAGATGAGCATGCGTCCCATTAGCTAGTTGGTGTGGTAACGGCACACCAAGGCAACGATGGGTAGGGGTCCTGAGAGGGAGATCCCCCACACTGGTACTGAGAC
>9c2d7
TAGCGGCAGGCTTAACACATGCAAGTCGAGGGGTAGAAGGAGCTTGCTCCTTTGAGACCGGCGCACGGGTGCGTAACGCGTATGCAATCTACCTTGTACAGGGGGATAGCCCAGAGAAATTTGGATTAATACCCCATAGTGTAACGAAAAGGCATCTTTTTGTTACTAAAGTTCCAACGGTACAAGATGAGCATGCGTCCCATTAGCTAGTTGGTGTGGTAACGGCACACCAAGGCAACGATGGGTAGGGGTCCTGAGAGGGAGATCCCCCACACTGGTACTGAGAC
>75e69
TAGCGGCAGGCTTAACACATGCAAGTCGAGGGGTAGAAGGAGCTTGCTCCTTTGAGACCGGCGCACGGGTGCGTAACGCGTATGCAATCTACCTTGTACAGGGGGATAGCCCAGAGAAATTTGGATTAATACCCCATAGTGTAACGAAAAGGCATCTTTTTGTTACTAAAGTTCCAACGGTACAAGATGAGCATGCGTCCCATTAGCTAGTTGGTGTGGTAACGGCATACCAAGGCAACGATGGGTAGGGGTCCTGAGAGGGAGATCCCCCACACTGGTACTGAGAC
>ff5a3
TAGCGGCAGGCTTAACACATGCAAGTCGAGGGGTATGCCGATTTATCGGCAGAGACCGGCGCACGGGTGCGTAACGCGTATGCAATCTACCTTTCACAGAGGGATAGCCCAGAGAAATTTGGATTAATACCTCATAGTATTATGAAATGGCATCATTTTATAATTAAAGTCACAACGGTGAAAGATGAGCATGCGTCCCATTAGCTAGTTGGTAAGGTAACGGCTTACCAAGGCAACGATGGGTAGGGGTCCTGAGAGGGAGATCCCCCACACTGGTACTGAGAC
>51ac9
TAGCGGCAGGCTTAACACATGCAAGTCGAGGGGTATAGTTCTTCGGAACTAGAGACCGGCGCACGGGTGCGTAACGCGTATGCAATCTACCTTTCACAGAGGGATAGCCCAGAGAAATTTGGATTAATACCTCATAGTATTATGAAATGGCATCATTTTATAATTAAAGTCACAACGGTGAAAGATGAGCATGCGTCCCATTAGCTAGTTGGTAAGGTAACGGCTTACCAAGGCGACGATGGGTAGGGGTCCTGAGAGGGAGATCCCCCACACTGGTACTGAGAC
>46598
TAGCGGCAGGCTTAACACATGCAAGTCGAGGGGTATAGGTTTTCGGACCTAGAGACCGGCGCACGGGTGCGTAACGCGTATGCAATCTACCTTTCACAGAGGGATAGCCCAGAGAAATTTGGATTAATACCTCATAGTATTATAGAATGGCATCATTTTATAATTAAAGTCACAACGGTGAAAGATGAGCATGCGTCCCATTAGCTAGTTGGTATGGTAACGGCATACCAAGGCAACGATGGGTAGGGGTCCTGAGAGGGAGATCCCCCACACTGGTACTGAGAC
>3a7f3
TAGCGGCAGGCTTAACACATGCAAGTCGAGGGGTATTGGTTTTCGGACCAAGAGACCGGCGCACGGGTGCGTAACGCGTATGCAATCTACCTTTCACAGAGGGATAGCCCAGAGAAATTTGGATTAATACCTCATAGTATTATGATAAGGCATCTTATTATAATTAAAGTCACAACGGTGAAAGATGAGCATGCGTCCCATTAGCTTGTTGGTAAGGTAACGGCTTACCAAGGCAACGATGGGTAGGGGTCCTGAGAGGGAGATCCCCCACACTGGTACTGAGAC
>45eac
TAGCGGCAGGCTTAACACATGCAAGTCGAGGGGTATAGTTCTTCGGAATTAGAGACCGGCGCACGGGTGCGTAACGCGTATGCAATCTACCTTTCACAGAGGGATAGCCCAGAGAAATTTGGATTAATACCTCATAGTATTATGGATTGGCATCAATCTATAATTAAAGTCACAACGGTGAAAGATGAGCATGCGTCCCATTAGCTAGTTGGTATGGTAACGGCATACCAAGGCAACGATGGGTAGGGGTCCTGAGAGGGAGATCCCCCACACTGGTACTGAGAC
>d738a
TAGCGGCAGGCTTAACACATGCAAGTCGAGGGGTATAGTAGCAATACTAGAGACCGGCGCACGGGTGCGTAACGCGTATGCAATCTACCTTTTGCAGAGGGATAGCCCAGAGAAATTTGGATTAATACCTCATAGTATAGTACCTTGGCATCAAGGAACTATTAAAGTCACAACGGCAAAAGATGAGCATGCGTCCCATTAGTTAGTTGGTAAGGTAACGGCTTACCAAGACTACGATGGGTAGGGGTCCTGAGAGGGAGATCCCCCACACTGGTACTGAGAC
>fab38
TAGCGGCAGGCTTAACACATGCAAGTCGAGGGGTATTGGTTTTCGGACCAAGAGACCGGCGCACGGGTGCGTAACGCGTATGCAATCTACCTTTTGCAGAGGGATAGCCCAGAGAAATTTGGATTAATACCTCATAGTATAGTACCTTGGCATCAAGGAACTATTAAAGTCACAACGGCAAAAGATGAGCATGCGTCCCATTAGCTAGTTGGTAAGGTAACGGCTTACCAAGGCTACGATGGGTAGGGGTCCTGAGAGGGAGATCCCCCACACTGGTACTGAGAC
>f46f5
TAGCGGCAGGCTTAACACATGCAAGTCGAGGGGTATTGGTTTTCGGACCAAGAGACCGGCGCACGGGTGCGTAACGCGTATGCAATCTACCTTTTGCAGAGGGATAGCCCAGAGAAATTTGGATTAATACCTCATAGTATAGTACCTTGGCATCAAGGAACTATTAAAGTCACAACGGCAAAAGATGAGCATGCGTCCCATTAGCTAGTTGGTAAGGTAACGGCTTACCAAGGCGACGATGGGTAGGGGTCCTGAGAGGGAGATCCCCCACACTGGTACTGAGAC
>9dac6
TAGCGGCAGGCTTAACACATGCAAGTCGAGGGGTATAGTTCTTCGGAGCTAGAGACCGGCGCACGGGTGCGTAACGCGTATGCAATCTACCTTTCACAGAGGGATAGCCCAGAGAAATTTGGATTAATACCTCATAGTATAACGACTCGGCATCGAGATGTTATTAAAGTCACAACGGTGAAAGATGAGCATGCGTCCCATTAGCTTGTTGGTAAGGTAACGGCTTACCAAGGCTACGATGGGTAGGGGTCCTGAGAGGGAGATCCCCCACACTGGTACTGAGAC
>f8bf1
TAGCGGCAGGCTTAACACATGCAAGTCGAGGGGTATAGTTCTTCGGAACTAGAGACCGGCGCACGGGTGCGTAACGCGTATGCAATCTACCTTTTACAGAGGGATAGCCCAGAGAAATTTGGATTAATACCTCATAGTATAATGAGTTGGCATCAACACATTATTAAAGTCACAACGGTAAAAGATGAGCATGCGTCCCATTAGCTTGTTGGTAAGGTAACGGCTTACCAAGGCAACGATGGGTAGGGGTCCTGAGAGGGAGATCCCCCACACTGGTACTGAGAC
>2982a
TAGCGGCAGGCTTAACACATGCAAGTCGAGGGGTATAGTTCTTCGGAACTAGAGACCGGCGCACGGGTGCGTAACGCGTATGCAATCTACCTTTCACAGAGGGATAGCCCAGAGAAATTTGGATTAATACCTCATAGTATAATGAGTTGGCATCAACACATTATTAAAGTCACAACGGTGAAAGATGAGCATGCGTCCCATTAGCTAGATGGTAAGGTAACGGCTTACCATGGCAACGATGGGTAGGGGTCCTGAGAGGGAGATCCCCCACACTGGTACTGAGAC
>ad341
TAGCGGCAGGCTTAACACATGCAAGTCGAGGGGTATAGTTCTTCGGAACTAGAGACCGGCGCACGGGTGCGTAACGCGTATGCAATCTACCTTTCACAGAGGGATAGCCCAGAGAAATTTGGATTAATACCTCATAGTATAATGAGTTGGCATCAACACATTATTAAAGTCACAACGGTGAAAGATGAGCATGCGTCCCATTAGCTAGATGGTAAGGTAACGGCTTACCATGGCTACGATGGGTAGGGGTCCTGAGAGGGAGATCCCCCACACTGGTACTGAGAC
>3b94d
TAGCGGCAGGCTTAACACATGCAAGTCGAGGGGTATACTTCTTCGGGAGTAGAGACCGGCGCACGGGTGCGTAACGCGTATGCAATCTACCTTTTACAGAGGGATAGCCCAGAGAAATTTGGATTAATACCTCATAGTATATAGAGTTGGCATCAACACTATATTAAAGTCACAACGGTAAAAGATGAGCATGCGTCCCATTAGCTAGTTGGTAAGGTAACGGCTTACCAAGGCTACGATGGGTAGGGGTCCTGAGAGGGAGATCCCCCACACTGGTACTGAGAC
>a5a78
TAGCGGCAGGCTTAACACATGCAAGTCGAGGGGTATACTTCTTCGGGAGTAGAGACCGGCGCACGGGTGCGTAACGCGTATGCAATCTACCTTTTACAGCGGGATAGCCCAGAGAAATTTGGATTAATACCTCATAGTATATAGAGTTGGCATCAACACTATATTAAAGTCACAACGGTAAAAGATGAGCATGCGTCCCATTAGCTAGTTGGTAAGGTAACGGCTTACCAAGGCTACGATGGGTAGGGGTCCTGAGAGGGAGATCCCCCACACTGGTACTGAGAC
>66290
TAGCGGCAGGCTTAACACATGCAAGTCGAGGGGTATGGTTCTTCGGAGCCAGAGACCGGCGCACGGGTGCGTAACGCGTATGCAATCTACCTTTTACAGCGGGATAGCCCAGAGAAATTTGGATTAATACCTCATAGTATATAGAGTTGGCATCAACACTATATTAAAGTCACAACGGTAAAAGATGAGCATGCGTCCCATTAGCTAGTTGGTAAGGTAACGGCTTACCAAGGCTACGATGGGTAGGGGTCCTGAGAGGGAGATCCCCCACACTGGTACTGAGAC
>0cea2
TAGCGGCAGGCTTAACACATGCAAGTCGAGGGGTATGGTTCTTCGGAGCCAGAGACCGGCGCACGGGTGCGTAACGCGTATGCAATCTACCTTTTACAGAGGGATAGCCCAGAGAAATTTGGATTAATACCTCATAGTATATAGAGTTGGCATCAACACTATATTAAAGTCACAACGGTAAAAGATGAGCATGCGTCCCATTAGCTAGTTGGTAAGGTAACGGCTTACCAAGGCTACGATGGGTAGGGGTCCTGAGAGGGAGATCCCCCACACTGGTACTGAGAC
>6da0f
TAGCGGCAGGCTTAACACATGCAAGTCGAGGGGTATAGTTCTTCGGAACTAGAGACCGGCGCACGGGTGCGTAACGCGTATGCAATCTACCTTTTACAGAGGGATAGCCCAGAGAAATTTGGATTAATACCTCATAGTATCTTCGATCCGCATGGATTGATTATTAAAGTCACAACGGTAAAAGATGAGCATGCGTCCCATTAGCTAGTTGGTAAGGTAACGGCTTACCAAGGCAACGATGGGTAGGGGTCCTGAGAGGGAGATCCCCCACACTGGTACTGAGAC
>55fcf
TAGCGGCAGGCTTAACACATGCAAGTCGAGGGGTATAGTTCTTCGGAACTAGAGACCGGCGCACGGGTGCGTAACGCGTATGCAATCTACCTTTTACAGAGGGATAGCCCAGAGAAATTTGGATTAATACCTCATAGTATCTTCGATCCGCATGGATTGATTATTAAAGTCACAACGGTAAAAGATGAGCATGCGTCCCATTAGCTAGATGGTAAGGTAACGGCTTACCATGGCAACGATGGGTAGGGGTCCTGAGAGGGAGATCCCCCACACTGGTACTGAGAC
>5b450
TAGCGGCAGGCTTAACACATGCAAGTCGAGGGGTATAGTTCTTCGGAGCTAGAGACCGGCGCACGGGTGCGTAACGCGTATGCAATCTACCTTTTACAGAGGGATAGCCCAGAGAAATTTGGATTAATACCTCATAGCATAGCAGTATCGCATGATACCACTATTAAAGTTCCAACGGTAAAAGATGAGCATGCGTCCCATTAGCTAGATGGTAAGGTAACGGCTTACCATGGCTACGATGGGTAGGGGTCCTGAGAGGGAGATCCCCCACACTGGTACTGAGAC
>5566b
TAGCGGCAGGCTTAACACATGCAAGTCGAGGGGTAGGGTAGCAATACCTGAGACCGGCGCACGGGTGCGTAACGCGTATGCAATCTACCTTTTACAGAGGGATAGCCCAGAGAAATTTGGATTAATACCTCATAGCATAGCAACTTCGCATGAAGTCACTATTAAAGTCACAACGGTAAAAGATGAGCATGCGTCCCATTAGCTAGATGGTAAGGTAACGGCTTACCATGGCAACGATGGGTAGGGGTCCTGAGAGGGAGATCCCCCACACTGGTACTGAGAC
>f62a3
TAGCGGCAGGCTTAACACATGCAAGTCGAGGGGTATAGGGAGCTTGCTTCCTAGAGACCGGCGCACGGGTGCGTAACGCGTATGCAATCTACCTTTTGCAGAGGGATAGCCCAGAGAAATTTGGATTAATACCTCATAGTATAGCAGTTTCGCATGAAACCACTATTAAAGTCACAACGGCAAAAGATGAGCATGCGTCCCATTAGCTTGTTGGTAAGGTAACGGCTTACCAAGGCAACGATGGGTAGGGGTCCTGAGAGGGAGATCCCCCACACTGGTACTGAGAC
>68f1e
TAGCGGCAGGCTTAACACATGCAAGTCGAGGGGTATAGTTCTTCGGAACTAGAGACCGGCGCACGGGTGCGTAACGCGTATGCAATCTACCTTTTGCAGAGGGATAGCCCAGAGAAATTTGGATTAATACCTCATAGTATAGCAGTTTCGCATGAAACCACTATTAAAGTCACAACGGCAAAAGATGAGCATGCGTCCCATTAGCTAGTTGGTAAGGTAACGGCTTACCAAGGCTACGATGGGTAGGGGTCCTGAGAGGGAGATCCCCCACACTGGTACTGAGAC
>01d9d
TAGCGGCAGGCTTAACACATGCAAGTCGAGGGGTAGAAGGAGCTTGCTCCTTTGAGACCGGCGCACGGGTGCGTAACGCGTATGCAATCTACCTTTTGCAGAGGGATAGCCCAGAGAAATTTGGATTAATACCTCATAGTATAGTTTCTTCGCATGAAGTTACTATTAAAGTCACAACGGCAAAAGATGAGCATGCGTCCCATTAGCTAGTTGGTAAGGTAACGGCTTACCAAGGCTACGATGGGTAGGGGTCCTGAGAGGGAGATCCCCCACACTGGTACTGAGAC
>32653
TAGCGGCAGGCTTAACACATGCAAGTCGAGGGGTATAGTTCTTCGGAATTAGAGACCGGCGCACGGGTGCGTAACGCGTATGCAATCTACCTTTTGCAGAGGGATAGCCCAGAGAAATTTGGATTAATACCTCATAGTATCTCGTTGTCGCATGACAACAAGATTAAAGTCACAACGGCAAAAGATGAGCATGCGTCCCATTAGCTAGTTGGTAAGGTAACGGCTTACCAAGGCTACGATGGGTAGGGGTCCTGAGAGGGAGATCCCCCACACTGGTACTGAGAC
>1e742
TAGCGGCAGGCTTAACACATGCAAGTCGAGGGGTAGAAGGAGCTTGCTCCTTTGAGACCGGCGCACGGGTGCGTAACGCGTATGCAATCTACCTTTTGCAGAGGGATAGCCCAGAGAAATTTGGATTAATACCTCATAGTATAGCAGTTTCGCATGAAACCACTATTAAAGTCACAACGGCAAAAGATGAGCATGCGTCCCATTAGCTAGTTGGTAAGGTAACGGCTTACCAAGGCTACGATGGGTAGGGGTCCTGAGAGGGAGATCCCCCACACTGGTACTGAGAC
>6c2e2
TAGCGGCAGGCTTAACACATGCAAGTCGAGGGGTATAGGGAGCTTGCTTCCTAGAGACCGGCGCACGGGTGCGTAACGCGTATGCAATCTACCTTTTGCAGAGGGATAGCCCAGAGAAATTTGGATTAATACCTCATAGTATGTGAGAATGGCATCATTTTCACATTAAAGTCACAACGGCAAAAGATGAGCATGCGTCCCATTAGCTTGTTGGTAAGGTAACGGCTTACCAAGGCAACGATGGGTAGGGGTCCTGAGAGGGAGATCCCCCACACTGGTACTGAGAC
>6f387
TAGCGGCAGGCTTAACACATGCAAGTCGAGGGGTATAGGAAGCTTGCTTCCTAGAGACCGGCGCACGGGTGCGTAACGCGTATGCAATCTACCTTTTGCAGAGGGATAGCCCAGAGAAATTTGGATTAATACCTCATAGTATGTGAGAATGGCATCATTTTCACATTAAAGTCACAACGGCAAAAGATGAGCATGCGTCCCATTAGCTTGTTGGTAAGGTAACGGCTTACCAAGGCAACGATGGGTAGGGGTCCTGAGAGGGAGATCCCCCACACTGGTACTGAGAC
>c9373
TAGCGGCAGGCTTAACACATGCAAGTCGAGGGGTATAGTTCTTCGGAACTAGAGACCGGCGCACGGGTGCGTAACGCGTATGCAATCTACCTTTTGCAGAGGGATAGCCCAGAGAAATTTGGATTAATACCTCATAGTATGTGAGAATGGCATCATTTTCACATTAAAGTCACAACGGCAAAAGATGAGCATGCGTCCCATTAGCTTGTTGGTAAGGTAACGGCTTACCAAGGCAACGATGGGTAGGGGTCCTGAGAGGGAGATCCCCCACACTGGTACTGAGAC
>55215
TAGCGGCAGGCTTAACACATGCAAGTCGAGGGGTATAGTTCTTCGGAACTAGAGACCGGCGCACGGGTGCGTAACGCGTATGCAATCTACCTTTTGCAGAGGGATAGCCCAGAGAAATTTGGATTAATACCTCATAGTATGTGAGAATGGCATCATTTTCACATTAAAGTCACAACGGCAAAAGATGAGCATGCGTCCCATTAGCTAGTTGGTAAGGTAACGGCTTACCAAGGCAACGATGGGTAGGGGTCCTGAGAGGGAGATCCCCCACACTGGTACTGAGAC
>ec261
TAGCGGCAGGCTTAACACATGCAAGTCGAGGGGTATAGTTCTTCGGAACTAGAGACCGGCGCACGGGTGCGTAACGCGTATGCAATCTACCTTTTGCAGAGGGATAGCCCAGAGAAATTTGGATTAATACCTCATAGTATGTGAGAATGGCATCATTTTCACATTAAAGTCACAACGGCAAAAGATGAGCATGCGTCCCATTAGCTTGTTGGTAAGGTAACGGCTTACCAAGGCTACGATGGGTAGGGGTCCTGAGAGGGAGATCCCCCACACTGGTACTGAGAC
>318df
TAGCGGCAGGCTTAACACATGCAAGTCGAGGGGTATAGGAAGCTTGCTTCCTAGAGACCGGCGCACGGGTGCGTAACGCGTATGCAATCTACCTTTTGCAGAGGGATAGCCCAGAGAAATTTGGATTAATACCTCATAGTATGTGAGAATGGCATCATTTTCACATTAAAGTCACAACGGCAAAAGATGAGCATGCGTCCCATTAGCTTGTTGGTAAGGTAACGGCTTACCAAGGCTACGATGGGTAGGGGTCCTGAGAGGGAGATCCCCCACACTGGTACTGAGAC
>8f193
TAGCGGCAGGCTTAACACATGCAAGTCGAGGGGTATAGTAGCAATACTAGAGACCGGCGCACGGGTGCGTAACGCGTATGCAATCTACCTTTCACAGAGGGATAGCCCAGAGAAATTTGGATTAATACCTCATAGTATATAGACCTGGCATCAGGATTATATTAAAGTCACAACGGTGAAAGATGAGCATGCGTCCCATTAGCTAGTTGGTATGGTAACGGCATACCAAGGCTACGATGGGTAGGGGTCCTGAGAGGGAGATCCCCCACACTGGTACTGAGAC
>b12cb
TAGCGGCAGGCCTAACACATGCAAGTCGAGGGGTAGGGTAGCAATACCTGAGACCGGCGCACGGGTGCGTAACGCGTATGCAATCTACCTTTTACAGAGGGATAGCCCAGAGAAATTTGGATTAATACCTCATAGTATATAGAGTTGGCATCAACATTATATTAAAGTATCAACGGTAAAAGATGAGCATGCGTCCCATTAGTTAGTTGGTAAGGTAACGGCTTACCAAGACGATGATGGGTAGGGGTCCTGAGAGGGAGATCCCCCACACTGGTACTGAGAC
>f59c6
TAGCGGCAGGCTTAACACATGCAAGTCGAGGGGTATAGTAGCAATACTAGAGACCGGCGCACGGGTGCGTAACGCGTATGCAATCTACCTTTTGCAGAGGGATAGCCCAGAGAAATTTGGATTAATACCTCATAGTATATAGAGTTGGCATCAACACTATATTAAAGTCACAACGGCAAAAGATGAGCATGCGTCCCATTAGCTTGTTGGTAAGGTAACGGCTTACCAAGGCAACGATGGGTAGGGGTCCTGAGAGGGAGATCCCCCACACTGGTACTGAGAC
>042c6
TAGCGGCAGGCTTAACACATGCAAGTCGAGGGGTATAGTAGCAATACTAGAGACCGGCGCACGGGTGCGTAACGCGTATGCAATCTACCTTTTACAGAGGGATAGCCCAGAGAAATTTGGATTAATACCTCATAGTATAACGACTCCGCATGGAGATGTTATTAAAGTCACAACGGTAAAAGATGAGCATGCGTCCCATTAGCTTGTTGGTAAGGTAACGGCTTACCAAGGCTACGATGGGTAGGGGTCCTGAGAGGGAGATCCCCCACACTGGTACTGAGAC
>62800
TAGCGGCAGGCTTAACACATGCAAGTCGAGGGGTATAGTAGCAATACTAGAGACCGGCGCACGGGTGCGTAACGCGTATGCAATCTACCTTTTGCAGAGGGATAGCCCAGAGAAATTTGGATTAATACCTCATAGTATAATGTTTCGGCATCGAGATATTATTAAAGTCACAACGGCAAAAGATGAGCATGCGTCCCATTAGCTAGTTGGTAAGGTAACGGCTTACCAAGGCCACGATGGGTAGGGGTCCTGAGAGGGAGATCCCCCACACTGGTACTGAGAC
>11a26
TAGCGGCAGGCTTAACACATGCAAGTCGAGGGGTATAGTAGCAATACTCGAGACCGGCGCACGGGTGCGTAACGCGTATGCAATCTACCTTTTGCAGAGGGATAGCCCAGAGAAATTTGGATTAATACCTCATAGTATAATGTTTCGGCATCGAGATATTATTAAAGTCACAACGGCAAAAGATGAGCATGCGTCCCATTAGCTAGTTGGTAAGGTAACGGCTTACCAAGGCCACGATGGGTAGGGGTCCTGAGAGGGAGATCCCCCACACTGGTACTGAGAC
>2d78c
TAGCGGCAGGCTTAACACATGCAAGTCGAGGGGTATAGTAGCAATACTAGAGACCGGCGCACGGGTGCGTAACGCGTATGCAATCTACCTTTTGCAGAGGGATAGCCCAGAGAAATTTGGATTAATACCTCATAGTATAATTACTCGGCATCGAGATATTATTAAAGTCACAACGGCAAAAGATGAGCATGCGTCCCATTAGCTAGATGGTAAGGTAACGGCTTACCATGGCCACGATGGGTAGGGGTCCTGAGAGGGAGATCCCCCACACTGGTACTGAGAC
>0d58f
TAGCGGCAGGCTTAACACATGCAAGTCGAGGGGTATAGTAGCAATACTAGAGACCGGCGCACGGGTGCGTAACGCGTATGCAATCTACCTTTCACAGAGGGATAGCCCAGAGAAATTTGGATTAATACCTCATAGTATATGTGAATGGCATCATTTATATATTAAAGTCACAACGGTGAAAGATGAGCATGCGTCCCATTAGCTAGTTGGTAAGGTAACGGCTTACCAAGGCGACGATGGGTAGGGGTCCTGAGAGGGAGATCCCCCACACTGGTACTGAGAC
>bc076
TAGCGGCAGGCTTAACACATGCAAGTCGAGGGGTATAGTAGCAATACTAGAGACCGGCGCACGGGTGCGTAACGCGTATGCAATCTACCTTTCACAGAGGGATAGCCCAGAGAAATTTGGATTAATACCTCATAGTATTATAGTATGGCATCATATTATAATTAAAGTCACAACGGTGAAAGATGAGCATGCGTCCCATTAGTTAGTTGGTAAGGTAACGGCTTACCAAGACTACGATGGGTAGGGGTCCTGAGAGGGAGATCCCCCACACTGGTACTGAGAC
>ddd57
TAGCGGCAGGCTTAACACATGCAAGTCGAGGGGTATAGTAGCAATACTAGAGACCGGCGCACGGGTGCGTAACGCGTATGCAATCTACCTTTCACAGAGGGATAGCCCAGAGAAATTTGGATTAATACCTCATAGTATTATAGTATGGCATCATATTATAATTAAAGTCACAACGGTGAAAGATGAGCATGCGTCCCATTAGCTAGTTGGTATGGTAACGGCATACCAAGGCGACGATGGGTAGGGGTCCTGAGAGGGAGATCCCCCACACTGGTACTGAGAC
>f26fa
TAGCGGCAGGCTTAACACATGCAAGTCGAGGGGTATAGTTCTTCGGAACTAGAGACCGGCGCACGGGTGCGTAACGCGTATGCAATCTACCTTTCACAAAGGGATAGCCCAGAGAAATTTGGATTAATACCTTATAGTATATATGAATGGCATCATTTATATATTAAAGATTTATCGGTGAAAGATGAGCATGCGTCCCATTAGCTTGTTGGTAAGGTAACGGCTTACCAAGGCTACGATGGGTAGGGGTCCTGAGAGGGAGATCCCCCACACTGGTACTGAGAC
>8c41c
TAGCGGCAGGCTTAACACATGCAAGTCGAGGGGTAGAGTTAGCTTGCTAACTTGAGACCGGCGCACGGGTGCGTAACGCGTATGCAATCTACCTTTTGCAGAGGGATAGCCCAGAGAAATTTGGATTAATACCTCATAGTATATATGAATGGCATCATTTATATATTAAAGTCACAACGGCAAAAGATGAGCATGCGTCCCATTAGCTAGATGGTAAGGTAACGGCTTACCATGGCTACGATGGGTAGGGGTCCTGAGAGGGAGATCCCCCACACTGGTACTGAGAC
>25248
TAGCGGCAGGCTTAACACATGCAAGTCGAGGGGTATAGGGAGCTTGCTTCCTAGAGACCGGCGCACGGGTGCGTAACGCGTATGCAATCTACCTTTTGCAGAGGGATAGCCCAGAGAAATTTGGATTAATACCTCATAGTATATATGAATGGCATCATTTATATATTAAAGTCACAACGGCAAAAGATGAGCATGCGTCCCATTAGCTAGATGGTAAGGTAACGGCTTACCATGGCTACGATGGGTAGGGGTCCTGAGAGGGAGATCCCCCACACTGGTACTGAGAC
>c23ea
TAGCGGCAGGCTTAACACATGCAAGTCGAGGGGTAGAGCTAGCTTGCTAGCTTGAGACCGGCGCACGGGTGCGTAACGCGTATGCAATCTACCTTTTACAGGGGGATAGCCCAGAGAAATTTGGATTAATACCCCATGGTATATGTGAATGGCATCATTTACATATTAAAGTCACAACGGTAAAAGATGAGCATGCGTCCCATTAGCTAGTTGGTAAGGTAACGGCTTACCAAGGCTACGATGGGTAGGGGTCCTGAGAGGGAGATCCCCCACACTGGTACTGAGAC
>51066
TAGCGGCAGGCTTAACACATGCAAGTCGAGGGGTAGGGTAGCAATATCTGAGACCGGCGCACGGGTGCGTAACGCGTATGCAATCTACCTTTTACAGGGGGATAGCCCAGAGAAATTTGGATTAATACCCCATAGAATAATTGAATCGCATGGTTTGATTATTAAAGTACCAACGGTAAAAGATGAGCATGCGTCCCATTAGCTAGATGGTAAGGTAACGGCTTACCATGGCAACGATGGGTAGGGGTCCTGAGAGGGAGATCCCCCACACTGGTACTGAGAC
>5f5ea
TAGCGGCAGGCTTAACACATGCAAGTCGAGGGGTAGAAGGAGCTTGCTCCTTTGAGACCGGCGCACGGGTGCGTAACGCGTATGCAACCTACCTTGAACAGGGGAATAGCCCAGAGAAATTTGGATTAATGCCCCATGGCATCTTCGAGCGGCATCGCTTGATTATTAAAGTAACAACGGTTCAAGATGGGCATGCGTCCCATTAGTTAGTTGGTGAGGTAACGGCTCACCAAGACGATGATGGGTAGGGGTCCTGAGAGGGAGATCCCCCACACTGGTACTGAGAC
>1f1ba
TAGCGGCAGGCTTAACACATGCAAGTCGAGGGGTAGAAGGAGCTTGCTCCTTTGAGACCGGCGCACGGGTGCGTAACGCGTATGCAACCTACCTTCCACAGGGGAATAGCCCAGAGAAATTTGGATTAATGCCCCATGGTATCTTCGGATGGCATCATCCGATTATTAAAGTTCCAACGGTGGAAGATGGGCATGCGTCCCATTAGTTAGTTGGTGAGGTAACGGCTCACCAAGACGATGATGGGTAGGGGTCCTGAGAGGGAGATCCCCCACACTGGTACTGAGAC
>6933f
TAGCGGCAGGCTTAACACATGCAAGTCGAGGGGTATAGTTCTTCGGAACTAGAGACCGGCGCACGGGTGCGTAACGCGTATGCAATCTACCTTTTACAGGGGAATAGCCCAGAGAAATTTGGATTAATGCCCCATAGTATAGTTTATTCGCATGAGTAGATTATTAAAGTTCCAACGGTAAAAGATGAGCATGCGTCCCATTAGCTAGATGGTAAGGTAACGGCTTACCATGGCGACGATGGGTAGGGGTCCTGAGAGGGAGATCCCCCACACTGGTACTGAGAC
>9e1a9
TAGCGGCAGGCTTAACACATGCAAGTCGAGGGGTAGAGGAAGCTTGCTTCCTTGAGACCGGCGCACGGGTGCGTAACGCGTATGCAATCTACCTTTTACAGGGGAATAGCCCAGAGAAATTTGGATTAATGCCCCATAGTATAGTTTATTCGCATGAGTAGATTATTAAAGTTCCAACGGTAAAAGATGAGCATGCGTCCCATTAGCTAGATGGTAAGGTAACGGCTTACCATGGCGACGATGGGTAGGGGTCCTGAGAGGGAGATCCCCCACACTGGTACTGAGAC
>e7667
TAGCGGCAGGCTTAACACATGCAAGTCGAGGGGTATCCTAGCAATAGGAGAGACCGGCGCACGGGTGCGTAACGCGTATGCAATCTACCTTATACAGGGGGATAGCCCAGAGAAATTTGGATTAATACCCCATAGTATAATTGAATGGCATCATTTAATTATTAAAGTTCCAACGGTATAAGATGAGCATGCGTATCATTAGCTAGATGGTAAGGTAACGGCTTACCATGGCTACGATGATTAGGGGTCCTGAGAGGGAGATCCCCCACACTGGTACTGAGAC
>1760e
TAGCGACAGGCCTAACACATGCAAGTCGAGGGAAAGAGTAGCAATACTTGAAACCGGCGCACGGGTGAGTAACGCGTATGTAACCTACCTACAACAGGGGGATAGCTTTCGGAAACGGAAATTAACACCGCATAAGACCACGCTTTCGCATGGGAGTGTAGTAAAATTTACGGAGGTTGTAGATGGGCATGCGTGACATTAGCTAGTTGGTAAGGTAACGGCTTACCAAGGCAACGATGTCTAGGGGTTCTGAGAGGAAGGTCCCCCACACTGGTACTGAGAC
>47eec
TAGCGGCAGGCCTAATACATGCAAGTCGAGCGGGATTAAGTAGCAATACTTATGAGAGCGGCGCACGGGTGCGTAACGCGTATGCAACCTACCCACAACTGGAGGATAGCTTTCGGAAACGGAAATTAATACTCCATAATGCAGGGGTACCGCATGGTACTATTTGCTAAAGATTTATTGGTTGTGGATGGGCATGCGTCTGATTAGTTAGTTGGTGAGGTAACGGCTCACCAAGACATCGATCAGTAGGGGGTCTGAGAGGATGATCCCCCACACTGGCACTGAGAT
>920c1
TAGCGGCAGGCCTAATACATGCAAGTCGAACGGCAGTAGAACCAGCAATGGTTTTGCGAGAGTGGCGAACGGGTGCGTAACGCGTATGCAACCTACCTCCAACTGGGGAATAGCCCTGGGAAACCGGGATTAATACCGCATAAGATGGTAGAACCGCATGGTTCAGCCATTAAAGTTTTGCGGTTGGAGATGGGCATGCGTGCCATTAGCTAGTTGGCGGGGTAATAGCCCACCAAGGCGACGATGGCTAGGGGTTCTGAGAGGATGATCCCCCACACTGGTACTGAGAT
>8c852
TAGCTACAGGCTTAACACATGCAAGTCGAGGGGAAACGGCATTAAGTGCTTGCACTTTTTGGACGTCGACCGGCGCACGGGTGAGTAACGCGTATCCAACCTTCCCATGACTAAGGGATAACCTGCCGAAAGGCAGACTAATACCTTATGGTCTTCACTGACGGCATCAGATGTGAAGTAAAGATTTATCGGTTATGGATGGGGATGCGTCTGATTAGCTTGTTGGCGGGGTAACGGCCCACCAAGGCAACGATCAGTAGGGGTTCTGAGAGGAAGGTCCCCCACATTGGAACTGAGAC
>281f7
TAGCTACAGGCTTAACACATGCAAGTCGAGGGGAAACGGCATTGAGTGCTTGCACTCTTTGGACGTCGACCGGCGCACGGGTGAGTAACGCGTATCCAACCTTCCCATTACTGTGGGATAACCTGCCGAAAGGCAGACTAATACCGCATAGTCTTCGATGACGGCATCAGATTTGAAGTAAAGATTTATCGGTAATGGATGGGGATGCGTCTGATTAGCTTGTTGGCGGGGTAACGGCCCACCAAGGCGACGATCAGTAGGGGTTCTGAGAGGAAGGTCCCCCACATTGGAACTGAGAC
>fe37e
TAGCGGCAGGCCTAATACATGCAAGTCGAGCGGCAAGTCGAGGAGTAATCTAAGACCTAGAGCGGCGTACGGGTGCGTAACGCGTATGCAACCTACCTCATACAGGGGGATAGCCCGGAGAAATCTGGATTAATACCCCATAGTACACGATGAAGGCATCTGAGTTGTGTTAAAGATTTATCGGTATGAGATGGGCATGCGTCTGATTAGCTAGTTGGCGGTGTAACGGACCACCAAGGCGACGATCAGTAGGGGTTCTGAGAGGAAGGTCCCCCACACTGGCACTGAGAT
>6d9df
TAGCGGGAGGCCTAACACATGCAAGCCGAGCGGTATTGTTTCTTCGGAAATGAGAGAGCGGCGTACGGGTGCGGAACACGTGTGCAACCTGCCTTTATCTGGGGGATAGCCTTTCGAAAGGAAGATTAATACTCCATAACATATTGAACGGCATCGTTTAATATTGAAAGCTCCGGCGGATAGAGATGGGCACGCGCAAGATTAGCTAGTTGGTGAGGTAACGGCTCACCAAGGCGATGATCTTTAGGGGGCCTGAGAGGGTGATCCCCCACACTGGTACTGAGAC
>d04b2
TAGCGGGAGGCCTAACACATGCAAGCCGAGCGGTAGAGATTCTTCGGAATCTTGAGAGCGGCGCACGGGTGCGGAACACGTGTGCAACCTGCCTTTATCTGGGGGATAGCCTTTCGAAAGGAAGATTAATACCCCATAATATATTGAGTGGCATCACTTGATATTGAAAACTCCGGTGGATAGAGATGGGCACGCGCAAGATTAGATAGTTGGTGAGGTAACGGCTCACCAAGTCAATGATCTTTAGGGGGCCTGAGAGGGTGATCCCCCACACTGGTACTGAGAC
>9a876
TAGCGGGAGGCCTAACACATGCAAGCCGAGCGGTAGAGATTCTTCGGACTCTTGAGAGCGGCGCACGGGTGCGGAACACGTGTGCAACCTGCCTTTATCTGGGGGATAGCCTTTCGAAAGGAAGATTAATACCCCATAATATATTGAGTGGCATCACTTGATATTGAAAACTCCGGTGGATAGAGATGGGCACGCGCAAGATTAGATAGTTGGTGAGGTAACGGCTCACCAAGTCAATGATCTTTAGGGGGCCTGAGAGGGTGATCCCCCACACTGGTACTGAGAC
>2412b
TAGCGGGAGGCCTAACACATGCAAGCCGAGCGGTAGAGATTCTTCGGCATCTTGAGAGCGGCGCACGGGTGCGGAACACGTGTGCAACCTGCCTTTATCTGGGGGATAGCCTTTCGAAAGGAAGATTAATACCCCATAATATATTGAGTGGCATCACTTGATATTGAAAACTCCGGTGGATAGAGATGGGCACGCGCAAGATTAGATAGTTGGTGAGGTAACGGCTCACCAAGTCAATGATCTTTAGGGGGCCTGAGAGGGTGATCCCCCACACTGGTACTGAGAC
>aaf46
TAGCGGGAGGCCTAACACATGCAAGCCGAGCGGTAGAGATTCTTCGGAATCTTGAGAGCGGCGTACGGGTGCGGAACACGTGTGCAACCTGCCTTTATCAGGGAGATAGCCTTTCGAAAGGAAGATTAATATCCCATAATATTTTGACTGGCATCAGTTTAAATTGAAAGCTCCGGCGGATAGAGATGGGCACGCGCAAGATTAGATAGTTGGCGGGGTAACGGCCCACCAAGTCAATGATCTTTAGGGGGCCTGAGAGGGTGATCCCCCACACTGGTACTGAGAC
>56a1f
TAGCGGGAGGCTTAACACATGCAAGCCGAGGGGTATTTGTAGCTTGCTACAGAGAGACCGGCGCACGGGTGCGTAACGCGTATGCAATCTGCCTTTATCACAGGGATAGCCTTTCGAAAGGGAGATTAATACCTGATAACATTTAGTATAGCATTATATTAGATTAAAAGATTTATCGGATAAAGATGAGCATGCGTATGATTAGATAGTTGGAGAGGTAACGGCTCACCAAGTCAACGATCATTAGGGGGCCTGAGAGGGTGAACCCCCACACTGGTACTGAGAC
>4852a
TAGCGGCAGGCTTAATACATGCAAGTCGAGGGGCAGCAGGGATAGCAATATTCGCTGGCGACCGGCGCACGGGTGCGTAACACGTATACAATCTGCCTTTTACTGGGGGATAGCCTTTCGAAAGAGAGATTAATACCCCATAATAGATTGCTCGGCATCGAGTGATTTTGAAAGCTCCGGCGGTAAGAGATGAGTATGCGTCTGATTAGCTAGTAGGTGAGGTAACGGCTCACCTAGGCCACGATCAGTAGGGGATCTGAGAGGACTAACCCCCACACGGATACTGAGAC
>0c34c
TAGCGGCAGGCTTAATACATGCAAGTCGAGGGGCAGCACGAATAGCAATATTTGGTGGCGACCGGCGCACGGGTGCGTAACACGTATACAACCTACCTATAACAGGGGGATAGCCTTTCGAAAGAGAGATTAATACCCCGTAATAAATTGAGTGGCATCACTTGATTTTGAAAGCTCCGGCGGTTATAGATGGGTATGCGTCTGATTAGCTAGTTGGTGAGGTAATGGCTCACCAAGGCGACGATCAGTAGGGGATCTGAGAGGACTAACCCCCACACTGGTACTGAGAC
>3e0a1
TAGCGGCAGGCTTAATACATGCAAGTCGAGGGGCAGCACGGTTAGCAATAACTGGTGGCGACCGGCGCACGGGTGCGTAACACGTATACAATCTACCTTAAACAGGGGGATAGCCTTTCGAAAGAGAGATTAATACCCCGTAATAAATTGAACGGCATCGTTTGATTTTGAAAGCTCCGGCGGTTTGAGATGAGTATGCGTCTGATTAGCTAGTTGGTGAGGTAACGGCTCACCAAGGCGACGATCAGTAGGGGATCTGAGAGGACTAACCCCCACACTGGTACTGAGAC
>6b0af
TAGCGGCAGGCTTAATACATGCAAGTCGAGGGGCAGCACGAATAGCAATATTTGGTGGCGACCGGCGCACGGGTGCGTAACACGTATACAATCTACCTTCAACAGGGGGATAGCCTTTCGAAAGAGAGATTAATACCCCGTAATAAATTGAGTGGCATCACTTGATTTTGAAAGTTCCGACGGTTGAAGATGAGTATGCGTCTGATTAGCTAGTTGGTGAGGTAACGGCTCACCAAGGCGACGATCAGTAGGGGATCTGAGAGGACTAACCCCCACACTGGTACTGAGAC
>187d6
TAGCGGCAGGCTTAATACATGCAAGTCGAGGGGCAGCACGAATAGCAATATTTGGTGGCGACCGGCGCACGGGTGCGTAACACGTATACAATCTACCTTCAACAGGGGGATAGCCTTTCGAAAGAGAGATTAATACCCCGTAATATATGAGATGGCATCATTTTATATTGAAAGTTCCGACGGTTGAAGATGAGTATGCGTCTGATTAGCTAGTAGGTGAGGTAACGGCTCACCTAGGCTACGATCAGTAGGGGATCTGAGAGGACTAACCCCCACACTGGTACTGAGAC
>6b224
TAGCGGCAGGCTTAATACATGCAAGTCGAGGGGCAGCACGAATAGCAATATTTGGTGGCGACCGGCGCACGGGTGCGTAACACGTATACAATCTACCTTCAACAGGGGGATAGCCTTTCGAAAGAGAGATTAATACCCCGTAATATATTTAATGGCATCATTGAATATTGAAAGTTCCGGCGGTTGAAGATGAGTATGCGTCTGATTAGCTAGTTGGTGAGGTAATGGCTCACCAAGGCTACGATCAGTAGGGGATCTGAGAGGACTAACCCCCACACTGGTACTGAGAC
>1df14
TAGCGGCAGGCTTAATACATGCAAGTCGAGGGGCAGCACGAATAGCAATATTTGGTGGCGACCGGCGCACGGGTGCGTAACACGTATACAACCTACCTATAACAGGGGGATAGCCTTTCGAAAGAGAGATTAATACCCCGTAATAAATTGAACGGCATCGTTTGATTTTGAAAGCTCCGGCGGTTATAGATGGGTATGCGTCTGATTAGCTAGTTGGTGAGGTAACGGCTCACCAAGGCGACGATCAGTAGGGGATCTGAGAGGACTAACCCCCACACTGGTACTGAGAC
>98152
TAGCGGCAGGCCTAATACATGCAAGTCGAGGGGCAGCGGGAGTAGCAATACTTGCCGGCGACCGGCGCACGGGTGCGTAACACGTATACAATCTGCCTTCTACTGGGGGATAGCCTTTCGAAAGAGAGATTAATACCCCATAATAAATGAAATAGCATTATTTTATTTTGAAAGATCCGTCGGTAGAAGATGAGTATGCGTCTGATTAGCTAGTTGGTGAGGTAATGGCTCACCAAGGCTACGATCAGTAGGGGATCTGAGAGGACTACCCCCCACACTGGTACTGAGAC
>4b7c4
TAGCGGCAGGCTTAATACATGCAAGTCGAGGGGCAGCGGGAGTAGCAATACTTGCCGGCGACCGGCGCACGGGTGCGTAACACGTATACAATCTGCCTCTTACAGGGGGATAGCCCGGAGAAATCCGGATTAATACCCCATAACAAATTGGTTGGCATCAACTGATTTTAAAAATTCCGATGGTAAGAGATGAGTATGCGTCTGATTAGCTAGTTGGTAGTGTAACGGACTACCAAGGCAACGATCAGTAGGGGATCTGAGAGGACTACCCCCCACACTGGTACTGAGAC
>0ccf0
TAGCGGCAGGCCTAATACATGCAAGTCGAGGGGCAGCGGGAGTAGCAATACTTGCCGGCGACCGGCGCACGGGTGCGTAACACGTATACAATCTGCCCATATCAGGGGAATAGCCCGGAGAAATTCGGATTAATACCCCATAATAGTAGAAGAGGCATCTCTTTTATTTGAAAGCTACGGCGGATATGGATGAGTATGCGTCTGATTAGTTAGTTGGTGAGGTAACGGCTCACCAAGACCACGATCAGTAGGGGATCTGAGAGGACTACCCCCCACACGGATACTGAGAC
>5dc33
TAGCGGCAGGCTTAATACATGCAAGTCGAGGGGCAGCAGGAATAGCAATATTTGCTGGCGACCGGCGCACGGGTGCGTAACACGTATACAATCTGCCTTTAACAGGGGGATAGCCCGGAGAAATCCGGATTAATACCCCATAACACAAGAAACGGCATCGTTTTTTGTTGAAAGCTCCGGCGGTTAAAGATGAGTATGCGTCTGATTAGCTAGTTGGTGAGGTAACGGCTCACCAAGGCGACGATCAGTAGGGGATCTGAGAGGATTAACCCCCACACGGATACTGAGAC
>74440
TAGCGGCGGGCTTAATACATGCAAGTCGAGGGGCAGCACGATGTAGCAATACATTGGTGGCGACCGGCGGACGGGTGCGTAACACGTATGCAACTTGCCTTATACTGGGGGATAGCCCGAAGAAATTCGGATTAATACCCCATAATATCAGGATAAGCATTTATCTTGGTTGAAAACTCCGGTGGTATAAGATGGGCATGCGGTCGATTAGCTTGTTGGTGAGGTAATGGCTCACCAAGGCGACGATCGATAGGGGGCCTGAGAGGGTGATCCCCCACACTGGTACTGAGAC
>61f9b
TAGCGGCAGGCCTAATACATGCAAGGCGAGGGGGTAGCAATACCACCGTCGTACGGGTGCGTAACACGTATGCAACCTACCTATCACAGGGGGATAGCCTTTGGAAACAAGGATTAATACCGCATAAAGCAGGGACACCGCATGGTGATATTGCTAAAGATTTATCGGTGATAGATGGGCATGCGTCTGATTAGTTAGATGGTGAGGTAACGGCTCACCATGACGATGATCAGTAGGGGGCGTCAGAGCGTGGTCCCCCACACTGGCACTGAGATACGGGC
>d68e3
TAGCGGCAGGCCTAATACATGCAAGACGAGGGGTTAGCAATAACACCGTCGCACGGGTGCGTAACGCGTATGCAACCTACCTATCACAGGGGGATAGCCTTTGGAAACAGGGATTAATACCGCATAATACTATTTAGTGGCATTATTAGATAGTTAAAGATTTATCGGTGATAGATGGGCATGCGTCTGATTAGTTAGATGGTGAGGTAACGGCTCACCATGACGATGATCAGTAGGGGGCGTCAGAGCGTGGTCCCCCACACTGGCACTGAGATACGGGC
>cb6fc
TAGCGGCAGGCTTAATACATGCAAGTCGAGGGGGCAGCAATGTCACCGGCGAACGGGTGCGTAACGCGTATGCAACCTACCTACATCAGGGGGATAGCCCTAGGAAACTGGGATTAACACCGCATAACAATAGAGTTGGCATCAACTTTATTTGAAATATTTATAGGATGTAGATGGGCATGCGTAGGATTAGCTAGTTGGTAAGGTAACGGCTTACCAAGGCTACGATCCTTAGGGGCTCTGAGAGGAGTATCCCCCACACTGGCACTGAGATACGGGCC
>bddda
TAGCGGCAGGCTTAATACATGCAAGTCGAGGGGGCAGCAATGTCACCGGCGAACGGGTGCGTAACGCGTATGCAACCTACCTACATCAGGGGGATAGCCCTAGGAAACTGGGATTAACACCGCATAATATATGACAAGGCATCTTGTTATATTGAAATATTTATAGGATGTAGATGGGCATGCGTAGGATTAGCTAGTTGGTAAGGTAACGGCTTACCAAGGCTACGATCCTTAGGGGCTCTGAGAGGAGTATCCCCCACACTGGCACTGAGATACGGGCC
>beba4
TAGCGGCAGGCTTAATACATGCAAGTCGAGGGGGCAGCAATGTCACCGGCGAACGGGTGCGTAACGCGTATGCAACCTACCTACATCAGGGGGATAGCCCTAGGAAACTGGGATTAACACCGCATAACATATGACAAGGCATCTTGTTATATTGAAATATTTATAGGATGTAGATGGGCATGCGTAGGATTAGCTAGTTGGTAAGGTAACGGCTTACCAAGGCTACGATCCTTAGGGGCTCTGAGAGGAGTATCCCCCACACTGGCACTGAGATACGGGCC
>f872c
TAGCGGCAGGCTTAATACATGCAAGTCGAGGGGGCAGCAATGTCACCGGCGAACGGGTGCGTAACGCGTATGCAACCTACCTACATCAGGGGGATAGCCCTAGGAAACTGGGATTAACACCGCATAATACTAGACACGGCATCGTGATTAGTTGAAATATTTATAGGATGTAGATGGGCATGCGTAGGATTAGCTAGTTGGTAAGGTAACGGCTTACCAAGGCTACGATCCTTAGGGGCTCTGAGAGGAGTATCCCCCACACTGGCACTGAGATACGGGCC
>6c99b
TAGCGGCAGGCTTAATACATGCAAGTCGAGGGGGCAGCAATGTCACCGGCGAACGGGTGCGTAACGCGTATGCAACCTACCTACATCAGGGGGATAGCCCTAGGAAACTGGGATTAACACCGCATAATACTAGACACGGCATCGTGCTTAGTTGAAATATTTATAGGATGTAGATGGGCATGCGTAGGATTAGCTAGTTGGTAAGGTAACGGCTTACCAAGGCTACGATCCTTAGGGGCTCTGAGAGGAGTATCCCCCACACTGGCACTGAGATACGGGCC
>f059d
TAGCGGCAGGCTTAATACATGCAAGTCGAGGGGGCAGCAATGTCACCGGCGAACGGGTGCGTAACGCGTATGCAACCTACCTACATCAGGGGGATAGCCCTAGGAAACTGGGATTAACACCGCATAATATTGGATATGGCATCATAACCAATTGAAATATTTATAGGATGTAGATGGGCATGCGTAGGATTAGCTAGTTGGTAAGGTAACGGCTTACCAAGGCTACGATCCTTAGGGGCTCTGAGAGGAGTATCCCCCACACTGGCACTGAGATACGGGCC
>e9b5d
TAGCGGCAGGCTTAATACATGCAAGTCGAGGGGGCAGCAATGTCACCGGCGAACGGGTGCGTAACGCGTATGCAACCTACCTACATCAGGGGGATAGCCCTAGGAAACTGGGATTAACACCGCATAATATTGGATATGGCATCATAACTAATTGAAATATTTATAGGATGTAGATGGGCATGCGTAGGATTAGCTAGTTGGTAAGGTAACGGCTTACCAAGGCTACGATCCTTAGGGGCTCTGAGAGGAGTATCCCCCACACTGGCACTGAGATACGGGCC
>f5ccf
TAGCGGCAGGCTTAATACATGCAAGTCGAGGGGGCAGCAATGTCACCGGCGAACGGGTGCGTAACGCGTATGCAACCTACCTACATCAGGGGGATAGCCCTAGGAAACTGGGATTAACACCGCATAATATAAGCTACGGCATCGTAACTTATTGAAATATTTATAGGATGTAGATGGGCATGCGTAGGATTAGCTAGTTGGTAAGGTAACGGCTTACCAAGGCTACGATCCTTAGGGGCTCTGAGAGGAGTATCCCCCACACTGGCACTGAGATACGGGCC
>e336c
TAGCGGCAGGCTTAATACATGCAAGTCGAGGGGGCAGCAATGTCACCGGCGAACGGGTGCGTAACACGTATGCAACCTACCTATATCAGGGGGATAGCCCGAGGAAACTCGGATTAATACCGCATAATATTAGGATCGGCATCGATTTTAATTGAAAGATTTATTGGATATAGATGGGCATGCGTAGGATTAGCTAGTTGGTAAGGTAACGGCTTACCAAGGCTACGATCCTTAGGGGCTCTGAGAGGAGTATCCCCCACACTGGCACTGAGATACGGGCC
>a4f8b
TAGCGGCAGGCTTAATACATGCAAGTCGAGGGGGCAGCAATGTCACCGGCGAACGGGTGCGTAACACGTATGCAACCTACCTATATCAGGGGGATAGCCCGAGGAAACTCGGATTAATACCGCATAACATTAGGATCGGCATCGATTTTAGTTAAAAGATTTATTGGATATAGATGGGCATGCGTAGGATTAGCTAGTTGGTAAGGTAACGGCTTACCAAGGCTACGATCCTTAGGGGCTCTGAGAGGAGTATCCCCCACACTGGCACTGAGATACGGGCC
>51314
TAGCGGCAGGCTTAATACATGCAAGTCGAGGGGGCAGCAATGTCACCGGCGAACGGGTGCGTAACACGTATGCAACCTACCTATATCAGGGGGATAGCCCGAGGAAACTCGGATTAATACCGCATAACATTAGGATCGGCATCGATTTTAATTGAAAGATTTATTGGATATAGATGGGCATGCGTAGGATTAGCTAGTTGGTAAGGTAACGGCTTACCAAGGCTACGATCCTTAGGGGCTCTGAGAGGAGTATCCCCCACACTGGCACTGAGATACGGGCC
>126e4
TAGCGGCAGGCTTAATACATGCAAGTCAAAGGGGTAGCAATACCACTGGCGTACGGGTGCGTAACACGTATGCAACCTACCTGTCATTGGGGGATAACCCCGCGAAAGCGGGGCTAATACCGCATAAAATAGCAGAGTGGCATCACTCAACTATTAAAGATTTATTGATGACAGATGGGCATGCGTTAGATTAGGTAGTTGGCGAGGTAACGGCTCACCAAGCCTGCGATCTATAGGGGCTCTGAGAGGAGAATCCCCCACACTGGCACTGAGATACGGGC
>0aad8
TAGCGGCGGGCTTAATACATGCAAGTCAAGGGGTAGCAATACACCGGCGTACGGGTGCGTAACGCGTATGCAACCTACCTCAATCTGGGGGATAACTCGGGGAAACTCGAGCTAATACCGCATAAGAAAGTAAAGTGGCATCACTTAGCTTTTAAAGATTTATTGGATTGAGATGGGCATGCGTAGGATTAGATAGTTGGCGAGGTAACGGCTCACCAAGTCTTCGATCCTTAGGGGCTCTGAGAGGAGAATCCCCCACACTGGCACTGAGATACGGGCCA
>92383
TAGCGGCGGGCTTAATACATGCAAGTCAAGGGGTAGCAATACACCGGCGTACGGGTGCGTAACGCGTATGGAACCTGCCCTTATCTGGGGGATAACTCGGGGAAACTCGAGCTAATACCGCATAAGATAGTAGAGAGGCATCTCTTAGCTATTAAAGATTTATCGGATAAGGATGGCCATGCGTAAGATTAGATAGTTGGCGAGGTAACGGCTCACCAAGTCTACGATCTTTAGGGGCTCTGAGAGGAGAATCCCCCACACTGGCACTGAGATACGGGCCA
>299dc
TAGCGGCGGGCTTAATACATGCAAGTCAAGGGGTAGCAATACACCGGCGTACGGGTGCGTAACGCGTATGGAACCTGCCCTTATCTGGGGGATAACTCGGGGAAACTCGAGCTAATACCGCATAAGATAGTAGAGAGGCATCTTTCAGCTATTAAAGATTTATCGGATAAGGATGGCCATGCGTAAGATTAGATAGTTGGCGAGGTAACGGCTCACCAAGTCTACGATCTTTAGGGGCTCTGAGAGGAGAATCCCCCACACTGGCACTGAGATACGGGCCA
>01a62
TAGCGGCGGGCTTAATACATGCAAGTCAAGGGGTAGCAATACACCGGCGTACGGGTGCGTAACGCGTATGGAACCTGCCCTTATCTGGGGGATAACTCGGGGAAACTCGAGCTAATACCGCATAAGATAGTAGAGAGGCATCTCTCAGCTATTAAAGATTTATCGGATAAGGATGGCCATGCGTAAGATTAGATAGTTGGCGAGGTAACGGCTCACCAAGTCTACGATCTTTAGGGGCTCTGAGAGGAGAATCCCCCACACTGGCACTGAGATACGGGCCA
>9436b
TAGCGGCGGGCTTAATACATGCAAGTCAAGGGGTAGCAATACACCGGCGTACGGGTGCGTAACGCGTATGGAACCTGCCCTTATCTGGGGGATAACTCGGGGAAACTCGAGCTAATACCGCATAAGATAGTAGAGTGGCATCACTCAGCTATTAAAGATTTATCGGATAAGGATGGCCATGCGTAAGATTAGATAGTTGGCGAGGTAACGGCTCACCAAGTCTACGATCTTTAGGGGCTCTGAGAGGAGAATCCCCCACACTGGCACTGAGATACGGGCCA
>078a2
TAGCGGCGGGCTTAATACATGCAAGTCAAGGGGTAGCAATACACCGGCGTACGGGTGCGTAACGCGTATGGAACCTGCCCTTATCTGGGGGATAACTCGGGGAAACTCGAGCTAATACCGCATAAGATAGTAGAATGGCATCATTCAGCTATTAAAGATTTATCGGATAAGGATGGCCATGCGTAAGATTAGATAGTTGGCGAGGTAACGGCTCACCAAGTCTACGATCTTTAGGGGCTCTGAGAGGAGAATCCCCCACACTGGCACTGAGATACGGGCCA
>48fbd
TAGCGGCGGGCTTAATACATGCAAGTCAAGGGGTAGCAATACACCGGCGTACGGGTGCGTAACGCGTATGGAACCTGCCCTTATCTGGGGGATAACTCGGGGAAACTCGAGCTAATACCGCATAAGATAGTAGAATGGCATCATTCAGCTATTAAAGATTTATTGGATAAGGATGGCCATGCGTAAGATTAGATAGTTGGCGAGGTAACGGCTCACCAAGTCTACGATCTTTAGGGGCTCTGAGAGGAGAATCCCCCACACTGGCACTGAGATACGGGCCA
>0345d
TAGCGGCGGGCTTAATACATGCAAGTCAAGGGGTAGCAATACACCGGCGTACGGGTGCGTAACGCGTATGCAACCTGCCCTTATCTGGGGGATAACTCGGGGAAACTCGAGCTAATACCGCATAAGATAGTAGATTGGCATCAATCAGCTATTAAAGATTTATCGGATAAGGATGGGCATGCGTAGGATTAGATAGTTGGTGGGGTAACGGCCTACCAAGTCTACGATCCTTAGGGGCTCTGAGAGGAGAATCCCCCACACTGGCACTGAGATACGGGCCA
>57e97
TAGCGGCGGGCTTAATACATGCAAGTCAAGGGGTAGCAATACACCGGCGTACGGGTGCGTAACGCGTATGCAACCTGCCCTTATCTGGGGGATAACTCGGGGAAACTCGAGCTAATACCGCATAAGATAGTAGAGAGGCATCTCTTAGCTATTAAAGATTTATTGGATAAGGATGGGCATGCGTAGGATTAGATAGTTGGTGGGGTAACGGCCTACCAAGTCTGCGATCCTTAGGGGCTCTGAGAGGAGAATCCCCCACACTGGCACTGAGATACGGGCCA
>8879b
TAGCGGCGGGCTTAATACATGCAAGTCAAGGGGTAGCAATACACCGGCGGACGGGTGCGTAACGCGTATGCAACCTACCTTAATCTGGGGGATAACTCGGGGAAACTCGAGCTAATACCGCATAAGAAAATAGAGTGGCATCACTTAGTTTTTAAAGATTTATTGGATTAAGATGGGCATGCGTAGGATTAGATAGTTGGCGGGGTAACGGCTCACCAAGTCTACGATCCTTAGGGGCTCTGAGAGGAGAATCCCCCACACTGGCACTGAGATACGGGCCA
>bfcc9
TAGCGGCAGGCCTAATACATGCAAGTCTAGGGGGCAGCAATGTCACCGGCGCACGGGTGCGTAACACGTATGCAACCTACCTTCTACAGGGGTACAGCCTTTCGAAAGGGAGATTAATACCGCATGAGACCACACTTAAGCTTTAAGAGGGGTTAAAGATTTATCGGTAGAAGATGGGCATGCGTCTGATTAGTTAGTTGGCGGGGTAACGGCTCACCAAGACGATGATCAGTAGGGGATCTGAGAGGATTATCCCCCACACTGGCACTGAGATACGGGCC
>ac49c
TAGCGGCAGGCCTAATACATGCAAGTCTAGGGGGCAGCAATGTCACCGGCGCACGGGTGCGTAACACGTATGCAACCTACCTTCTACAGGGGTACAGCCTTCCGAAAGGGAGATTAATACCGCATAAGACCACACTTATACATATAAGAGGGGTTAAAGATTTATCGGTAGAAGATGGGCATGCGTCTGATTAGTTAGTTGGGGGGGTAACGGCCCACCAAGACGATGATCAGTAGGGGACCTGAGAGGGTAATCCCCCACACTGGCACTGAGATACGGGC
>56a0b
TAGCGGCAGGCCTAATACATGCAAGTCGAACGGTGGTAGCAATACCATAGTGGCGCACGGGTGCGTAACACGTATGCAACCTACCTATTATTGGGGGATAGCCTTTGGAAACGGAGATTAATACCGCATAATACGATTGACTGGCATCGGTTGATTGTTAAAGCTTTGGCGATAATAGATGGGCATGCGTCCAATTAGTTAGTTGGTGAGGTAATGGCTCACCAAGACGATGATTGGTAGGGGATCTGAGAGGATAATCCCCCACACTGGCACTGAGATAC
>86425
TAGCGGCAGGCCTAATACATGCAAGTCGAACGGTGATAGTAATATCATAGTGGCGCACGGGTGCGTAACACGTATGCAACCTACCTATTATTGGGGGATAGCCTTTGGAAACGGAGATTAATACCGCATAATACGATTGACTGGCATCGGTTGATTGTTAAAGCTTTGGCGATAATAGATGGGCATGCGTCCAATTAGTTAGTTGGTGAGGTAATGGCTCACCAAGACGATGATTGGTAGGGGATCTGAGAGGATAATCCCCCACACTGGCACTGAGATAC
>49aff
TAGCGGCAGGCCTAATACATGCAAGTCGAACGGTGATAGTGATATCATAGTGGCGCACGGGTGCGTAACACGTATGCAACCTACCTATTATTGGGGGATAGCCTTTGGAAACGGAGATTAATACCGCATAATACGATTGACTGGCATCGGTTGATTGTTAAAGCTTTGGCGATAATAGATGGGCATGCGTCCAATTAGTTAGTTGGTGAGGTAATGGCTCACCAAGACGATGATTGGTAGGGGATCTGAGAGGATAATCCCCCACACTGGCACTGAGATAC
>f9bb3
TAGCGGCAGGCCTAATACATGCAAGTCGAACGGTGATATTTATATCATAGTGGCGCACGGGTGCGTAACACGTATGCAACCTACCTATTATTGGGGGATAGCCTTTGGAAACGGAGATTAATACCGCATAATACGATTGACTGGCATCGGTTGATTGTTAAAGCTTCGGCGATAATAGATGGGCATGCGTCCAATTAGTTAGTTGGTTAGGTAACGGCTGACCAAGACGATGATTGGTAGGGGATCTGAGAGGATAATCCCCCACACTGGCACTGAGATAC
>7dad7
TAGCGGCAGGCCTAATACATGCAAGTCGAACGGTGATAGCAATATCATAGTGGCGCACGGGTGCGTAACACGTATGCAACCTACCTATTATTGGGGGATAGCCTTTGGAAACGGAGATTAATACCGCATAATACGATTGACTGGCATCGGTTGATTGTTAAAGCTTTGGCGATAATAGATGGGCATGCGTCCAATTAGTTAGTTGGTTAGGTAACGGCTGACCAAGACGATGATTGGTAGGGGATCTGAGAGGATAATCCCCCACACTGGCACTGAGATAC
>b6bb3
TAGCGGCAGGCCTAATACATGCAAGTCGAACGGTGATAGCAATATCATAGTGGCGCACGGGTGCGTAACACGTATGCAACCTACCTATTATTGGGGGATAGCCTTTGGAAACGGAGATTAATACCGCATAATACGATTGACTGGCATCGGTTGATTGTTAAAGCTTCGGCGATAATAGATGGGCATGCGTCCAATTAGTTAGTTGGTTAGGTAACGGCTGACCAAGACGATGATTGGTAGGGGATCTGAGAGGATAATCCCCCACACTGGCACTGAGATAC
>a253f
TAGCGGCAGGCCTAATACATGCAAGTCGAACGGTGGTAGCAATACCATAGTGGCGCACGGGTGCGTAACACGTATGCAACCTACCTATTATTGGGGGATAGCCTTTGGAAACGGAGATTAATACCGCATAATACGATTGACTGGCATCGGTTGATTGTTAAAGCTTCGGCGATAATAGATGGGCATGCGTCCAATTAGTTAGTTGGTTAGGTAACGGCTGACCAAGACGATGATTGGTAGGGGATCTGAGAGGATAATCCCCCACACTGGCACTGAGATAC
>f91d8
TAGCGGCAGGCCTAATACATGCAAGTCGAACGGTGATAGCAATATCATAGTGGCGCACGGGTGCGTAACACGTATGCAACCTACCTATTATTGGGGGATAGCCTTTGGAAACGGAGATTAATACCGCATAATACGATTGACTGGCATCGGTTGATTGTTAAAGCTTTGGCGATAATAGATGGGCATGCGTCCAATTAGTTAGTTGGTGAGGTAATGGCTCACCAAGACGATGATTGGTAGGGGATCTGAGAGGATAATCCCCCACACTGGCACTGAGATAC
>dc4a6
TAGCGGCAGGCCTAATACATGCAAGTCGAACGGTGTCTTCGGACATAGTGGCGCACGGGTGCGTAACACGTATGCAACCTACCTTACATTGGGGGATAGCCTTTCGAAAGGGAGATTAATACCGCATAAGACAGTAGCTGGGCATCCAGCAGCTGTTAAAGATTTATCGATGTAAGATGGGCATGCGTCCAATTAGTTAGTTGGCGAGGTAATGGCTCACCAAGACTTTGATTGGTAGGGGAACTGAGAGGTCAATCCCCCACACTGGCACTGAGATACGG
>ad583
TAGCGGCAGGCCTAATACATGCAAGTCGAACGGTGTCTTCGGACATAGTGGCGCACGGGTGCGTAACACGTATGCAACCTACCTTACATTGGGGGATAGCCTTTCGAAAGGGAGATTAATACCGCATAAGACAGTAGTCTGGCATCAGACAGCTGTTAAAGATTTATCGATGTAAGCTGGGCATGCGTCCAATTAGTTAGTTGGCGAGGTAACGGCTCACCAAGACTATGATTGGTAGGGGAACTGAGAGGTCAATCCCCCACACTGGCACTGAGATACGG
>0bdb5
TAGCGGCAGGCCTAATACATGCAAGTCGAACGGTGTCTTCGGACATAGTGGCGCACGGGTGCGTAACACGTATGCAACCTACCTTACATTGGGGGATAGCCTTTCGAAAGGGAGATTAATACCGCATAAGACAGTAACTAGGCATCTAGTAGCTGTTAAAGATTTATCGATGTAAGCTGGGCATGCGTCCAATTAGCTAGTTGGTGAGGTAACGGCTCACCAAGGCTATGATTGGTAGGGGAACTGAGAGGTCAATCCCCCACACTGGCACTGAGATACGG
>ca047
TAGCGGCAGGCCTAATACATGCAAGTCGAACGGTGTCTTCGGACATAGTGGCGCACGGGTGCGTAACACGTATGCAACCTACCTTACATTGGGGGATAGCCTTTCGAAAGGGAGATTAATACCGCATAAGACAGTAGCTGGGCATCCAGCAGCTGTTAAAGATTTATCGATGTAAGCTGGGCATGCGTCCAATTAGCTAGTTGGTGAGGTAACGGCTCACCAAGGCTATGATTGGTAGGGGAACTGAGAGGTCAATCCCCCACACTGGCACTGAGATACGG
>d93d6
TAGCGGCAGGCCTAATACATGCAAGTCGAACGGTGTCTTCGGACATAGTGGCGCACGGGTGCGTAACACGTATGCAACCTACCTTACATTGGGGGATAGCCTTTCGAAAGGGAGATTAATACCGCATAAGACAGTAGCTGGGCATCCAGCAGCTGTTAAAGATTTATCGATGTAAGCTGGGCATGCGTCCAATTAGCTAGTTGGTGAGGTAATGGCTCACCAAGGCTATGATTGGTAGGGGAACTGAGAGGTCAATCCCCCACACTGGCACTGAGATACGG
>8858b
TAGCGGCAGGCCTAATACATGCAAGTCGAACGGTGTCTTCGGACATAGTGGCGCACGGGTGCGTAACACGTATGCAACCTACCTTACATTGGGGGATAGCCTTTCGAAAGGGAGATTAATACCGCATAAGACAGTAGCTGGGCATCCAGCAGCTGTTAAAGATTTATCGATGTAAGCTGGGCATGCGTCCAATTAGCTAGTTGGTGAGGTAATGGCTCACCAAGGCAATGATTGGTAGGGGAACTGAGAGGTCAATCCCCCACACTGGCACTGAGATACGG
>3f82f
TAGCGGCAGGCCTAATACATGCAAGTCGAACGGTGTAGCAATACATAGTGGCGCACGGGTGCGTAACACGTATGCAACCTACCTTATACTTAGGGATAGCCTTTGGAAACGGAGATTAATACCTAATGGTACATTGATTTGGCATCGGATTAATGTTAAAGATTTATTGGTATAAGATGGGCATGCGTCCAATTAGTTAGTTGGTGAGGTAATGGCTCACCAAGACGATGATTGGTAGGGGAACTGAGAGGTTAATCCCCCACACTGGCACTGAGATACGG
>1fb73
TAGCGGCAGGCCTAATACATGCAAGTCGAACGGTGTAGCAATACATAGTGGCGCACGGGTGCGTAACACGTATGCAACCTACCTTATACTTAGGGATAGCCTTTGGAAACGGAGATTAATACCTAATGGTATATTTAGCTGGCATCGGTTAGATATTAAAGATTTATTGGTATAAGATGGGCATGCGTCCAATTAGTTAGTTGGTGAGGTAATGGCTCACCAAGACGATGATTGGTAGGGGAACTGAGAGGTTAATCCCCCACACTGGCACTGAGATACGG
>10abc
TAGCGGCAGGCCTAATACATGCAAGTCGAACGGTGTAGCAATACATAGTGGCGCACGGGTGCGTAACACGTATGCAACCTACCTTATACTGGGGGATAGCCTTTGGAAACGGAGATTAATACCCCATGGGATAATTTTATGGCATCATTTAATTATTAAAGATTTATTGGTATAAGCTGGGCATGCGTCCAATTAGTTAGTTGGTGAGGTAACGGCTCACCAAGGCGATGATTGGTAGGGGAACTGAGAGGTTAATCCCCCACACTGGCACTGAGATACGG
>9ca19
TAGCGGCAGGCCTAATACATGCAAGTCGAACGGTGTAGCAATACATAGTGGCGCACGGGTGCGTAACACGTATGCAACCTACCTTATACTGGGGGATAGCCTTTGGAAACGGAGATTAATACCTCATGGGATAATTTTATGGCATCATTTAATTATTAAAGATTTATTGGTATAAGCTGGGCATGCGTCCAATTAGTTAGTTGGTGAGGTAACGGCTCACCAAGGCGATGATTGGTAGGGGAACTGAGAGGTTAATCCCCCACACTGGCACTGAGATACGG
>2525f
TAGCGGCAGGCCTAATACATGCAAGTCGAACGGTGTAGCAATACATAGTGGCGCACGGGTGCGTAACACGTATGCAACCTACCTTATACTGGGGGATAGCCTTTGGAAACGGAGATTAATACCCCATAGTACATTTAGATGGCATCATTTGAATGTTAAAGATTTATCGGTATAAGCTGGGCATGCGTCCAATTAGTTAGTTGGTGAGGTAACGGCTCACCAAGACTTTGATTGGTAGGGGAACTGAGAGGTTAATCCCCCACACTGGCACTGAGATACGG
>43f1e
TAGCGGCAGGCCTAATACATGCAAGTCGAACGGTGTAGCAATACATAGTGGCGCACGGGTGCGTAACACGTATGCAACCTACCTTATACTGGGGGATAGCCTTTGGAAACGGAGATTAATACCCCATAGTACATTTAGATGGCATCATTTGAATGTTAAAGATTTATCGGTATAAGCTGGGCATGCGTCCAATTAGTTAGTTGGTGAGGTAATGGCTCACCAAGACTTTGATTGGTAGGGGAACTGAGAGGTTAATCCCCCACACTGGCACTGAGATACGG
>84d3a
TAGCGGCAGGCCTAATACATGCAAGTCGAACGGTGTAGCAATACATAGTGGCGCACGGGTGCGTAACACGTATGCAACCTACCTTATACTGGGGGATAGCCTTTGGAAACGGAGATTAATACCCCATAGTACATTTGATTGGCATCAATTAAATGTTAAAGATTTATCGGTATAAGCTGGGCATGCGTCCAATTAGTTAGTTGGTGAGGTAACGGCTCACCAAGACTTTGATTGGTAGGGGAACTGAGAGGTTAATCCCCCACACTGGCACTGAGATACGG
>41cf1
TAGCGGCAGGCCTAATACATGCAAGTCGAACGGTGTAGCAATACATAGTGGCGCACGGGTGCGTAACACGTATGCAACCTACCTTATACTGGGGGATAGCCTTTGGAAACGGAGATTAATACCCCATAGTACATTTGATTGGCATCAATTAAATGTTAAAGATTTATCGGTATAAGCTGGGCATGCGTCCAATTAGTTAGTTGGTGAGGTAATGGCTCACCAAGACTTTGATTGGTAGGGGAACTGAGAGGTTAATCCCCCACACTGGCACTGAGATACGG
>48a47
TAGCGGGAGGCCTAACACATGCAAGTCGAGGGGTAGCAAGGTAGCAATACTGTTGACGACCGGCGCACGGGTGAGTAACGCGTATGGAACCTGCCTCTTACTCGGGGATAGCCTAGAGAAATTTGGATTAATACCCGATGGTATTTTATTAACATAAGTTGATAGAATTAAAGATTTATTGGTAAGAGATGGTCATGCGTCTGATTAGCTAGTTGGAGTGGTAACGGCACACCAAGGCTTCGATCAGTAGGGGCTCTGAGAGGAGGATCCCCCACACTGACACTGAGAT
>93957
TAGCGGCAGGCCTAATACATGCAAGTCGAGGGGTAAATATGTAGCAATATATATGAGACCGGCGCACGGGTGCGTAACACGTATGCAACCTACCTTTTACTGGGGCATAGCTCAGAGAAATCTGAATTAATTCCCCATAACACTGCACTTCGGCATCGGAGAGCAGTTAAAGCTCCGGCGGTAAAAGATGGGCATGCGGAACATTAGCTAGTTGGTGAGGTAATGGCTCACCAAGGCTACGATGTTTAGGGGGTCTGAGAGGATGATCCCCCACACTGGTACTGAGAC
>b93fd
TAGCGGCAGGCCTAATACATGCAAGTCGAGGGAGATTGTTGGATTCGTCTGACATGAAACCGGCGCACGGGTGCGTAACACGTATGCAACCTACCTTTAACTGGGGTATAGCTCAGAGAAATCTGAATTAATCCCCCATAAGACTACGACATGGCATCATGATGTAGTTAAAGCTCCGGCGGTTAAGGATGGGCATGCGGTACATTAGCTAGTTGGTGAGGTAATGGCTCACCAAGGCTACGATGTATAGGGGGTCTGAGAGGATGATCCCCCACACTGGTACTGAGAC
>4ebd4
TAGCGGCAGGCCTAATACATGCAAGTCGAACGAGATTGTTGTAGCAATATGACATGAAAGTGGCGCACGGGTGCGTAACACGTATGCAATCTACCTCTAATTGGAGAATAGCTTCGAGAAATCGGAATTAATACTCCATAACATTATTGAATGGCATCATTCGATAATCAAACTTCCGGGGATTAGAGATGAGCATGCGCAACATTAGCTAGTTGGTAAGGTAATGGCTTACCAAGGCTACGATGTTTAGGGGGTCTGAGAGGATGATCCCCCACACTGGTACTGAGAC
>2df7c
TAGCGGCAGGCCTAATACATGCAAGTCGAACGAGATTGTTTTAGCAATAGAACATGAAAGTGGCGCACGGGTGCGTAACACGTATGCAATCTACCTCTAATAGGGAAATAGCTTCGAGAAATCGGAATTAATGTCCCATAACATATTCGAATGGCATCATTTGAATATCAAACCTCCGGGGATTAGAGATGAGCATGCGCAACATTAGCTAGTTGGTAAGGTAATGGCTTACCAAGGCTACGATGTTTAGGGGGTCTGAGAGGATGATCCCCCACACTGGTACTGAGAC
>3893a
TAGCGGCAGGCCTAATACATGCAAGTCGAACGAGATTAGTAGCAATACTATGAAAGTGGCGCACGGGTGCGTAACACGTATGCAATCTACCTTTAATTGGAGCATAGCCTCGAGAAATCGGGATTAATACTCCATAACATTATGGAATGGCATCATTCTATAATTAAACCTCCGGGGATTAAAGATGAGCATGCGCAACATTAGCTAGTTGGTAAGGTAATGGCTTACCAAGGCTACGATGTTTAGGGGGTCTGAGAGGATGATCCCCCACACTGGTACTGAGAC
>cbda8
TAGCGGCAGGCCTAATACATGCAAGTCGAACGAGATTAGTAGCAATACTATGAAAGTGGCGCACGGGTGCGTAACACGTATGCAATCTACCTTTAATTGGAGGATAGCCTCGAGAAATCGGGATTAATACTCCATAACATTACGAAGTGGCATCACTATGTAATTAAACCTCCGGGGATTAAAGATGAGCATGCGCAACATTAGCTAGTTGGTAAGGTAATGGCTTACCAAGGCTACGATGTTTAGGGGGTCTGAGAGGATGATCCCCCACACTGGTACTGAGAC
>85f19
TAGCGGCAGGCCTAATACATGCAAGTCGAACGCGAAAAATTCTTCGGGATTTGGAGAGTGGCAAACGGGTGAGTAACACGTACGCAATCTGCCCCATTCTAGGAAATACCTTTTGGAAACAGAAGACAATGTCCTATATAATTCTCTGGACTCATGTTCTAAGAATGAAAGCTCAGGCGGAATGGGATGAGCGTGCGCCCTATTAGCTAGTTGGTGAGGTAACGGCTCACCAAGGCAATAATGGGTAGGGGTTCTGAGAGGAAGGTCCCCCACACTGACACTGAGAT
>b14e5
TAGCGGCAGGCCTCATACATGCAAGTCGAGGGGCAGCAGGACATTTCGGTGTTGCTGGCGACCGGCGAACGGGTGCGTAACACGTATGCAATCTACCTCGTACTGGGGCATAGCTCTCGGAAACGAGAATTAATACCCCATATACTCGTAACAGCACATGCTGATACGAGAAAAGCTCCGGCGGTACGAGATGAGCATGCGTCCCATTAGCTAGTTGGTAAGGTAACGGCTTACCAAGGCAACGATGGGTAGGGGTTCTGAGAGGAAGATCCCCCACACTGGCACTGAGAT
>7ca87
TAGCGGCAGGCCTAACACATGCAAGTCGAGGGGCAGCACGATGTAGCAATACATTGGTGGCGACCGGCGCACGGGTGCGTAACACGTATGTAATCTACCTTTTACTGGGGCATAACTCCGAGAAATCGGGGCTAATTCCCCATAACACTGCAGAATGGCATCATTCAGCAGTTAAAGTTCCAACGGTAAAAGATGAGCATGCGTCCAATTAGTTTGTTGGTGAGGTAACGGCTCACCAAGACTACGATTGGTAGGGGTTCTGAGAGGATGATCCCCCACACTGGTACTGAGAC
>90b74
TAGCGGCAGGCTTAATACATGCAAGTCGAGGGGTAACAGGTCCTTCGGGATGCTGACGACCGGCAAACGGGTGAGTAACGCGTATGCAATCTACCTCTAACAGGGGCACAACTTCGGGAAACTGGAGCTAATTCCCCATAACACTGTGAAATCGCATGGTTTTACAATTAAAACTCAGGTGGTTAGAGATGAGCGTGCGTTCGATTAGATAGTTGGCGGGGTAACGGCCCACCAAGTCGACGATCGATAGCTGATGTGAGAGCATGATCAGCCACACGGGCACTGAGAC
>7ed9e
TAGCGGCAGGCTTAACACATGCAAGTCGAGGGGTAACAGGGAGCTTGCTCTGCTGACGACCGGCAAACGGGTGCGGAACACGTACGCAACCTTCCTTGAAGCGGGGAATAGCCTCTCGAAAGAGAGATTAATACCCCATAGTATCGTCAGATGGCATCTGAAGACGATTAAAGCTCCGGCACTTCGAGATGGGCGTGCGGCTGATTAGGTAGTTGGTAGGGTAACGGCCTACCAAGCCAACGATCAGTAGCTGATGTGAGAGCATGATCAGCCACACGGGCACTGAGAC
>94a47
TAGCGGCAGGCTTAACACATGCAAGTCGTGGGGCAGCATAAGGGTAGCAATACTCTGGTGGCGACCGGCAAACGGGTGCGGAACACGTACGCAACCTTCCTCAAAGCGGGGGATAGCCTCTCGAAAGAGAGATTAATACCCCATAGTATCTTGAAACTGCATGGTTTTAAGATTAAAGCTCCGGCACTTTGAGATGGGCGTGCGGCTGATTAGGTAGTTGGTAGGGTAACGGCCTACCAAGCCAACGATCAGTAGCTGATGTGAGAGCATGATCAGCCACACGGGCACTGAGAC
>27196
TAGCGGCAGGCTTAACACATGCAAGTCGTGGGGCAGCGCGAGGTAGCAATACTTTGGCGGCGACCGGCAAACGGGTGCGGAACACGTACGCAACCTTCCTCAGAGCGGGGAATAGCCTCTCGAAAGAGAGATTAATACCCCATAGTATCGTGAAACTGCATGGTTTTACGATTAAAGCTCCGGCACTTTGAGATGGGCGTGCGGCTGATTAGGTAGTTGGTAGGGTAACGGCCTACCAAGCCAACGATCAGTAGCTGATGTGAGAGCATGATCAGCCACACGGGCACTGAGAC
>b6ac6
TAGCGGCAGGCTTAACACATGCAAGTCGTGGGGCAGCAGGGGCTTCGGCCCGCTGGCGACCGGCAAACGGGTGCGGAACACGTACGCAACCTCCCTCAGAGCGGGGAATAGCCTCTCGAAAGAGAGATTAATACCCCATAGTATCCCGATGTCACATGGCATTGGGATTAAAGCTCCGGCACTTTGAGATGGGCGTGCGGCTGATTAGGTAGTTGGTAGGGTAACGGCCTACCAAGCCGACGATCAGTAGCTGATGTGAGAGCATGATCAGCCACACGGGCACTGAGAC
>099f0
TAGCGGCAGGCTTAATACATGCAAGTCGTGGGGCAGCATGAAGTAGCAATACTTTGATGGCGACCGGCAAACGGGTGCGGAACACGTACACAACCTTCCTTTTAGTGGGGAATAGCCCAGAGAAATTTGGATTAATACCCCGTAACATAGCGATGTGGCATCACATTGCTATTATAGCTTCGGCGCTAGATGATGGGTGTGCGTATGATTAGATAGTTGGCGAGGTAACGGCTCACCAAGTCTACGATCATTAGCTGATGTGAGAGCATGATCAGCCACACGGGCACTGAGAC
>e00b3
TAGCGGCAGGCTTAATACATGCAAGTCGAGGGGCAGCATGAACTAGCAATAGTTTGATGGCGACCGGCAAACGGGTGCGGAACACGTACACAACCTTCCTTTAAGTGGGGAATAGCCCAGAGAAATTTGGATTAATACCCCGTAACACAACGAAGTGGCATCACTTTGTTGTTATAGTTTCGGCGCTTAATGATGGGTGTGCGTATGATTAGATAGTTGGCGAGGTAACGGCTCACCAAGTCTACGATCATTAGCTGATGTGAGAGCATGATCAGCCACACGGGCACTGAGAC
>36dcc
TAGCGGCAGGCTTAATACATGCAAGTCGAGGGGCAGCATGAAGTAGCAATACTTTGATGGCGACCGGCAAACGGGTGCGGAACACGTACACAACCTTCCTTTAAGTGGGGAATAGCCCAGAGAAATTTGGATTAATACCCCGTAACACAACGAAGTGGCATCACTTTGTTGTTATAGTTTCGGCGCTTAATGATGGGTGTGCGTATGATTAGATAGTTGGCGAGGTAACGGCTCACCAAGTCTACGATCATTAGCTGATGTGAGAGCATGATCAGCCACACGGGCACTGAGAC
>d4ae7
TAGCGGCAAGCTTAATACATGCAAGTCGAGGGGCAGCATGAAGTAGCAATACTTTGATGGCGACCGGCAAACGGGTGCGGAACACGTACACAACCTTCCTTTTAGTGGGGAATAGCCCAGAGAAATTTGGATTAATACCCCGTAACATAACTGAGTGGCATCACTTGGTTATTATAGCTTCGGCGCTAAATGATGGGTGTGCGTATGATTAGATAGTTGGCGAGGTAACGGCTCACCAAGTCTACGATCATTAGCTGATGTGAGAGCATGATCAGCCACACGGGCACTGAGAC
>0886f
TAGCGGCAGGCTTAATACATGCAAGTCGAGGGACAGCACAGGTAGCAATACTGGGTGGTAACCGGCAAACGGGTGCGGAACACGTACACAACCTTCCTTTAAGTGGGGGATAGCCCAGAGAAATTTGGATTAATACCCCGTAACATAGTGAACTGGCATCAGTTTATTATTATAGCTACGGCGCTTAATGATGGGTGTGCGGCTGATTAGATAGTTGGCGGGGTAACGGCCCACCAAGTCTACGATCAGTAGCTGATGTGAGAGCATGATCAGCCACACGGGCACTGAGAC
>c8fde
TAGCGGCAGGCTTAATACATGCAAGTCGAGGGACAGCACAGGTAGCAATACTGGGTGGTAACCGGCAAACGGGTGCGGAACACGTACACAACCTTCCTTTAAGTGGGGGATAGCCCAGAGAAATTTGGATTAATACCCCGTAATATAGTTTGATGGCATCATCGGACTATTATAGCTACGGCGCTTAATGATGGGTGTGCGGCTGATTAGATAGTTGGCGGGGTAACGGCCCACCAAGTCTACGATCAGTAGCTGATGTGAGAGCATGATCAGCCACACGGGCACTGAGAC
>7075e
TAGCGGCAGGCTTAATACATGCAAGTCGAGGGACAGCACAGGTAGCAATACTGGGTGGTAACCGGCAAACGGGTGCGGAACACGTACACAACCTTCCTTTAAGTGGGGGATAGCCCAGAGAAATTTGGATTAATACCCCGTAATATAGTTGAATGGCATCATTTGATTATTATAGCTACGGCGCTTAATGATGGGTGTGCGGCTGATTAGATAGTTGGCGGGGTAACGGCCCACCAAGTCTACGATCAGTAGCTGATGTGAGAGCATGATCAGCCACACGGGCACTGAGAC
>aee39
TAGCGGCAGGCTTAATACATGCAAGTCGAGGGGCAGCGCAGTGTAGCAATACATGGGCGGCGACCGGCAAACGGGTGCGGAACACGTACACAACCTTCCTACAAGTGGGGAATAGCCCAGAGAAATTTGGATTAATACCCCGTAACATAGCGATGTGGCATCACATTGCTATTATAGCTTCGGCGCTTGTTGATGGGTGTGCGGCTGATTAGATAGTTGGCGGGGTAACGGCCCACCAAGTCTACGATCAGTAGCTGATGTGAGAGCATGATCAGCCACACGGGCACTGAGAC
>e8ccf
TAGCGGCAGGCTTAATACATGCAAGTCGAGGGGCAGCGCAGGTAGCAATACTGGGCGGCGACCGGCAAACGGGTGCGGAACACGTACACAACCTTCCTACAAGTGGGGAATAGCCCAGAGAAATTTGGATTAATACCCCGTAACATAGCGATGTGGCATCACATTGTTATTATAGCTTCGGCGCTTGTTGATGGGTGTGCGGCTGATTAGATAGTTGGCGGGGTAACGGCCCACCAAGTCTACGATCAGTAGCTGATGTGAGAGCATGATCAGCCACACGGGCACTGAGAC
>a77ae
TAGCGGCAGGCTTAATACATGCAAGTCGTGGGGCAGCGCAGGTAGCAATACTGGGCGGCGACCGGCAAACGGGTGCGGAACACGTACACAACCTTCCTACAAGTGGGGAATAGCCCAGAGAAATTTGGATTAATACCCCGTAACATAGCGATGTGGCATCACATTGTTATTATAGCTTCGGCGCTTGTTGATGGGTGTGCGGCTGATTAGATAGTTGGCGGGGTAACGGCCCACCAAGTCTACGATCAGTAGCTGATGTGAGAGCATGATCAGCCACACGGGCACTGAGAC
>3d78f
TAGCGGCAGGCTTAATACATGCAAGTCGAGGGGCAGCACAGGGTAGCAATACTTGGGTGGCGACCGGCAAACGGGTGCGGAACACGTACACAACCTTCCTACAAGTGGGGGATAGCCCAGAGAAATTTGGATTAATACCCCTTAAGATATTAGTGTGGCATCACACAGATATTAAAGCTACGGCGCTTGTTGATGGGTGTGCGTCTGATTAGATAGTTGGCGGGGTAAAGGCCCACCAAGTCTACGATCAGTAGCTGATGTGAGAGCATGATCAGCCACACGGGCACTGAGAC
>3b731
TAGCGGCAGGCTTAATACATGCAAGTCGAGGGGTAGCAGGGTAGCAATACCGCTGACGACCGGCAAACGGGTGCGGAACACGTACACAACCTTCCTTTTAGTGGGGAATAGCCCAGAGAAATTTGGATTAATACCCCGTAACATAACGATGTGGCATCACATTGTTATTATAGGTTTACCGCTAAGAGATGGGTGTGCGGCTGATTAGGTAGTTGGCGGAGTAACAGCCCACCAAGCCAACGATCAGTAGCTGATGTGAGAGCATGATCAGCCACACGGGCACTGAGAC
>6b321
TAGCGGCAGGCTTAATACATGCAAGTCGAGGGGCAGCATGATGTAGCAATACATTGATGGCGACCGGCAAACGGGTGCGGAACACGTACACAACCTTCCGTCAAGTGGGGGATAGCCTAGAGAAATTTGGATTAATACCCCTTAATATACGAGAGTGGCATCACTTTTGTATTAAAGTTACGACGCTTGATGATGGGTGTGCGTCTGATTAGGTAGTTGGTAGAGTAATAGCCTACCAAGCCAACGATCAGTAGCTGATGTGAGAGCATGATCAGCCACACGGGCACTGAGAC
>72cbd
TAGCGGCAGGCTTAATACATGCAAGTCGAGGGGCAGCGCAGTGTAGCAATACATGGGCGGCGACCGGCAAACGGGTGCGGAACACGTACGCAACCTTCCTTTAAGTGGGGGATAGCCCAGGGAAACTTGGATTAATACCCCGTAATATTATGAAGTGGCATCACTTTATACTTATAGCTCCGGCGCTTAAAGATGGGCGTGCGACTGATTAGGTAGTTGGCGGGGTAACGGCCCACCAAGCCTGCGATCAGTAACTGGTGTGAGAGCACGACCAGTCACACGGGCACTGAGAC
>f0803
TAGCGGCAGGCTTAATACATGCAAGTCGAGGGGCAGCATGGTGTAGCAATACACTGATGGCGACCGGCAAACGGGTGCGGAACACGTACGCAACCTTCCCAAAACTGGTGAATAGCCCTCCGAAAGGAGGATTAATACACCGTAACATATAGGATTGGCATCTTTCTTATATTATAGTTTTAACGGTTTTGGATGGGCGTGCGCCTGATTAGGTAGTTGGCGGGGTAACGGCCCACCAAGCCTGCGATCAGTAACTGGTGTGAGAGCACGACCAGTCACACGGGCACTGAGAC
>bcb1c
TAGCGGCAGGCTTAATACATGCAAGTCGAGGGGCAGCGCGGGTAGCAATACCTGGCGGCGACCGGCAAACGGGTGCGGAACACGTACGCAACCTTCCCAAAACTGGTGAATAGCCCTCCGAAAGGAGGATTAATACACCGTAACATATAGATGTGGCATCACAACTATATTATAGTTTTAATGGTTTTGGATGGGCGTGCGCCTGATTAGGTAGTTGGCGGGGTAACGGCCCACCAAGCCTGCGATCAGTAACTGGTGTGAGAGCACGACCAGTCACACGGGCACTGAGAC
>752b7
TAGCGGCAGGCTTAATACATGCAAGTCGAGGGGCAGCACGATAGCAATATTGGTGGCGACCGGCAAACGGGTGCGGAACACGTACGCAACCTTCCCGAAACTGGTGAATAGCCCTCCGAAAGGAGGATTAATACACCGTACCATAGTTGAGAGGCATCTCTTTACTATTATAGATAGCAATATCGGTTTTGGATGGGCGTGCGCCTGATTAGGTAGTTGGCGGGGTAACGGCCCACCAAGCCTCCGATCAGTAACTGGTGTGAGAGCACGACCAGTCACACGGGCACTGAGAC
>049e1
TAGCGGCAGGCTTAATACATGCAAGTCGAGGGGTAACATGGGTAGCAATACCTGATGACGACCGGCAAACGGGTGCGGAACACGTACGCAACCTTCCCATAACTGGTGAATAGCCCTCCGAAAGGAGGATTAATACACCGTAACATAACGAAGAGGCATCTCTTTGTTATTATAGGCTTCGGCCGGTTTTGGATGGGCGTGCGCCTGATTAGGTAGTTGGCGGGGTAACGGCCCACCAAGCCTGCGATCAGTAACTGGTGTGAGAGCACGACCAGTCACACGGGCACTGAGAC
>6a829
TAGCGGCAGGCTTAATACATGCAAGTCGAGGGGCAGCACGGGTAGCAATACCTGGTGGCGACCGGCAAACGGGTGCGGAACACGTACGCAACCTTCCCATAACTGGTGAATAGCCTTCCGAAAGGGAGATTAATACACCGTAACATAACGAAGAGGCATCTCTTTGTTATTATAGGCTTCGGCCGGTTTTGGATGGGCGTGCGCCTGATTAGGTAGTTGGCGGGGTAACGGCCCACCAAGCCTGCGATCAGTAACTGGTGTGAGAGCACGACCAGTCACACGGGCACTGAGAC
>9feac
TAGCGGCAGGCTTAATACATGCAAGTCGAGGGGCAGCGCGGGTAGCAATACCTGGCGGCGACCGGCAAACGGGTGCGGAACACGTACGCAACCTTCCCATAACAGGTGAATAGCCTTCCGAAAGGGAGATTAATACACCGTAACATAACGAAGTGGCATCACTTTGTTATTATAGGCTTCGGCCGGTTTTGGATGGGCGTGCGGCTGATTAGGTAGTTGGCGGGGTAACGGCCCACCAAGCCTGCGATCAGTAACTGGTGTGAGAGCACGACCAGTCACACGGGCACTGAGAC
>d0d89
TAGCGGCAGGCTTAATACATGCAAGTCGAGGGGTAACATGGGTAGCAATACCTGATGACGACCGGCAAACGGGTGCGGAACATGTACGCAATCTTCCCAAAACTGGTGAATAGCCCTCCGAAAGGAGGATTAATACACCGTAACATAACGAAGTGGCATCACTTTGTTATTATAGCTCCGGCGGTTTTGGATGAGCGTGCACCTGATTAGGTAGTTGGCGGGGTAACGGCCCACCAAGCCTACGATCAGTAACTGGTGTGAGAGCACGACCAGTCACACGGGCACTGAGAC
>4cb62
TAGCGGCAGGCTTAATACATGCAAGTCGAGGGGCAGCGCGGGTAGCAATACCTGGCGGCGACCGGCAAACGGGTGCGGAACACGTACGCAACTTTCCCAAAACTGGTGAATAGCCCTCCGAAAGGAGGATTAATACACCGTAACATAATTTAGTGGCATCATTAGATTATTATAGCTCCGGCGGTTTTGGATGGGCGTGCGCCTGATTAGGTAGTTGGCGGGGTAACGGCCCACCAAGCCTGCGATCAGTAACTGGTGTGAGAGCACGACCAGTCACACGGGCACTGAGAC
>61113
TAGCGGCAGGCTTAATACATGCAAGTCGAGGGGGATTATCGAGGTAGCAATACTTTGGTATGAGACCGGCAAACGGGTGCGGAACACGTACGCAACCTTCCCAAAACTGGTGAATAGCCCTCCGAAAGGAGGATTAATACACCGTAACATAATGAAGAGGCATCTCTTTATTATTATAGCTCCGGCGGTTTTGGATGGGCGTGCGCCTGATTAGGTAGTTGGCGGGGTAACGGCCCACCAAGCCTACGATCAGTAACTGGTGTGAGAGCACGACCAGTCACACGGGCACTGAGAC
>525e3
TAGCGGCAGGCTTAACACATGCAAGTCGAGGGACGGTAGCAATACTGGACCGGCAAACGGGTGCGGAACACGTACGCAACTTACCCCAAACAGGTGAATAGCCTTCTGAAAAGGAGATTAATACACCGTAAGATATATGGATGGCATCATTTGTATATAATAGCTAAGGCGGTTTGGGATGGGCGTGCGCCTGATTAGGTAGTTGGTGGGGTAACGGCTCACCAAGCCAACGATCAGTAACTGGTGTGAGAGCACGACCAGTCACACGGGCACTGAGACAC
>f50de
TAGCGGCAGGCTTAACACATGCAAGTCGAGGGACGGTAGCAATACTGGACCGGCAAACGGGTGCGGAACACGTACGCAACTTACCCCAAACAGGTGAATAGCCTTCTGAAAAGGAGATTAATACACCGTAAGATATAGTGATGGCATCATTGTTATATAATAGCTAAGGCGGTTTGGGATGGGCGTGCGCCTGATTAGGTAGTTGGTGGGGTAACGGCTCACCAAGCCAACGATCAGTAACTGGTGTGAGAGCACGACCAGTCACACGGGCACTGAGACAC
>19809
TAGCGGCAGGCTTAATACATGCAAGTCGAGGGGGATTAGTTGTGTAGCAATACATGGCTATGAGACCGGCAAACGGGTGCGGAACACGTACACAACCTTCCTTTAAGTGGGGAATAGCCCAGGGAAACTTGGATTAATACCCCATAATATATAGAGATGGCATCATTTTTATATTAAAGCTACGGCGCTTGAAGATGGGTGTGCGGCTGATTAGCTAGTTGGTAGGGTAACGGCCTACCAAGGCTACGATCAGTAACTGGTGTGAGAGCACGACCAGTCACACGGGCACTGAGAC
>fc4eb
TAGCGGCAGGCTTAATACATGCAAGTCGTGGGGCAGCATGAGTGTAGCAATACATTTGATGGCGACCGGCAAACGGGTGCGGAACACGTACACAACCTTCCTTTAAGTGGAGAATAGCCCAGGGAAACTTGGATTAATACTCCGTAACATATAGAAGTGGCATCACTTTTATATTATAGCTCCGGCGCTTAGAGATGGGTGTGCGGCTGATTAGGTAGTTGGCGGGGTAACGGCCCACCAAGCCTGCGATCAGTAACTGGTGTGAGAGCACGACCAGTCACACGGGCACTGAGAC
>3fb1d
TAGCGGCAGGCTTAATACATGCAAGTCGAGGGGCAGCAGGCTGTAGCAATACGGTGCTGGCGACCGGCAAACGGGTGAGTAACGCGTACGCAACTTTCTTATAACTGGGGCACAACTTTGAGAAATCAGGGCTAATTCCCCATAGTATCCTAAGGAGGCATCTTTTTGGGATTAAAGTTTTTAACGGTTATAAATAGGCGTGCGTCTGATTATGGTAGTTGGTGAGGTAATGGCTCACCAAGCCTTCGATCAGTAACTGGTGTGAGAGCACGACCAGTCACACGGGCACTGAGAC
>1ab8b
TAGCGGCAGGCCTAATACATGCAAGTCGAGGGGCAGCAGGCTGTAGCAATACAGTGCTGGCGACCGGCAAACGGGTGCGAAACACGTACATAACTTTCCGATAACTGGGGCATAACACTGAGAAATTAGTGCTAATTCCCCATAGTATTATGAAGAGGCATCTCTTTATAATTAAAGCTCAGGCGGTTATTGATAGGTGTGCGGCTGATTATGGTAGTTGGTAAGGTAACGGCTTACCAAGCCTACGATCAGTAACTGGTGTGAGAGCACGACCAGTCACACGGGCACTGAGAC
>7a899
TAGCGGCAGGCCTAATACATGCAAGTCGAGGGGCAGCAGGCTGTAGCCATACAGTGCTGGCGACCGGCAAACGGGTGCGAAACACGTACATAACTTTCCGATAACTGGGGCATAACACTGAGAAATTAGTGCTAATTCCCCATAGTATTATGAAGAGGCATCTCTTTATAATTAAAGCTCAGGCGGTTATTGATAGGTGTGCGGCTGATTATGGTAGTTGGTAAGGTAACGGCTTACCAAGCCTACGATCAGTAACTGGTGTGAGAGCACGACCAGTCACACGGGCACTGAGAC
>04371
TAGCGGCAGGCCTAATACATGCAAGTCGAGGGAGTCGTAGAGGTAGCAATACTTTTACAGGCGACCGGCAAACGGGTGCGGAACACGTACATAACCTTCCTTTAACTGGGGCATAACTTACAGAAATGTTTGCTAATTCCCCATAACATCTTTTGGTGGCATCATCGAAAGATTAAAGTTTTTCGGTTAAAGATGGATGTGCGTCTGATTATGGTAGTTGGTGAGGTAATGGCTCACCAAGCCGACGATCAGTAACTGGTGTGAGAGCACGACCAGTCACACGGGCACTGAGAC
>efa70
TAGCGGCAGGCTTAATACATGCAAGTCGAGGGGCAGCATGTCCCGAGCAATCGGGATGATGGCGACCGGCAAACGGGTGCGGAACACGTACAGAACCTTCCTTCAAGCGGGGAATAGCCCAGAGAAATTTGGATTAATACCCCATAGCATTACGATGTGGCATCACATTGTAATTAAAGATTTATCACTTGAAGATGGCTGTGCGGCTGATTAGGTAGTTGGCGGGGTAACGGCCCACCAAGCCTGCGATCAGTAACTGGTGTGAGAGCACGACCAGTCACACGGGCACTGAGAC
>f8b0a
TAGCGGCAGGCTTAATACATGCAAGTCGAGGGGCAGCATGACTGTAGCAATACAGTTGATGGCGACCGGCAAACGGGTGCGGAACACGTACAGAACCTTCCTTCGAGCGGGGAATAGCCCAGAGAAATTTGGATTAATACCCCATAGTACAACGGAGTGGCATCACTTTGTTGTTAAAGATTTATCACTTGAAGATGGCTGTGCGGCTGATTAGGTAGTTGGCGGGGTAACGGCCCACCAAGCCTGCGATCAGTAACTGGTGTGAGAGCACGACCAGTCACACGGGCACTGAGAC
>f00dd
TAGCGGCAGGCTTAATACATGCAAGTCGAGGGGCAGCACAGATAGCAATATTGGGTGGCGACCGGCAAACGGGTGCGGAACACGTACACAACCTTCCTTTCGGTGGGGGATAGCCTTTGGAAACGGAGATTAATACCCCATAACACAGGGACACTGCATGGTGATATTGTTAAAGATTTATCGCCGGAAGATGGGTGTGCGTATGATTAGGTAGTTGGTAGGGTAACGGCCTACCAAGCCAACGATCATTAACTGGTGTGAGAGCACGACCAGTCACACGGGCACTGAGAC
>0d1c4
TAGCGGCGGGCCTAATACATGCAAGTTGAACGGAAGTAAGTTTTCGGATTTACTTTAGTGGCGCACGGGTGAGTAACGCGTACACAACGTACCTATCACTGGGGAATAGCCTTTGGAAACGAGGAGTAATACCGCATAATATATTTGAGAGGCATCTTTTGGATATTAAAACTACGGTGGTGATAGATCGGTGTGCGTCTGATTAGCTAGTTGGTGAGGTAACGGCTCACCAAGGCGACGATCAGTAGGGGGCGTGAGAGCGTGACCCCCCACACGGGTACTGAGAC
>6b1af
TAGCGGCAGGCTTAATACATGCAAGTCAAGGGGTCAGCAATGGCACCGGCGCACGGGTGAGTAACGCGTACACGACCTACCTTCTACTGGGGGATAGCTTTGGGAAACTGGAGGTAATCCCGCATAAGACCACGGACCTGCATGGGTTTGAGGTAAAAACTACGGTGGTAGAAGATGGGTGTGCGTATGATTAGGTAGTTGGTAGGGTAACGGCCTACCAAGCCGACGATCATTAGGGGGCGTGAGAGCGTGGCCCCCCACATGGGTACTGAGACACGGAC
>ddbdd
TAGCGGCAGGCTTAATACATGCAAGTCAAGGGGTCAGCAATGGCACCGGCGCACGGGTGAGTAACGCGTACACGACCTACCTTCTACTGGGGGATAGCTTTGGGAAACTGGAGGTAATCCCGCATAAGACCACGGATCTGCATGGATTTGGGGTAAAAACTACGGTGGTAGAAGATGGGTGTGCGTATGATTAGGTAGTTGGTAGGGTAACGGCCTACCAAGCCGACGATCATTAGGGGGCGTGAGAGCGTGGCCCCCCACATGGGTACTGAGACACGGAC
>c2ba1
TAGCGGCAGGCCTAATACATGCAAGTCAAGGGGATAGCAATATCACCGGCGGACGGGTGCGTAACGCGTACACAACGTGCCCAAGGGCGGAGGAAAGCGGCGGGAAACTGCCGGTAATACTCCATGGTGTTGTTGAGTGGCATCACTTAACAACTAAAGTACAAGCGCCCTTGGATCGGTGTGCGTTCGATTAGCTAGTTGGCGGGGTAACGGCCCACCAAGGCTACGATCGATAGGGGGTGTGAGAGCATGACCCCCCACACGGGTACTGAGACACGGAC
>bfa92
TAGCGGCAGGCCTAATACATGCAAGTCAAGGGGTAGCAATACACCGGCGGACGGGTGCGTAACGCGTACACAACGTGCCCAAGGGCGGAGGAAAGCGGCGGGAAACTGCCGGTAATACTCCATGGTGTTGTAGACTGGCATCAGTTTACAACTAAAGTACAAGCGCCCTTGGATCGGTGTGCGTTCGATTAGCTAGTTGGCGGGGTAACGGCCCACCAAGGCTACGATCGATAGGGGGTGTGAGAGCATGACCCCCCACACGGGTACTGAGACACGGACCC
>0c3ee
TAGCGGCAGGCCTAATACATGCAAGTCAAGGGGATAGCAATATCACCGGCGGACGGGTGCGTAACGCGTACACAACGTGCCCAAGGGCGGAGGAAAGCGGCGGGAAACTGCCGGTAATACTCCATGGTGTTGTAGGTTGGCATCAACTTACAACTAAAGTACAAGCGCCCTTGGATCGGTGTGCGTTCGATTAGCTAGTTGGCGGGGTAACGGCCCACCAAGGCTACGATCGATAGGGGGTGTGAGAGCATGACCCCCCACACGGGTACTGAGACACGGAC
>69db5
TAGCGGCAGGCCTAATACATGCAAGTCAAGGGGTAGCAATACACCGGCGGACGGGTGCGTAACGCGTACACAACGTACCTTGGAGCGGGGGATAGTATCGGGAAACTGGTAGTAATACCCCATTGTATCGCAAGATGGCATCATTTTGCGATTAAAGGTTACACTCCAAGATCGGTGTGCGTTTGATTAGCTAGTTGGCGGGGTAACGGCCCACCAAGGCGACGATCAATAGGGGGTGTGAGAGCATGGCCCCCCACACGGGTACTGAGACACGGACCCGA
>12e41
TAGCGGCAGGCCTAATACATGCAAGTCAAGGGGTAGCAATACACCGGCGGACGGGTGCGTAACGCGTACACAACGTACCTTGGAGCGGGGGATAGTATCGGGAAACTGGTAGTAACACCCCATTGTATCGCAAGATGGCATCATTTTGCGATTAAAGGTTACACTCCAAGATCGGTGTGCGTTTGATTAGCTAGTTGGCGGGGTAACGGCCCACCAAGGCGACGATCAATAGGGGGTGTGAGAGCATGGCCCCCCACACGGGTACTGAGACACGGACCCGA
>f5368
TAGCGGCAGGCCTAATACATGCAAGTCAAGGGGGCAGCAATGTCACCGGCGGACGGGTGCGTAACGCGTACAGAACGTGCCTTGGAGTGGGAGATAGTATCGGGAAACTGGTAGTAATACCCCATAGTATGAAGAAGTGGCATCACTTTTTTATTAAAGATAACGCTCCAAGATCGCTGTGCGTATGATTAGCTAGTTGGCGAGGTAACGGCTCACCAAGGCGACGATCATTAGGGGGTGTGAGAGCATGACCCCCCACACGGGTACTGAGACACGGACCC
>496cf
TAGCGGCAGGCTTAATACATGCAAGTCAAGGGGTAGCAATACACCGGCGGACGGGTGCGTAACGCGTACACAACATGCCCTTTAGCGGGGGATAGCATCGGGAAACTGATGGTAAAACCCCATGGTGTTGGATTATGGCATCATAATTCAACTAAAGGTTACACTAAAGGATTGGTGTGCGTATGATTAGCTAGTTGGTAAGGTAACGGCTTACCAAGGCGATGATCATTAGGGGGTGTGAGAGCATGACCCCCCACACGGGTACTGAGACACGGACCCGA
>af0ba
TAGCGGCAGGCTTAATACATGCAAGTCAAGGGGGCAGCAATGTCACCGGCGGACGGGTGCGTAACGCGTACACAACGTGCCCCAGAGCGGGAGATAGCATCGGGAAACTGATGGTAATACCCCATGGTGTTGGAGATTGGCATCAATTTTCAACTAAAGATTACACTCTGGGATCGGTGTGCGTATGATTAGCTAGTTGGTAGGGTAACGGCTTACCAAGGCGATGATCATTAGGGGGTGTGAGAGCATGACCCCCCACACGGGTACTGAGACACGGACCC
>e7cc0
TAGCGGCAGGCCTAATACATGCAAGTCAAGGGGTAGCAATACACCGGCGGACGGGTGCGTAACGCGTACACAACGTACCTCAGAGCGGGGGATAGCATTGGGAAACTGGTGGTAAAACCCCATGGTGTTGTTGAATGGCATCATTTAACAACTAAAGGTTACACTCTGAGATCGGTGTGCGTCTGATTAGCTAGTTGGTGGGGTAACGGCCCACCAAGGCGACGATCAGTAGGGGGTGTGAGAGCATGACCCCCCACATGGGTACTGAGACACGGACCCAA
>33760
TAGCGGCAGGCCTAATACATGCAAGTCAAGGGGTAGCAATACACCGGCGGACGGGTGCGTAACGCGTACACAACGTACCTCAGAGCGGGGGATAGCATTGGGAAACTGGTGGTAAACCCCCATGGTGTTGTTTGATGGCATCATTAGACAACTAAAGGTTACACTCTGAGATCGGTGTGCGTCTGATTAGCTAGTTGGCGGGGTAACGGCCCACCAAGGCGACGATCAGTAGGGGGTGTGAGAGCATGACCCCCCACATGGGTACTGAGACACGGACCCAA
>0dd7e
TAGCGGCAGGCTTAATACATGCAAGTCAAGGGGGCAGCAATGTCACCGGCGGACGGGTGCGTAACGCGTACACAACGTACCCTTAGGTGGGGGATAGCAGTGGGAAACTGTTGGTAATACCCCATGGTATTATAGGTTGGCATCAACTTATAATTAAAGGCTACGCCTAAGGATCGGTGTGCGTCTGATTAGCTAGTTGGTAGGGTAACGGCCTACCAAGGCGACGATCAGTAGGGGGTGTGAGAGCATGACCCCCCACACGGGTACTGAGACACGGACCC
>b6b6c
TAGCGGCAGGCTTAATACATGCAAGTCGAACGGAGCTATAGCGATATAGTTTAGTGGCGCACGGGTGAGTAACGCGTACACAACATGCCTCTAATTGAGGGATAGCCTTGGGAAACTGGGAGTAATACCTCATAGTATTATTGAATGGCATCATTTAATAATTAAAGTTACGGCGATTAGAGATTGGTGTGCGTTGGATTAGGTAGTTGGTGAGGTAACGGCTCACCAAGCCGACGATCCATAGGGGGCGTGAGAGCGTGACCCCCCACACGGGTACTGAGAC
>94765
TAGCGGCAGGCCTAATACATGCAAGTCGAACGGAAGTAGCAATACTTTAGTGGCGCACGGGTGAGTAACACGTACCGAACCTGCCCTGAAGCGAGGGATAGCCCTGGGAAACTGGGAGTAATACCTCATAGCAATGTAGGAAGGCATCTTTTTACATTTAAAGATACGTCGCTTCAGGATGGCGGTGCGTTCCATTAGGTAGTTGGTAGGGTAACGGCCTACCAAGCCTACGATGGATAGGGGGCGTGAGAGCGTGGCCCCCCACACGGGTACTGAGACAC
>cb0f5
TAGCGGGAGGCCTAATACATGCAAGTCGGACGGCAGCGGGGACTTCGGTCCGCCGGCGAGTGGCGCACGGGTGAGTAACGCGTACGCAACCTACCCCTTACCGGGGCATACCCACGGGAAACTGTGAATAATTCCGTATGAGGTTGAGGAGCCGCATGGCTTCTTTACCAAAGTCTTCGGGCGGTAAGGGATGGGCGTGCGTCTGATTAGCTAGTTGGTAGGGTAACGGCCTACCAAGGCTACGATCAGTAGGGGGCGTGAGAGCGTGGCCCCCCACACGGGTACTGAGAC
>0b9e3
TAGCGGGAGGCCTAATACATGCAAGTCGAACGGCAGCGGTTGTAGCAATACAAGCCGGCGAGTGGCGCACGGGTGAGTAACGCGTACGCAACCTACCCCTTACCGGGGCATAGTCACGGGAAACTGTGAATAATTCCGTATGAGGTTGAGTTTCCGCATGGGAGCTTTACCAAAGTCTTCGGGCGGTAAGGGATGGGCGTGCGTCTGATTAGCTAGTTGGTAGGGTAACGGCCTACCAAGGCTACGATCAGTAGGGGGCGTGAGAGCGTGGCCCCCCACACGGGTACTGAGAC
>399af
TAGCTGGAGGCTTAATACATGCAAGTCGAGCGGGATTGGTAGCAATACCATGAGAGCGGCGCACGGGTGAGTAACGCGTACACGACCTACCTCTGACAGGGGGATAGCCCTGGGAAACTGGGATTAATACCGCATATTATTCTGATTAATAAAGGATTGGAATGAAAGTTCAGGCGGTCAGAGATGGGTGTGCGTCTGATTAGCTAGTTGGTAGGGTAACGGCCTACCAAGGCGATGATCAGTAGGGGGCGTGAGAGCGTGGTCCCCCACACGGGTACTGAGAC
>872a2
TAGCGGGAGGCCTAATACATGCAAGTCGAGCGGTAGAGTCCTTCGGGACTTGAGAGCGGCGCACGGGTGAGTAACGCGTACATGACCTGCCTTTAAGACCGGGATAGCCCTGGGAAACTGGGATTAATACCGGATGTGATAATATGTATAGAGATATATTATTAAAGTTGAGGCGCTTAGAGATGGGTGTGCGTTTGATTAGCTAGTTGGTAGGGTAACGGCCTACCAAGGCGACGATCAATAGGGGGCGTGAGAGCGTGACCCCCCACACGGGTACTGAGAC
>bf97b
TAGCGGGAGGCCTAATACATGCAAGTCGAGCGGTAGAGTGACTTCGGTTGCTTGAGAGCGGCGCACGGGTGAGTAACGCGTACATGACCTACCTTCAAGACCGGAATAGCCCTGGGAAACTGGGATTAATACCGGATGTGATAATAAGTATAGAGATTTATTATTAAAGTTACGGCGCTTGGAGATGGGTGTGCGTCTGATTAGCTAGTTGGTGAGGTAACGGCTCACCAAGGCGACGATCAGTAGGGGGCGTGAGAGCGTGACCCCCCACACGGGTACTGAGAC
>5ed1d
TAGCGGGAGGCCTAATACATGCAAGTCGAGCGGTAAGTTTCTTCGGAGACCTAGAGCGGCGCACGGGTGAGTAACGCGTACATGACCTACCTCTAAGACTGGGATAGCCCTGGGAAACTGGGATTAATACCGGATGTGATAATATGTATAGAGATGTATTATTAAAGATGAGTCGCTTAGAGATGGGTGTGCGTTTGATTAGCTAGTTGGTAGGGTAACGGCCTACCAAGGCGACGATCAATAGGGGGCGTGAGAGCGTGGCCCCCCACACGGGTACTGAGAC
>92c9d
TAGCGGGAGGCCTAATACATGCAAGTCGAGCGGTAAGTTTCTTCGGAAACCTAGAGCGGCGCACGGGTGAGTAACGCGTACATGACCTACCTTTAAGACTGGGATAGCCCTGGGAAACTGGGATTAATACCGGATGTGATAATACGTATAAAGATGTATTATTAAAGCTGAGGCGCTTAGAGATGGGTGTGCGTCTGATTAGCTAGTTGGTAGGGTAACGGCCTACCAAGGCGACGATCAGTAGGGGGCGTGAGAGCGTGGCCCCCCACACGGGTACTGAGAC
>60fac
TAGCGGGAGGCCTAATACATGCAAGTCGAGCGGTAAGGTTCTTCGGAACCCTAGAGCGGCGCACGGGTGAGTAACGCGTACATGACCTACCTTTAAGACTGTGATAGCCCTGGGAAACTGGGATTAATAACGGATGTGATAATAGGTATAAGGATTTATTATTAAAGATGAGTCGCTTAGAGATGGGTGTGCGTCTGATTAGCTAGTTGGTAGGGTAACGGCCTACCAAGGCTACGATCAGTAGGGGGCGTGAGAGCGTGACCCCCCACACGGGTACTGAGAC
>8b6ae
TAGCGGGAGGCCTAATACATGCAAGTCGAGCGGTAAGGTTCTTCGGAACCCTAGAGCGGCGCACGGGTGAGTAACGCGTACATGACCTACCTTTAAGACTGTGATAGCCCTGGGAAACTGGGATTAATAACGGATGTGATAATAGGTATAAGGATTTATTATTAAAGATGAGTCGCTTAGAGATGGGTGTGCGTCTGATTAGCTAGTTGGTAGGGTAACGGCCTACCAAGGCGACGATCAGTAGGGGGCGTGAGAGCGTGACCCCCCACACGGGTACTGAGAC
>75053
TAGCGGAAGGCCTAATACATGCAAGTCGAGCGGTAGATGACTTCGGTTGTTGAGAGCGGCGCACGGGTGAGTAACACGTACATGACCTGCCTATCAGAAGGGGATAGCCCTGGGAAACTGGGATTAATACCCTATGGTATTACTGATATAAATGTTAGTAATTAAAGTTGAGGCGCTGATAGATGGATGTGCGTCTGATTAGCTAGTTGGTAGGGTAAAGGCCTACCAAGGCGACGATCAGTAGGGGGCGTGAGAGCGTGATCCCCCACACGGGTACTGAGAC
>7f1ff
TAGCGGAGGGCTTAATACATGCAAGTCGAGCGGTAGATTGCTTCGGTGATTGAGAGCGGCAGACGGGTGAGTAACGCGTACATGACCTGCCCATAAGAAGGGAATAGCCCTTGGAAACGAGGATTAATGCCCTATGTGGTTACCGATAATAGAGGTTGGTAATTAAAGTTGAGGCGCTTATGGATGGATGTGCGTCTGATTAGCTAGTTGGTAGGGTAACGGCCTACCAAGGCGACGATCAGTAGGGGGCGTGAGAGCGTGATCCCCCACACGGGTACTGAGAC
>9142c
TAGCGGAGGGCTTAATACATGCAAGTCGAGCGGTAGAATACTTCGGTATTTGAGAGCGGCAGACGGGTGAGTAACGCGTACATGACCTGCCCATAAGAACGGGATAGCCCTTGGAAACGGGGATTAATACCGTATGTGATTATTATTAATAGAGGATAATAATTAAAGCTGAGGCGCTTATGGATGGATGTGCGTCTGATTAGCTAGTTGGTAAGGTAACGGCTTACCAAGGCGACGATCAGTAGGGGGCGTGAGAGCGTGAACCCCCACACGGGTACTGAGAC
>c9085
TAGCGGGAGGCTTAATACATGCAAGTCGAGCGGTAAGGTTTTCGGACCCTAGAGCGGCGAACGGGTGAGTAACGCGTACGAAACCTACCTTTAAGAGAGGAATAGCCCTGGGAAACTGGGAGTAATGCCTCATAGTATTCATTTACCGCATGGTTTATGGATTAAAGCTACGGCGCTTAAAGATGGTCGTGCGTCTGATTAGCTAGTTGGTAGGGTAACGGCCTACCAAGGCTACGATCAGTAGGGGGCGTGAGAGCGTGGCCCCCCACACGGGTACTGAGAC
>04991
TAGCGGGAGGCTTAATACATGCAAGTCGAGCGGTAAGGTTTTCGGACCCTAGAGCGGCGAACGGGTGAGTAACGCGTACGAAACCTACCTTTAAGAGAGGAATAGCCCTGGGAAACTGGGAGTAATACCTCATAGTATTCATTTACCGCATGGTTTATGGATTAAAGCTACGGCGCTTAAAGATGGTCGTGCGTCTGATTAGCTAGTTGGTAGGGTAACGGCCTACCAAGGCTACGATCAGTAGGGGGCGTGAGAGCGTGGCCCCCCACACGGGTACTGAGAC
>b0757
TAGCGGGAGGCTTAATACATGCAAGTCGAGCGGCAAGGTCTTCGGACCCTAGAGCGGCGCACGGGTGAGTAACGCGTACGCAATCTGCCCTTCAGTGAGGAATAGCCCTGGGAAACTGGGATTAATACCTCATAATATTATTTGTCTGCATGGATGAATAATTAAAGTTCTGGCGCTGAAGGATGAGCGTGCGTCTGATTAGCTAGTTGGTAGGGTAACGGCCTACCAAGGCTACGATCAGTAGGGGGCGTGAGAGCGTGACCCCCCACACGGGTACTGAGAC
>429bf
TAGCGGGAGGCTTAATACATGCAAGTCGAGCGGCAAGGTCTTCGGACCCTAGAGCGGCGCACGGGTGAGTAACGCGTACGCAATCTGCCCTTCAGTGAGGAATAGCCCTGGGAAACTGGGATTAATACCTCATAACATTATCTGTTCGCATGGATAGATAATTAAAGTTCTGGCGCTGAAGGATGAGCGTGCGTCTGATTAGCTAGTTGGTAGGGTAACGGCCTACCAAGGCTACGATCAGTAGGGGGCGTGAGAGCGTGACCCCCCACACGGGTACTGAGAC
>9946b
TAGCGGGAGGCTTAATACATGCAAGTCGAGCGGCAAGGTCTTCGGACCCTAGAGCGGCGCACGGGTGAGTAACGCGTACGCAATCTGCCCTTCAGTGAGGAATAGCCCTGGGAAACTGGGATTAATACCTCATAATATTATCTATTCGCATGGATAGATAATTAAAGTTCTGGCGCTGAAGGATGAGCGTGCGTCTGATTAGCTAGTTGGTAGGGTAACGGCCTACCAAGGCGACGATCAGTAGGGGGCGTGAGAGCGTGACCCCCCACACGGGTACTGAGAC
>dc1bc
TAGCGGGAGGCTTAATACATGCAAGTCGAGCGGCAAGGTCTTCGGACCCTAGAGCGGCGCACGGGTGAGTAACGCGTACGCAATCTGCCCTTCAGTGAGGAATAGCCCTGGGAAACTGGGATTAATACCTCATAATATTATCTGTTCGCATGGATAGATAATTAAAGTTCTGGCGCTGAAGGATGAGCGTGCGTCTGATTAGCTAGTTGGTAGGGTAACGGCCTACCAAGGCTACGATCAGTAGGGGGCGTGAGAGCGTGACCCCCCACACGGGTACTGAGAC
>43796
TAGCGGGAGGCTTAATACATGCAAGTCGAGCGGCAAGGTCTTCGGACCCTAGAGCGGCGCACGGGTGAGTAACGCGTACGCAATCTGCCCTTCAGTGAGGAATAGCCCTGGGAAACTGGGATTAATACCTCATAATATTAATAGATCGCATGGTTTATTAATTAAAGTTCTGGCGCTGAAGGATGGGCGTGCGTCTGATTAGCTAGTTGGTAGGGTAACGGCCTACCAAGGCTACGATCAGTAGGGGGCGTGAGAGCGTGACCCCCCACACGGGTACTGAGAC
>1fc08
TAGCGGGAGGCTTAATACATGCAAGTCGAGCGGCAAGGTCTTCGGACCCTAGAGCGGCGCACGGGTGAGTAACGCGTACGCAATCTGCCCTTCAGTGAGGAATAGCCCTGGGAAACTGGGATTAATACCTCATAACATTAATAGATCGCATGGTTTATTAATTAAAGTTCTGGCGCTGAAGGATGAGCGTGCGTCTGATTAGCTAGTTGGTAGGGTAACGGCCTACCAAGGCTACGATCAGTAGGGGGCGTGAGAGCGTGACCCCCCACACGGGTACTGAGAC
>ef684
TAGCGGGAGGCCTAATACATGCAAGTCGAGCGCTGTAGCAATATGGAGCGGCAGACGGGTGCGTAACGCGTATGAAACTTGCCCTATACAGGAGAATAGCCTTGGGAAACTGAGAGTAATACTCCATAATACTATTGAATGGCATCATTTAATAATTAAAGCTCCGGCGGTATAGGATAGTCGTGCGTCCGATTAGCTAGTTGGTAGGGTAACGGCCTACCAAGGCAACGATCGGTAGCTGGTCTGAGAGGATGATCAGCCACACGGGCACTGAGACACGG
>6f96d
TAGCGGGAGGCCTAATACATGCAAGTCGAGCGGTTCAGCAATGGATAGCGGCAGACGGGTGCGTAACGCGTATGAAACTTGCCCTACACAGGAGGATAGCCTTGGGAAACTGAGAGTAACCCTCCATAGTCTTGTGTTGCCGCATGGTGATATAAGTAAAACTTCGGTGGTGTAGGATAGTCGTGCGTCCGATTAGCTAGTTGGTGAGGTAATGGCTCACCAAGGCGACGATCGGTAGCTGGTCTGAGAGGATGATCAGCCACACGGGCACTGAGACACGG
>9264e
TGGCGGCGTGCTTAACACATGCAAGTCGAACGTGAAGAGGATTTTCGGATTCTCTGAAAGTGGCGAACGGGTGAGTAACACGTAGATAACCTGCCCTGGAGTGGGGGATAACCATTGGAAACGGTGGCTAAAACCGCATGAATCTGCGATTACGGGAGTGAATGCAGAGAAAACTGAGGTGCTACAGGAGGGGTCTGCGTCCGATTAGCTAGTTGGTGGGGTAAAGGCCTACCAAGGCGACGATCGGTAGCTGGTCTGAGAGGACGATCAGCCACACGGGAACTGAGAC
>75935
TGGCGGCGTGCTTAACGCATGCAAGTCGCACGTGAAGGGGTTTTCGGATCTCTGAAAGTGGCGAACGGGTGAGTAATACGTAGATGACCTGCCTTAAAGTGGGGGATAACTACTGGAAACGGTGGCTAATACCGCATAGAGCTGTGGCCGTTGGAAGGTTGCAGGGAAAGCTCCGGCGCTTAGAGAGGGGTCTACGTCCGATTAGCTAGTTGGTGGGGTAAAGGCCTACCAAGGCGACGATCGGTAGCTGGTCTGAGAGGACGATCAGCCACACGGGAACTGAGAC
>979aa
TGGCGGTGTGCCTAATACATGCAAGTCGAGCGGAAAGGCCCCTTCGGGGGTACTCGAGCGGCGGACGGCTGAGTAACGCGTAGGAACGTACCCCAAACTGAGGGATAATTCACCGAAAGGTGGACTAATACCGCATGTGCTCTTCGGAGTAAAGCTTCGGCGGTTTGGGAACGGCCTGCGTCCGATTAGGTTGTTGGTGAGGTAATGGCTCACCAAGCCGACGATCGGTAGCTGGTCTGAGAGGATGATCAGCCAGACTGGGACTGAGACACGGCCCAGAC
>1ce86
TGGCGGTGTGCCTAATACATGCAAGTCGAGCGGAAAGGCCTCTTCGGAGGTACTCGAGCGGCGGACGGCTGAGTAACGCGTAGGAACGTACCCCAAACTGAGGGATAATCCACCGAAAGGTGGACTAATACCGCATGTGCTCTTCGGAGTAAAGCTTCGGCGGTTTGGGAACGGCCTGCGTCCGATTAGGTTGTTGGTGAGGTAATGGCTCACCAAGCCGACGATCGGTAGCTGGTCTGAGAGGATGATCAGCCAGACTGGGACTGAGACACGGCCCAGAC
>e67e8
TGGCGGTATGCCTTAGACATGCAAGTCGAACGAGTTTCCGGGCTTGCTCGGAAATTAGTGGCGAACGGCTGAGTAACGCGTAGGTGACCTACCCCGTAGTGTGGAATAACTGCCCGAAAGGGTAGCTAATACCGCATGTTGAGCCGACATCAATGTCGTCTCCAAAGCAGAAATGCGCTATGGGCGGGGCCTGCGTTCGATTAGCTAGTTGGTGGGGTAATGGCTCACCAAGGCGACGATCGATAGGTGGTCTGAGAGGACGATCACCCAGACTGGGACTGAGAC
>d7e50
TGACGGCGTGCCTAATACATGCAAGTCGCACGTGAAAGTCCTTCGGGATGAGTAAAGTGGCGCACGGGTGAGTAACGCGTAGGTGACCTGCCTTAATGTGGGGGATAACTCAGGGAAACCTGAGCTAATACCGCATGTGATGGATGACCTTAAAAAAGTTCATCAAAGATGGCCTCTATTTATAAGCTATCGCATTAAGAGGGGCCTGCGTTCCATTAGCTAGTTGGTGGGGTAACGGCCTACCAAGGCGACGATGGATAACTGGTCTGAGAGGATGATCAGTCACACTGGAACTGAGAC
>3f80e
TGGCGGTGTGCCTAACACATGCAAGTGGAGCGACGAACTAGGATTTATCCTAGGGCCAAGCCGCGAACGGGTGAGTAACACGTAGATAACCTGCCCCGATGATTGGGACAACCCGGAGAAATCCGGGCTAATACCAAATAAAATCCAAGAACACAAGTTTTCGTATCAAAGAAAGCCTAGGCTTTCGCGTCGGGATGGGTCTGCGCCCCATTAGCTAGTTGGTAAGATAAAAGCTTACCAAGGCTTTGATGGGTAGCTGGTCTGAGAGGACGAACAGCCACACTGGGACTGAGAC
>12321
TGGCGGTGTGCTTAACACATGCAAGTGGTGCGACGAACCAGAGCTTGCTCTGGGGCCAAGCCGCGAACGGGTGAGTAACACGTGGGTAATCTGCCCCGATGACCGGGACAACCCGAGGAAACTCGGGCTAATACCGGATGTGGCATGTCGGCTCAAGCCGACCTGTCAAAGGTAGCTTCGGCTTCCGCATTGGGAGGGGCCCGCGGCCCATTAGCTTGTTGGTGGGGTCAAGGCCTACCAAGGCAACGATGGGTAGCTGGTCTGAGAGGACGATCAGCCACACTGGGACTGAGAC
>8a0a0
TGGCGGTGTGCTTAACACATGCAAGTGGTGCGACGAACCAGGGCTTGCCCTGGGGCAAAGCCGCGAACGGGTGAGTAACACGTGGGTAACCTGCCCCGATGACTGGGACAACCCGGGGAAACCCGGGCTAATACCGGATGACGCATCCTGGCTCAAGCCGGGATGCCAAAGGTAGCTTCGGCTTCCGCATTGGGATGGGCCCGCGGCCCATTAGCTTGTTGGTGGGGTAACGGCCTACCAAGGCAACGATGGGTAGCTGGTCTGAGAGGACGATCAGCCACACTGGGACTGAGAC
>ecfc7
TGGCGGTGTGCTTAACACATGCAAGTGGCGCGACGAACCAGAGCTTGCTCTGGGGCAAAGCCGCGAACGGGTGAGTAACACGTGGGTAACCTGCCCCGATGACTGGGACAACCCGGGGAAACCCGGGCTAATACCGGATGATGCATCCCGGCTCAAGCCGGGATGCCAAAGGTAGCTTCGGCTTCCGCATTGGGAGGGGCCCGCGGCCCATTAGCCTGTTGGTGGGGTAATGGCCTACCAAAGCAACGATGGGTAGCTGGTCTGAGAGGACGATCAGCCACACTGGGACTGAGAC
>c38d2
TGGCGGCGTGCCTAACACATGCAAGTCAAAGGGAAGTAACTTCGGTTATGAGTACTTGGCGCAAGGGTGAGTAATGTATAGGTAATCTGCCCTTTGGTCTGGGATAACCCCGAGAAATCGGGGACAATAGCAGATGATGCAGCGGAACCGCATGGTTATGTTGTTAAAGATTTATCGCCAAAGGATGAACCTATATCCCATCAGGTAGTTGGTAGGGTAATGGCCTACCAAGCCTACGACGGGTAGCTGGTCTGAGAGGATGATCAGCCACATTGGAACTGAGAC
>53ce0
TGGCGGCGTGCCTAACACATGCAAGTCAAAGGGAAGTAACTTCGGTTATGAGTACTTGGCGCAAGGGTGAGTAACGTATAGGTAATTTGCCTTTTGGACTGAAATAACTCCGAGAAATCGGAGACAATGTCAGATGATGCAGCGGAACCGCATGGTTATGTTGTTAAAGATTTATCGCCAAAAGATGAGCCTATATCCCATCAGGTAGTTGGTAGGGTAAAAGCCTACCAAGCCTACGACGGGTAGCTGGTCTGAGAGGATGATCAGCCACATTGGAACTGAGAC
>542fd
TGGCGGCGTGCCTAACACATGCAAGTCAAAGGAAAGCGACTTCGGTCGTGAGTACTTGGCGCAAGGGTGAGTAAGGTATAGGTAATCTGCCCTTTGGACTGGGATAACCTCGAGAAATCGAGGACAATACCAGATGATGCAGCGGGACCGCATGGTCATGTTGTTAAAGATTTATCGCCAAAGGATGAGCCTATATTCCATCAGGTAGTTGGTAGGGTAACGGCCTACCAAGCCTACGACGGATAGCTGGTCTGAGAGGATGATCAGCCACATTGGAACTGAGAC
>6cbc2
TGGCGGCGTGCTTAACACATGCAAGTCGAACGAGATCCATGGTGTAGCAATACACCGGAAGATCTAGTGGCGAACGGGTGAGGAACACGTGAAGAACCTGCCCCGAACTCTGGGATAACAGTTGGAAACGACTGCTAATACCGGATGCCGTTGTTGGAGTCACATGGCTCTACAACGAAAGTTTTTCGGTTCGGGAGGGCTTCGCGGCCTATCAGCTTGTTGGTGAGGTAACGGCTCACCAAGGCATCGACGGGTAGCTGGTCTGAGAGGATGATCAGCCACACTGGGACTGAGAC
>f7659
TGGCGGCGTGCTTAACACATGCAAGTCGAACGAGATCCATGATGTAGCAATACATCGGAAGATCTAGTGGCGAACGGGTGAGGATCACGTGAGAAACCTGCCCCAGACTCTGGGATAACAATTGGAAACGATTGCTAATACCGGATGACGTCGGAGAACCGCATGGTTCACTGACGAAAGATATTTCGGTTTGGGAGGGTCTCGCGGCCTATCAGCTTGTTGGTGGGGTAATGGCCTACCAAGGCAACGACGGGTAGCTGGTCTGAGAGGATGATCAGCCACACTGGGACTGAGAC
>87f5c
TGGCGGCGTGCTTAACACATGCAAGTCGAACGAGATCCAATGTGTAGCAATACACAGGAAGATCTAGTGGCGAACGGGTGAGGAACACGTGAGAAACGTACCCCAGACTTTGGGATAACAGTTCGAAAGGACTGCTAATACCAAATAACGTCGGAAGTCCGCATGGACATCTGACGAAAGGGATTCCGGTTTGGGAGCGTCTCGCGGACCTATCAGCTAGTTGGAGGGGTAACGGCCCACCAAGGCAACGACGGGTAGCTGGTCTGAGAGGATGGTCAGCCACACTGGGACTGAGAC
>952cd
TGGCGGCGTGCTTAACACATGCAAGTCGAACGGAATCCATGGTGTAGCAATACACCGGAAGATTTAGTGGCGAACGGGTGAGGATCACGTGAGAAACGTGCCCCAGACTCTGGGATAACAATTGGAAACGATTGCTAATACCGGATGACGTCGGAGAATCGCATGATTCACTGACGAAAGATATTTCGGTTTGGGAGCGTCTCGCGGCCTATCAGCTTGTTGGTGGGGTAATGGCCTACCAAGGCAACGACGGGTAGCTGGTCTGAGAGGATGATCAGCCACACTGGGACTGAGAC
>1146d
TGGCGGCGTGCTTAACACATGCAAGTCGAACGAGGTCCACCGAGTAGCAATACGAGGGAAGACCTAGTGGCGAACGGGTGCGTAACACGTGAGAAACCAACCCCGGTCTCTGGGATAACAGGCGGAAACGCCTGCTAATACCGGATAACGTCGTTTCCTCGCATGGGGAGATGACGAAAGGGTTACCGGATCGGGACGGTCTCGCGGCCTATCAGCTTGTTGGGGAGGTAACGGCTCACCAAGGCATCGACGGGTAGCTGGTCTGAGAGGATGATCAGCCACACTGGGACTGAGAC
>7e5d2
TGGCGGCGTGCTTAACACATGCAAGTCGAACGGGGTCCACCGAGTAGCAATACGAGGGAAGACCTAGTGGCGAACGGGTGAGTATCACGTGAGAAACCAACCCCGGTCTCTGGGATAACAGGTGGAAACGCTTGCTAATACCGGATGACGTCGTTTCCTCGCATGGGGAGATGACGAAAGGGTTACCGGATCGGGACGGTCTCGCGGCCTATCAGCTTGTTGGGGAGGTAACGGCTCACCAAGGCTTCGACGGGTAGCTGGTCTGAGAGGATGATCAGCCACACTGGGACTGAGAC
>1cb6c
TGGCGGCGTGCTTAACACATGCAAGTCGAACGGGGTCCACCGAGTAGCAATACGAGGGAAGACCTAGTGGCGAACGGGTGAGTATCACGTGAGAAACCAACCCCGGTCTCTGGGATAACAGGTGGAAACGCTTGCTAATACCGGATGACGTCGTTTTTTCGCATGGAGAGATGACGAAAGGGTTACCGGATCGGGACGGTCTCGCGGCCTATCAGCTTGTTGGGGAGGTAACGGCTCACCAAGGCTTCGACGGGTAGCTGGTCTGAGAGGATGATCAGCCACACTGGGACTGAGAC
>336e9
TGGCGGCGTGCCTAACACATGCAAGTCGAGCGGGATCCATCCAGTAGCAATACTGGTGAAGATCTAGCGGCGAACGGGTGAGTAACACGTGAGAAACCTGCCCCGAACTTTGGGATAACACGAGGAAACTCGTGCTAATACCGAATGCCTTCTTCTAGTCGCATGGCTGGATGAAGAAAGATTTATCGGTTTGGGAGGGTCTCGCGGCCTATCAGCTAGTTGGCGGGGTAATGGCCCACCAAGGCATCGACGGGTAGCTGGTCTGAGAGGACGATCAGCCACACTGGGACTGAGAC
>aaa9f
TGGCGGCGTGCCTAACACATGCAAGTCGAGCGGGATCCATCCAGTAGCAATACTGGTGAAGATCTAGCGGCGAACGGGTGAGTAACACGTGAGAAACCTGCCCCGGACTCTGGGATAACACGGGGAAACTCGTGCTAATACCGGATACCTTCTTTTGGTCGCATGGCCAGCTGAAGAAAGATTTATCGGTTTGGGAGGGTCTCGCGGCCTATCAGCTAGTTGGCGGGGTAACGGCCCACCAAGGCATCGACGGGTAGCTGGTCTGAGAGGACGATCAGCCACACTGGGACTGAGAC
>c9b80
TGGCGGCGTGCCTAACACATGCAAGTCGAGCGAGGTCCATTCGGTGGTAACACTGATGAAGACCTAGCGGCGAACGGGTGAGTAACACGTGAGCAACCTGCCCCGAAGTTCGGGATAACCCGGGGAAACCCGAGCTAATACCGGATACCTTCCTTTGGTCGCATGGCTATTGGAAGAAAGATTTATCGCTTCGGGAGGGGCTCGCGGCCTATCAGCTAGTTGGTGAGGTAACGGCTCACCAAGGCATCGACGGGTAGCTGGTCTGAGAGGACGATCAGCCACACTGGGACTGAGAC
>ca984
TAGCGACGTGCCTAAGGTATGCAAGTCGAACGATATCCTCTGCTTGCAGAGGTGAAAGTGGCAGACGGCTGAGTAATGTATGAGAATCTACCCTAAAGACGAAGATAGCCTCAAGAAATTGTGGGTAATATTCGATAGTCTCTTCGGAGTAAAGCTTTAGCGCTTTGGGATGAGCTCGTATCCTATCAGGTAGTTGGTAAGGTAAAGGCTTACCAAGCCTACGACGGGTAGCTGGTTTGAGAGAATGTCCAGCCAGACTGGGACTGCGACACGGCCCAGAC
>4ffbf
TGGCGGCGTGGATAAGGCATGCAAGTCGAACGGATGTTTTTTGGTGCTTGCACTAAAAAACATTAGTGGCGAACGAGTCAGTATAACCTTGGTAACTTACCCCAAAGTCTTGGATAACCTGCGGAAACGCAAGCTAATACAAGATGGTCAATTTATTCGTAAGAGTAAATTGTAAAGCTTCGGTGCTTTGGGAGAGGCCTTGGACGTATCAGCTTGTTGGTGAGGTAATGGCTCACCAAGGCTATGACGCGTAGGGGACCTGAGAGGGTGACCCCCGACGATGGAACTGAGAC
>86052
TGGCGATGTGGATAAGGCATGCAAGTCGAACGGACTTATTTTTTCTGGAGTTTGAGATTATATCAATGACAAAGGTCGATTTAAGTTAGTGGCGAACGAGGTAGTAATACGTAGGAACGTACTCCGAAGTCAGGAATAGCCCACCGAAAGGTGGAGTAATACTTGATAGTCCCGCAAGGGTAAAGATTCATCGCTTCGGAAGCGGCCTGCGCAGTATCAGCTAGTTGGTAAGGTAATGGCTTACCAAGGCTACGACGCTTAGGGGAGGTGAGAGCCTGGCCCCCACCGATGGTACTGAGAC
>a8ad1
TGGCGGCGTGGATGAGGCATGCAAGTCGAATGAATTTAGATTCATGGCAGACGAGGTAGGAACACGTAGGTACGTACCCAAGAGTCAGGGATAACCGGCCGAAAGGTCGAATAATACTTGATGGTCCCTTCGGGGTAAAGATTTATCGCTCTTGGAACGGCCTGCGGGCTATCAGCTTGTTGGTAAGGTAACGGCTTACCAAGGCTACGACGGCTAGGGGAGGTGAGAGCCTGACCCCCACCGATGGAACTGCGACACGGTCCATACTCCTACGGGAGGCA
>1ddf9
TAGCGGTGCACCTAACACATGCAAGTCGAGCGAGAATTTTTACTAGCTTGCTAGTAAAAAGGAAAGCGGCGAACGGGTGAGTAACACGTTGGTATCTGCCCCAAGGTCAGGGATAGCCCACTGAAAAGTGGATTAATACCGGATAGTCTCTTCGGAGTAAAAATTTATTGCCTAGGGAGGAGCCTGCGTTCTATCAGCTTGTTGGTGAGGTAATAGCTCACCAAGGCTATGACGGATAATTGATCTGAGAGGATGATCAGTCACAATGGAACTGAGACACG
[truncated: 500 more rows]
