# Supplementary material for: Population Differences and Host Species Predict Variation in the Diversity of Host-Associated Microbes in Hydra
Source: Front Microbiol. 2022 Mar 3;13:799333. doi: 10.3389/fmicb.2022.799333 (PMC8927533; doi:10.3389/fmicb.2022.799333)
Supplement: Supplementary file 10 [file Data_Sheet_2.CSV]

	Kingdom	Phylum	Class	Order	Family	Genus	Species	rep.seq	shortID	PhyClass	ClassOrder	PhyClass2
f6ec7d69f2542fa12e3ff0efc39a605b	Bacteria	Nitrospirae	Nitrospira	Nitrospirales	Nitrospiraceae	Nitrospira	NA	TGGCGGCGCGCCTAATACATGCAAGTCGAGCGAGAAGGTGTAGCAATACACTTGTAAAGCGGCGAACGGGTGAGGAATGCATGGGTAACCTACCCTCGAGTGGGGAATAACTAGCCGAAAGGTTAGCTAATACCGCATACGTTTCCGGGACTTCGGTTCCGGAAAGAAAGCAATACCGTGGGTATTGCGCTCATGGATGGGCTCATGTCCTATCAGCTTGTTGGTGAGGTAACGGCTCACCAAGGCTTCGACGGGTAGCTGGTCTGAGAGGACGATCAGCCACACTGGCACTGCGAC	f6ec7	Nitrospirae/Nitrospira/Nitrospir.	Nitrospira/Nitrospirales	_other
d1d365c4abc52ad8c9132fdde4398ff1	Bacteria	Nitrospirae	Nitrospira	Nitrospirales	Nitrospiraceae	Nitrospira	NA	TGGCGGCGCGCCTAATACATGCAAGTCGAGCGAGAAGACGTAGCAATACGTTTGTAAAGCGGCGAACGGGTGAGGAATACATGGGTAACCTACCCTCGAGTGGGGAATAACTAGCCGAAAGGTTAGCTAATACCGCATACGACTCCTGGTCTGCGGATCAGGAGGGAAAGCGATACCGTGGGTATCGCGCTCTTGGATGGGCTCATGTCCTATCAGCTTGTTGGTGAGGTAACGGCTCACCAAGGCTTCGACGGGTAGCTGGTCTGAGAGGACGATCAGCCACACTGGCACTGCGAC	d1d36	Nitrospirae/Nitrospira/Nitrospir.	Nitrospira/Nitrospirales	_other
1a633ff85079b03c71fa90664979909e	Bacteria	Nitrospirae	Nitrospira	Nitrospirales	Nitrospiraceae	Nitrospira	NA	TGGCGGCGCGCCTAATACATGCAAGTCGAGCGAGAAGACGTAGCAATACGTTTGTAAAGCGGCGAACGGGTGAGGAATACATGGGTAACCTACCCTCGAGTGGGGAATAACTAGCCGAAAGGTTAGCTAATACCGCATACGGCTCCTGGTCTGCGGATCGGGAGAGAAAGCGATACCGTGGGTATCGCGCTCTTGGATGGGCTCATGTCCTATCAGCTTGTTGGTGAGGTAACGGCTCACCAAGGCTTCGACGGGTAGCTGGTCTGAGAGGACGATCAGCCACACTGGCACTGCGAC	1a633	Nitrospirae/Nitrospira/Nitrospir.	Nitrospira/Nitrospirales	_other
bd993ab149378bedece8cf85ba19cce8	Bacteria	Proteobacteria	Deltaproteobacteria	Oligoflexales	Oligoflexaceae	uncultured	uncultured bacterium	TGGCGGCGTGCCTAACACATGCAAGTCGAACGGAAGTAGCAATACTTTAGTGGCGCACGGGTGAGTAATGCATGGGTCATCTGCCCTGTAGTTGGGGATAACTTCCGGAAACGGATGCTAATACCGAATGTTTACGCAAGTACAAAGGAGGGGATCGCAAGACCTTCCGCTATAGGATGAGCTCATGTCCCATTAGCTTGTTGGTGAGGTAACGGCTCACCAAGGCGAAGATGGGTAACTGGTCTGAGAGGACGATCAGTCACACTGGAACTGAGACACGG	bd993	Proteobac./Deltaproteobac./Oligoflex.	Deltaproteobacteria/Oligoflexales	_other
3f42d2305228b39672a58cfbcd37bae5	Bacteria	Proteobacteria	Deltaproteobacteria	Oligoflexales	Oligoflexaceae	NA	NA	TGGCGGCGTGCCTAACACATGCAAGTCGAACGGAGGTAGCAATACCTTAGTGGCGCACGGGTGAGTAATGCATGGGAATCTGCCTTTTGGAGGGGGATAACTACGGGAAACTGTAGCTAAGACCGCGTAAGCAGCAGCAATGCTGGAAATGCCGGGACCGCAAGGCCGGCAGCCGAAAGATGAGCCCATGTTCCATTAGCTAGTTGGCGGGGTAACGGCCCACCAAGGCGAAGATGGATAGCTGGTCTGAGAGGACGATCAGCCACACTGGGACTGAGACA	3f42d	Proteobac./Deltaproteobac./Oligoflex.	Deltaproteobacteria/Oligoflexales	_other
69c80bf738d93461414db2ae64d3ffac	Bacteria	Proteobacteria	Gammaproteobacteria	Pasteurellales	Pasteurellaceae	Haemophilus	uncultured bacterium	TGGCGGCGTGCCTAACACATGCAAGTCGGACGGAGGTAGCAATACCTTAGTGGCGCACGGGTGAGTAATGCATGGGGATCTGCCTTGTGGAGGGGGATAACTACGGGAAACTGTAGCTAAGACCGCGTAAGCAGAGTCGCAAGACTTTGGAAATGCCGGGACCGTAAGGCCGGCAGCCATAAGATGAGCCCATGTTCCATTAGTTAGTTGGCGGGGTAACGGCCCACCAAGGCGAAGATGGATAGCTGGTCTGAGAGGACGATCAGCCACACTGGGACTGAGAC	69c80	Proteobac./Gammaproteobac./Pasteurell.	Gammaproteobacteria/Pasteurellales	_other
ac9a0d99d42c35d93f122d6d05a48df2	Bacteria	Proteobacteria	Deltaproteobacteria	Oligoflexales	Oligoflexaceae	Silvanigrella	NA	TGGCGGCGTGCCTAACACATGCAAGTCGAACGGGGCAGCGATGCCCAGTGGCGCACGGGTGAGTAATGCATGGGAATCTGCCTTTTGGCGCGGCATAACTACGGGAAGCTGTAGGTAAGTCCTCATAAGCAATATTGAGAGATATTGGAAAGTGGTGGGAGCTTGTAAGAGTCCACCAGCCGAGAGAGGAGCCCATGTTCCATTAGCTAGTTGGCGGGGTAACAGCCCACCAAGGCAGAGATGGATAGCTGGTCTGAGAGGACGGACAGCCACACTGGGACTGAGAC	ac9a0	Proteobac./Deltaproteobac./Oligoflex.	Deltaproteobacteria/Oligoflexales	_other
4799df1af9b8dcc6ee426387d622d538	Bacteria	Proteobacteria	Gammaproteobacteria	Xanthomonadales	Rhodanobacteraceae	uncultured	uncultured bacterium	TGGCGGCATGCCTAACACATGCAAGTCGAGCGGCAGCGCGGGGCAACCTGGCGGCGAGCGGCGGACGGGTGAGGAATACATCGGAATTTACCCTTTTGTGGGGGATAACTCAGGGAAACTTGAGCTAATACCGCATGAACTCGAGAGAGCAAAGCTGGGGACCTTCGGGCCTGGCGCAGGAGGATGAGCTGATGTCGGATTAGCTAGTTGGTAGGGTAAAGGCCTACCAAGGCGACGATCCGTAGCTGGTCTGAGAGGATGATCAGCCACACTGGAACTGAGAC	4799d	Proteobac./Gammaproteobac./Xanthomonad.	Gammaproteobacteria/Xanthomonadales	_other
750ff23cefe999457e34f9c3c00e6e2a	Bacteria	Proteobacteria	Gammaproteobacteria	Xanthomonadales	Xanthomonadaceae	Arenimonas	NA	TGGCGGCAGGCCTAACACATGCAAGTCGAGCGGCAGCGCAGCAGTAGCAATACTGTGGGCGGCGAGCGGCGGACGGGTGAGGAACACATCGGAATCTACCTTCTTGTGGGGGATAACGTAGGGAAACTTACGCTAATACCGCATAAGACCTGAGGGTGAAAGCAGGGGACCGCAAGGCCTTGCGCGAGAAGATGAGCCGATGTCCGATTAGCTAGTTGGTGAGGTAAAGGCTCACCAAGGCGACGATCGGTAGCTGGTCTGAGAGGATGATCAGCCACACTGGAACTGAGAC	750ff	Proteobac./Gammaproteobac./Xanthomonad.	Gammaproteobacteria/Xanthomonadales	_other
3887f6f0e4ecdeb3ef459656d6e0c1d1	Bacteria	Proteobacteria	Gammaproteobacteria	Xanthomonadales	Xanthomonadaceae	Arenimonas	NA	TGGCGGCAGGCCTAACACATGCAAGTCGAACGGCAGCACAGCAGTAGCAATACTGTGGGTGGCGAGTGGCGGACGGGTGAGGAATACATCGGAATCTACCTTGTCGTGGGGGATAACGTAGGGAAACTTACGCTAATACCGCATACGAACTATGGTTGAAAGCGGCGGACCGCAAGGCGTCGCGCGATTGGATGAGCCGATGTCCGATTAGCTAGTTGGCGGGGTAAAGGCCCACCAAGGCGACGATCGGTAGCTGGTCTGAGAGGATGATCAGCCACACTGGAACTGAGAC	3887f	Proteobac./Gammaproteobac./Xanthomonad.	Gammaproteobacteria/Xanthomonadales	_other
7a31c68456d353927ca4df74f0a47c8a	Bacteria	Proteobacteria	Gammaproteobacteria	Xanthomonadales	Xanthomonadaceae	Arenimonas	NA	TGGCGGCAGGCCTAACACATGCAAGTCGAACGGCAGCACAGCAGTAGCAATACTGTGGGTGGCGAGTGGCGGACGGGTGAGGAATACATCGGGATCTACCTTTTCGTGGGGGATAACGTAGGGAAACTTACGCTAATACCGCATACGCCCTACGGGGGAAAGCGGCGGACCGCAAGGCGTCGCGCGATGAGATGAACCGATGTCCGATTAGCTAGTTGGCGGGGTAAAGGCCCACCAAGGCGACGATCGGTAGCTGATCTGAGAGGATGATCAGCCACACTGGAACTGAGAC	7a31c	Proteobac./Gammaproteobac./Xanthomonad.	Gammaproteobacteria/Xanthomonadales	_other
8f08d12c5b79d78e386ea861600636c4	Bacteria	Proteobacteria	Gammaproteobacteria	Xanthomonadales	Xanthomonadaceae	Arenimonas	NA	TGGCGGCAGGCCTAACACATGCAAGTCGAACGGCAGCACAGGAGAGCTTGCTCTCTGGGTGGCGAGTGGCGGACGGGTGAGGAATATATCGGAATCTACCCTTTCGTGGGGGATAACGTAGGGAAACTTACGCTAATACCGCATACGAACTGAGGTTGAAAGCGGCGGACCGCAAGGCGTCGCGCGGATGGATGAGCCGATATCCGATTAGCTAGTTGGTGGGGTAAAGGCCCACCAAGGCGACGATCGGTAGCTGGTCTGAGAGGATGATCAGCCACACTGGAACTGAGAC	8f08d	Proteobac./Gammaproteobac./Xanthomonad.	Gammaproteobacteria/Xanthomonadales	_other
7ae6db22ffce40e51b5c0f9ff0afda8a	Bacteria	Proteobacteria	Gammaproteobacteria	Xanthomonadales	Xanthomonadaceae	Arenimonas	NA	TGGCGGCAGGCCTAACACATGCAAGTCGAACGGCAGCACAGGAGAGCTTGCTCTCTGGGTGGCGAGTGGCGGACGGGTGAGGAATATATCGGAATCTACCCTTTCGTGGGGGATAACGTAGGGAAACTTACGCTAATACCGCATACGAACTGAGGTTGAAAGCGGCGGACCGCAAGGCGTCGCGCGGATGGATGAGCCGATATCCGATTAGCTAGTTGGCGGGGTAAAGGCCCACCAAGGCGACGATCGGTAGCTGGTCTGAGAGGATGATCAGCCACACTGGAACTGAGAC	7ae6d	Proteobac./Gammaproteobac./Xanthomonad.	Gammaproteobacteria/Xanthomonadales	_other
e7e2500816d50bf10681d27c471413e7	Bacteria	Proteobacteria	Gammaproteobacteria	Xanthomonadales	Xanthomonadaceae	Arenimonas	uncultured bacterium	TGGCGGCAGGCCTAACACATGCAAGTCGAACGGCAGCACAGGAGAGCTTGCTCTCTGGGTGGCGAGTGGCGGACGGGTGAGGAATATATCGGAATCTACCCTTTCGTGGGGGATAACGTAGGGAAACTTACGCTAATACCGCATACGAACTGAGGTTGAAAGCGGCGGACCGCAAGGCGTCGCGCGGATGGATGAGCCGATATCCGATTAGCTAGTTGGCGGGGTAAAAGCCCACCAAGGCGACGATCGGTAGCTGGTCTGAGAGGATGATCAGCCACACTGGAACTGAGAC	e7e25	Proteobac./Gammaproteobac./Xanthomonad.	Gammaproteobacteria/Xanthomonadales	_other
911a8c9e4705ce3af0bdd91a2c2eb239	Bacteria	Proteobacteria	Gammaproteobacteria	Xanthomonadales	Xanthomonadaceae	Arenimonas	uncultured bacterium	TGGCGGCAGGCCTAACACATGCAAGTCGAACGGTAGCACAGAGGAGCTTGCTCCTTGGGTGACGAGTGGCGGACGGGTGAGGAATACATCGGAATCTACCCTGTCGTGGGGGATAACGTAGGGAAACTTACGCTAATACCGCATACGAACTGAGGTTGAAAGCAGGGGACCGCAAGGCCTTGCGCGATTGGATGAGCCGATGTCCGATTAGCTAGTTGGTAAGGTAAAGGCTTACCAAGGCGACGATCGGTAGCTGGTCTGAGAGGATGATCAGCCACACTGGAACTGAGAC	911a8	Proteobac./Gammaproteobac./Xanthomonad.	Gammaproteobacteria/Xanthomonadales	_other
339c99900af6996042978f9f4e9fd511	Bacteria	Proteobacteria	Gammaproteobacteria	Xanthomonadales	Xanthomonadaceae	Arenimonas	uncultured bacterium	TGGCGGCAGGCCTAACACATGCAAGTCGAACGGTAGCACAGAGGAGCTTGCTCCTTGGGTGACGAGTGGCGGACGGGTGAGGAATATATCGGAATCTACCCAATCGTGGGGGATAACGTAGGGAAACTTACGCTAATACCGCATACGATCTGAGGATGAAAGCGGCGGACCGCAAGGCGTCGCGCGATTGGATGAGCCGATATCCGATTAGCTAGTTGGTAAGGTAAAAGCTTACCAAGGCGACGATCGGTAGCTGGTCTGAGAGGATGATCAGCCACACTGGAACTGAGAC	339c9	Proteobac./Gammaproteobac./Xanthomonad.	Gammaproteobacteria/Xanthomonadales	_other
b35fbee544ed770861198a3c233dfcd6	Bacteria	Proteobacteria	Gammaproteobacteria	Xanthomonadales	Xanthomonadaceae	Arenimonas	uncultured bacterium	TGGCGGCAGGCCTAACACATGCAAGTCGAACGGTAGCACAGAGGAGCTTGCTCCTTGGGTGACGAGTGGCGGACGGGTGAGGAATACATCGGAATCTACCCTGTCGTGGGGGATAACGTAGGGAAACTTACGCTAATACCGCATACGAACTGAGGTTGAAAGCGGCGGACCGCAAGGCGTCGCGCGATTGGATGAGCCGATGTCCGATTAGCTAGTTGGCGGGGTAATGGCCCACCAAGGCGACGATCGGTAGCTGGTCTGAGAGGATGATCAGCCACACTGGAACTGAGAC	b35fb	Proteobac./Gammaproteobac./Xanthomonad.	Gammaproteobacteria/Xanthomonadales	_other
2815005a3885e29584c8d40cc4a9cb20	Bacteria	Proteobacteria	Gammaproteobacteria	Xanthomonadales	Xanthomonadaceae	Arenimonas	uncultured bacterium	TGGCGGCAGGCCTAACACATGCAAGTCGAACGGTAGCACAGAGGAGCTTGCTCCTTGGGTGACGAGTGGCGGACGGGTGAGGAATACATCGGAATCTACCCTGTCGTGGGGGATAACGTAGGGAAACTTACGCTAATACCGCATACGAACTGAGGTTGAAAGCGGCGGACCGCAAGGCGTCGCGCGATTGGATGAGCCGATGTCCGATTAGCTAGTTGGCGGGGTAAAGGCCCACCAAGGCGACGATCGGTAGCTGGTCTGAGAGGATGATCAGCCACACTGGAACTGAGAC	28150	Proteobac./Gammaproteobac./Xanthomonad.	Gammaproteobacteria/Xanthomonadales	_other
6f67c73799df263168e8bba0f1d8a3ca	Bacteria	Proteobacteria	Gammaproteobacteria	Xanthomonadales	Xanthomonadaceae	NA	NA	TGGCGGCAGGCCTAACACATGCAAGTCGAACGGTAGCACAGAGGAGCTTGCTCCTTGGGTGACGAGTGGCGGACGGGTGAGGAATACATCGGGATCTACCTTTTCGTGGGGGATAACGTAGGGAAACTTACGCTAATACCGCATACGCCCTACGGGGGAAAGCGGCGGACCGCAAGGCGTCGCGCGATGAGATGAACCGATGTCCGATTAGCTAGTTGGCGGGGTAAAGGCCCACCAAGGCGACGATCGGTAGCTGATCTGAGAGGATGATCAGCCACACTGGAACTGAGAC	6f67c	Proteobac./Gammaproteobac./Xanthomonad.	Gammaproteobacteria/Xanthomonadales	_other
fe7f633d04b77b183eecc883c55a9e21	Bacteria	Proteobacteria	Gammaproteobacteria	Betaproteobacteriales	Methylophilaceae	Methylophilus	uncultured bacterium	TGGCGGAATGCTTTACACATGCAAGTCGAACGATGAACCTTAGCTTGCTAGGGGGATTAGTGGCGAACGGGTGAGTAATATATCGGAACGTACCTTGTAATGGGGGATAACTAGTCGAAAGATTAGCTAATACCGCATACGCCCTGAGGGGGAAAGTAGGGGATCTTCGGACCTTACGTTATAAGAGCGGCCGATATCTGATTAGCTAGTTGGTGGGGTAATGGCCTACCAAGGCGACGATCAGTAGCTGGTCTGAGAGGACGACCAGCCACACTGGAACTGAGAC	fe7f6	Proteobac./Gammaproteobac./Betaproteobac.	Gammaproteobacteria/Betaproteobacteriales	Proteobac./Gammaproteobac./Betaproteobac.
b730c4dca6dd1681e1466d6014ce5aef	Bacteria	Proteobacteria	Gammaproteobacteria	Betaproteobacteriales	Methylophilaceae	Methylotenera	NA	TGGCGGAATGCTTTACACATGCAAGTCGAACGATGAAACCTAGCTTGCTAGGTCGATTAGTGGCGAACGGGTGAGTAATATATCGGAACGTATCCAATAATGGGGGATAACTAGTCGAAAGATTGGCTAATACCGCATACGTCCTACGGGAGAAAGCTAGGGACCTTCGGGCCTGGCGTTAATGGAGCGGCCGATATCTGATTAGCTAGTTGGTGAGGTAAAGGCTCACCAAGGCGACGATCAGTAGCTGGTCTGAGAGGACGACCAGCCACACTGGAACTGAGAC	b730c	Proteobac./Gammaproteobac./Betaproteobac.	Gammaproteobacteria/Betaproteobacteriales	Proteobac./Gammaproteobac./Betaproteobac.
9ade548360ee9f7369cd10353d478e6d	Bacteria	Proteobacteria	Gammaproteobacteria	Betaproteobacteriales	Methylophilaceae	Methylotenera	NA	TGGCGGAATGCTTTACACATGCAAGTCGAACGATGAAACCTAGCTTGCTAGGTCGATTAGTGGCGAACGGGTGAGTAATATATCGGAACGTATCCAATAATGGGGGATAACTAGTCGAAAGATTGGCTAATACCGCATACGTCCTACGGGAGAAAGCTAGGGACCTTCGGGCCTGGCGTTAATGGAGCGGCCGATATCTGATTAGCTAGTTGGTGGGGTAAAGGCCCACCAAGGCGACGATCAGTAGCTGGTCTGAGAGGACGACCAGCCACACTGGAACTGAGAC	9ade5	Proteobac./Gammaproteobac./Betaproteobac.	Gammaproteobacteria/Betaproteobacteriales	Proteobac./Gammaproteobac./Betaproteobac.
d1289a4808d717826d2a9704c31d7d95	Bacteria	Proteobacteria	Gammaproteobacteria	Betaproteobacteriales	Methylophilaceae	Methylophilus	uncultured bacterium	TGGCGGAATGCTTTACACATGCAAGTCGAACGATGAACCTTAGCTTGCTAAGGGGATTAGTGGCGAACGGGTGAGTAATATATCGGAACGTATCCATTAATGGGGGATAACTAGTCGAAAGATTGGCTAATACCGCATACGTCCTACGGGAGAAAGCTAGGGATCTTCGGACCTGGCGTTAATGGAGCGGCCGATATCTGATTAGCTAGTTGGTGAGGTAAAGGCTCACCAAGGCGACGATCAGTAGCTGGTCTGAGAGGACGACCAGCCACACTGGAACTGAGAC	d1289	Proteobac./Gammaproteobac./Betaproteobac.	Gammaproteobacteria/Betaproteobacteriales	Proteobac./Gammaproteobac./Betaproteobac.
38eec55192ea51fd1c7cbb39929e268f	Bacteria	Proteobacteria	Gammaproteobacteria	Betaproteobacteriales	Methylophilaceae	Methylophilus	uncultured bacterium	TGGCGGAATGCTTTACACATGCAAGTCGAACGATGAACCTTAGCTTGCTAGGGGGATTAGTGGCGAACGGGTGAGTAATATATCGGAACGTATCCAATAATGGGGGATAACTAGTCGAAAGATTAGCTAATACCGCATACGCCCTGAGGGGGAAAGCTAGGGATCTTCGGACCTGGCGTTAATGGAGCGGCCGATATCTGATTAGCTAGTTGGTGGGGTAAAGGCTCACCAAGGCGACGATCAGTAGCTGGTCTGAGAGGACGACCAGCCACACTGGAACTGAGAC	38eec	Proteobac./Gammaproteobac./Betaproteobac.	Gammaproteobacteria/Betaproteobacteriales	Proteobac./Gammaproteobac./Betaproteobac.
d364267324b22ccb711a012735ca85bc	Bacteria	Proteobacteria	Gammaproteobacteria	Betaproteobacteriales	Methylophilaceae	Methylophilus	uncultured bacterium	TGGCGGAATGCTTTACACATGCAAGTCGAACGATGAACCTTAGCTTGCTAGGGGGATTAGTGGCGAACGGGTGAGTAATATATCGGAACGTATCCAATAATGGGGGATAACTAGTCGAAAGATTAGCTAATACCGCATACGCCCTGAGGGGGAAAGCTAGGGATCTTCGGACCTGGCGTTAATGGAGCGGCCGATATCTGATTAGCTAGTTGGTGGGGTAAAGGCTCACCAAGGCTTCGATCAGTAGCTGGTCTGAGAGGACGACCAGCCACACTGGAACTGAGAC	d3642	Proteobac./Gammaproteobac./Betaproteobac.	Gammaproteobacteria/Betaproteobacteriales	Proteobac./Gammaproteobac./Betaproteobac.
c3b4efa16277f0d481b296edb1b633d7	Bacteria	Proteobacteria	Gammaproteobacteria	Betaproteobacteriales	Methylophilaceae	Methylophilus	NA	TGGCGGAATGCTTTACACATGCAAGTCGAACGATGAACCTTAGCTTGCTAGGGGAATTAGTGGCGAACGGGTGAGTAATATATCGGAACGTATCCAATAATGGGGGATAACTAGTCGAAAGATTAGCTAATACCGCATACGCCCTGAGGGGGAAAGCTAGGGATCTTCGGACCTGGCGTTAATGGAGCGGCCGATATCTGATTAGCTAGTTGGTGGGGTAAAGGCTCACCAAGGCTTCGATCAGTAGCTGGTCTGAGAGGACGACCAGCCACACTGGAACTGAGAC	c3b4e	Proteobac./Gammaproteobac./Betaproteobac.	Gammaproteobacteria/Betaproteobacteriales	Proteobac./Gammaproteobac./Betaproteobac.
df3e46e0481232a4586a841b0fc806e7	Bacteria	Proteobacteria	Gammaproteobacteria	Betaproteobacteriales	Methylophilaceae	NA	NA	TGGCGGAATGCTTTACACATGCAAGTCGAACGGCAGCACGGGAGCTTGCTCCTGGTGGCGAGTGGCGAACGGGTGAGTAATATATCGGAACGTATCCAATAATGGGGGATAACGAGTCGAAAGATTCGCTAATACCGCATACGCCCTGAGGGGGAAAGCTGGGGATCGTAAGACCTAGCGTTAATGGAGCGGCCGATATCGGATTAGCTAGTTGGTGGGGTAAAGGCCTACCAAGGCGACGATCCGTAGCTGGTCTGAGAGGACGACCAGCCACACTGGAACTGAGAC	df3e4	Proteobac./Gammaproteobac./Betaproteobac.	Gammaproteobacteria/Betaproteobacteriales	Proteobac./Gammaproteobac./Betaproteobac.
99e4336103ab16e8604f0d3ed4c5df4c	Bacteria	Proteobacteria	Gammaproteobacteria	Betaproteobacteriales	Methylophilaceae	NA	NA	TGGCGGAATGCTTTACACATGCAAGTCGAACGGCAGCACGGGAGCTTGCTCCTGGTGGCGAGTGGCGAACGGGTGAGTAATATATCGGAACGTATCCAATAATGGGGGATAACGAGTCGAAAGATTCGCTAATACCGCATACGCCCTGAGGGGGAAAGCTGGGGATCTTCGGACCTAGCGTTAATGGAGCGGCCGATATCGGATTAGCTAGTTGGTGGGGTAAAGGCCTACCAAGGCGACGATCCGTAGCTGGTCTGAGAGGACGACCAGCCACACTGGAACTGAGAC	99e43	Proteobac./Gammaproteobac./Betaproteobac.	Gammaproteobacteria/Betaproteobacteriales	Proteobac./Gammaproteobac./Betaproteobac.
3543cd42b1dda70daafeb57f4475539b	Bacteria	Proteobacteria	Gammaproteobacteria	Betaproteobacteriales	Methylophilaceae	NA	NA	TGGCGGAATGCTTTACACATGCAAGTCGAACGGCAGCACGGGAGCTTGCTCCTGGTGGCGAGTGGCGAACGGGTGAGTAATATATCGGAACGTATCCAATAATGGGGGATAACTAATCGAAAGGTTGGCTAATACCGCATACGCCCTGAGGGGGAAAGCTGGGGATCGTAAGACCTAGCGTTGATGGAGCGGCCGATATCGGATTAGCTAGTTGGTGGGGTAAAGGCCCACCAAGGCGACGATCCGTAGCTGGTCTGAGAGGACGACCAGCCACACTGGAACTGAGAC	3543c	Proteobac./Gammaproteobac./Betaproteobac.	Gammaproteobacteria/Betaproteobacteriales	Proteobac./Gammaproteobac./Betaproteobac.
42ec250c7cb18b39a27098ec8f847ae0	Bacteria	Proteobacteria	Gammaproteobacteria	Betaproteobacteriales	Methylophilaceae	NA	NA	TGGCGGAATGCTTTACACATGCAAGTCGAACGGCAGCACGGGTGCTTGCACCTGGTGGCGAGTGGCGAACGGGTGAGTAATATATCGGAACGTATCCAATAATGGGGGATAACTAGCCGAAAGGTTAGCTAATACCGCATACGCCCTGAGGGGGAAAGCTGGGGATCGTAAGACCTAGCGTTGATGGAGCGGCCGATATCTGATTAGCTAGTTGGTGGGGTAAGAGCCTACCAAGGCGACGATCAGTAGCTGGTCTGAGAGGACGACCAGCCACACTGGAACTGAGAC	42ec2	Proteobac./Gammaproteobac./Betaproteobac.	Gammaproteobacteria/Betaproteobacteriales	Proteobac./Gammaproteobac./Betaproteobac.
745cc645e228f4b17967e39b7c0c0841	Bacteria	Proteobacteria	Gammaproteobacteria	Betaproteobacteriales	Methylophilaceae	NA	NA	TGGCGGAATGCTTTACACATGCAAGTCGAACGGCAGCACGGGAGCTTGCTCCTGGTGGCGAGTGGCGAACGGGTGAGTAATATATCGGAACGTATCCAATAATGGGGGATAACTAATCGAAAGGTTGGCTAATACCGCATACGCCCTGAGGGGGAAAGCTGGGGATCGTAAGACCTAGCGTTAATGGAGCGGCCGATATCGGATTAGCTAGTTGGTGGGGTAAAGGCCCACCAAGGCGACGATCCGTAGCTGGTCTGAGAGGACGACCAGCCACACTGGAACTGAGAC	745cc	Proteobac./Gammaproteobac./Betaproteobac.	Gammaproteobacteria/Betaproteobacteriales	Proteobac./Gammaproteobac./Betaproteobac.
c4e142f570a48b8cf38bb396259427bb	Bacteria	Proteobacteria	Gammaproteobacteria	Betaproteobacteriales	Methylophilaceae	NA	NA	TGGCGGAATGCTTTACACATGCAAGTCGAACGGCAGCACGGGAGCTTGCTCCTGGTGGCGAGTGGCGAACGGGTGAGTAATATATCGGAACGTATCCAATAATGGGGGATAACTAGTCGAAAGATTAGCTAATACCGCATACGCCCTGAGGGGGAAAGCTGGGGATCTTCGGACCTAGCGTTAATGGAGCGGCCGATATCTGATTAGCTAGTAGGTGAGGTAAAGGCTCACCTAGGCGACGATCAGTAGCTGGTCTGAGAGGACGACCAGCCACACTGGAACTGAGAC	c4e14	Proteobac./Gammaproteobac./Betaproteobac.	Gammaproteobacteria/Betaproteobacteriales	Proteobac./Gammaproteobac./Betaproteobac.
9b476643e687a014edd2d0fc6a213321	Bacteria	Proteobacteria	Gammaproteobacteria	Betaproteobacteriales	Methylophilaceae	NA	NA	TGGCGGAATGCTTTACACATGCAAGTCGAACGGCAGCACGGGAGCTTGCTCCTGGTGGCGAGTGGCGAACGGGTGAGTAATATATCGGAACGTATCCAATAATGGGGGATAACTAGTCGAAAGATTAGCTAATACCGCATACGCCCTGAGGGGGAAAGCTGGGGATCTTCGGACCTAGCGTTAATGGAGCGGCCGATATCTGATTAGCTAGTAGGTGAGGTAAAAGCTCACCTAGGCGACGATCAGTAGCTGGTCTGAGAGGACGACCAGCCACACTGGAACTGAGAC	9b476	Proteobac./Gammaproteobac./Betaproteobac.	Gammaproteobacteria/Betaproteobacteriales	Proteobac./Gammaproteobac./Betaproteobac.
6e401c72a357814ea9f80c0acfe2aa43	Bacteria	Proteobacteria	Gammaproteobacteria	Betaproteobacteriales	Methylophilaceae	NA	NA	TGGCGGAATGCTTTACACATGCAAGTCGAACGGCAGCACGGGAGCTTGCTCCTGGTGGCGAGTGGCGAACGGGTGAGTAATATATCGGAACGTATCCAATAATGGGGGATAACTAGTCGAAAGATTAGCTAATACCGCATACGCCCTGAGGGGGAAAGCTGGGGATCTTCGGACCTAGCGTTAATGGAGCGGCCGATATCTGATTAGCTAGTAGGTGAGGTAAGAGCTCACCTAGGCGACGATCAGTAGCTGGTCTGAGAGGACGACCAGCCACACTGGAACTGAGAC	6e401	Proteobac./Gammaproteobac./Betaproteobac.	Gammaproteobacteria/Betaproteobacteriales	Proteobac./Gammaproteobac./Betaproteobac.
4f670c87fe27444d797dc2c3b1b064e6	Bacteria	Proteobacteria	Gammaproteobacteria	Betaproteobacteriales	Methylophilaceae	NA	NA	TGGCGGAATGCTTTACACATGCAAGTCGAACGGCAGCACGGGAGCTTGCTCCTGGTGGCGAGTGGCGAACGGGTGAGTAATATATCGGAACGTATCCAATAATGGGGGATAACTAATCGAAAGGTTGGCTAATACCGCATACGCCCTGAGGGGGAAAGCTGGGGATCTTCGGACCTAGCGTTGATGGAGCGGCCGATATCGGATTAGCTAGTAGGTGAGGTAAAGGCTCACCTAGGCGACGATCCGTAGCTGGTCTGAGAGGACGACCAGCCACACTGGAACTGAGAC	4f670	Proteobac./Gammaproteobac./Betaproteobac.	Gammaproteobacteria/Betaproteobacteriales	Proteobac./Gammaproteobac./Betaproteobac.
f98b29a0c9532e5ff590ea549833494a	Bacteria	Proteobacteria	Gammaproteobacteria	Betaproteobacteriales	Methylophilaceae	NA	NA	TGGCGGAATGCTTTACACATGCAAGTCGAACGGCAGCACGGGAGCTTGCTCCTGGTGGCGAGTGGCGAACGGGTGAGTAATATATCGGAACGTATCCAATAATGGGGGATAACTAAGCGAAAGCTTGGCTAATACCGCATACGCCCTGAGGGGGAAAGCTAGGGATCTTCGGACCTGGCGTTGATGGAGCGGCCGATATCTGATTAGCTAGTTGGTGGGGTAAAGGCCCACCAAGGCGACGATCAGTAGCTGGTCTGAGAGGACGACCAGCCACACTGGAACTGAGAC	f98b2	Proteobac./Gammaproteobac./Betaproteobac.	Gammaproteobacteria/Betaproteobacteriales	Proteobac./Gammaproteobac./Betaproteobac.
600702b1bc1c0baadcca3b6f2a7e0944	Bacteria	Proteobacteria	Gammaproteobacteria	Betaproteobacteriales	Methylophilaceae	NA	NA	TGGCGGAATGCTTTACACATGCAAGTCGAACGGCAGCACGGACTTCGGTCTGGTGGCGAGTGGCGAACGGGTGAGTAATATATCGGAACGTATCCAATAATGGGGGATAACTAGTCGAAAGATTAGCTAATACCGCATACGCCCTGAGGGGGAAAGCTGGGGATCTTCGGACCTAGCGTTAATGGAGCGGCCGATATCTGATTAGCTAGTTGGTGAGGTAAAGGCTCACCAAGGCTTCGATCAGTAGCTGGTCTGAGAGGACGACCAGCCACACTGGAACTGAGAC	60070	Proteobac./Gammaproteobac./Betaproteobac.	Gammaproteobacteria/Betaproteobacteriales	Proteobac./Gammaproteobac./Betaproteobac.
365aa17038dd2ea73726e0b65c182fac	Bacteria	Proteobacteria	Gammaproteobacteria	Betaproteobacteriales	Methylophilaceae	NA	NA	TGGCGGAATGCTTTACACATGCAAGTCGAACGGCAGCACGGGAGCTTGCTCCTGGTGGCGAGTGGCGAACGGGTGAGTAATATATCGGAACGTATCCAATAATGGGGGATAACTAGTCGAAAGATTAGCTAATACCGCATACGCCCTGAGGGGGAAAGCTAGGGACCGCAAGGCCTGGCGTTAATGGAGCGGCCGATATCTGATTAGCTAGTTGGTGAGGTAAAGGCTCACCAAGGCGACGATCAGTAGCTGGTCTGAGAGGACGACCAGCCACACTGGAACTGAGAC	365aa	Proteobac./Gammaproteobac./Betaproteobac.	Gammaproteobacteria/Betaproteobacteriales	Proteobac./Gammaproteobac./Betaproteobac.
2d384719283fb8a792c42421a70aa8a7	Bacteria	Proteobacteria	Gammaproteobacteria	Betaproteobacteriales	Methylophilaceae	Methylotenera	NA	TGGCGGAATGCTTTACACATGCAAGTCGAACGGCAGCACGGACTTCGGTCTGGTGGCGAGTGGCGAACGGGTGAGTAATATATCGGAACGTATCCAATAATGGGGGATAACTAATCGAAAGGTTAGCTAATACCGCATACGCCCTGAGGGGGAAAGCTAGGGACCGCAAGGCCTGGCGTTAATGGAGCGGCCGATATCTGATTAGCTAGTTGGTGAGGTAAAGGCTCACCAAGGCTTCGATCAGTAGCTGGTCTGAGAGGACGACCAGCCACACTGGAACTGAGAC	2d384	Proteobac./Gammaproteobac./Betaproteobac.	Gammaproteobacteria/Betaproteobacteriales	Proteobac./Gammaproteobac./Betaproteobac.
c818a5743a28d21229e0561442a4888f	Bacteria	Proteobacteria	Gammaproteobacteria	Betaproteobacteriales	Methylophilaceae	NA	NA	TGGCGGAATGCTTTACACATGCAAGTCGAACGGCAGCACGGGAGCTTGCTCCTGGTGGCGAGTGGCGAACGGGTGAGTAATATATCGGAACGTATCCAATAATGGGGGATAACTAGTCGAAAGATTAGCTAATACCGCATACGCCCTGAGGGGGAAAGCTGGGGATCTTCGGACCTGGCGTTAATGGAGCGGCCGATATCTGATTAGCTAGTTGGTGAGGTAAAGGCTCACCAAGGCATCGATCAGTAGCTGGTCTGAGAGGACGACCAGCCACACTGGAACTGAGAC	c818a	Proteobac./Gammaproteobac./Betaproteobac.	Gammaproteobacteria/Betaproteobacteriales	Proteobac./Gammaproteobac./Betaproteobac.
aa06bac25e5661a0573d499918f34cc7	Bacteria	Proteobacteria	Gammaproteobacteria	Betaproteobacteriales	Methylophilaceae	NA	NA	TGGCGGAATGCTTTACACATGCAAGTCGAACGGCAGCACGAGAGCTTGCTCTTGGTGGCGAGTGGCGAACGGGTGAGTAATATATCGGAACGTATCCAATAATGGGGGATAACTAATCGAAAGGTTAGCTAATACCGCATACGCCCTACGGGGGAAAGCAGGGGATCTTCGGACCTTGCGTTAATGGAGCGGCTGATATCTGATTAGCTAGTAGGTGAGGTAAAGGCTCACCTAGGCTTCGATCAGTAGCTGGTCTGAGAGGACGACCAGCCACACTGGAACTGAGAC	aa06b	Proteobac./Gammaproteobac./Betaproteobac.	Gammaproteobacteria/Betaproteobacteriales	Proteobac./Gammaproteobac./Betaproteobac.
594456b9728a7e5ef7e2789bc24f6e5d	Bacteria	Proteobacteria	Gammaproteobacteria	Betaproteobacteriales	Methylophilaceae	NA	NA	TGGCGGAATGCTTTACACATGCAAGTCGAACGGCAGCATAGGTGCTTGCACCTGATGGCGAGTGGCGAACGGGTGAGTAATATATCGGAACGTATCCAATAATGGGAAATAACTAGCCGAAAGGTTGGCTAATGTCGCATACGCCCTACGGGGGAAAGCTAGGGATCTTCGGACCTGGCGTTAATGGAGTGGCCGATATCTGATTAGCTAGTTGGTGAGGTAAAGGCTCACCAAGGCGACGATCAGTAGCTGGTCTGAGAGGACGACCAGCCACACTGGAACTGAGAC	59445	Proteobac./Gammaproteobac./Betaproteobac.	Gammaproteobacteria/Betaproteobacteriales	Proteobac./Gammaproteobac./Betaproteobac.
268c292566a362bca9bb0c1001cb5e17	Bacteria	Proteobacteria	Gammaproteobacteria	Betaproteobacteriales	Methylophilaceae	Methylotenera	NA	TGGCGGAATGCTTTACACATGCAAGTCGAACGGCAGCACGGACTTCGGTCTGGTGGCGAGTGGCGAACGGGTGAGTAACATATCGGAACGTATCCAATAATGGGGGATAACTAATCGAAAGGTTGGCTAATACCGCATACGCCCTGAGGGGGAAAGCTGGGGATCTTCGGACCTAGCGTTAATGGAGCGGCCGATATCTGATTAGCTAGTTGGTGGGGTAAAGGCCCACCAAGGCGACGATCAGTAGCTGGTCTGAGAGGACGACCAGCCACACTGGAACTGAGAC	268c2	Proteobac./Gammaproteobac./Betaproteobac.	Gammaproteobacteria/Betaproteobacteriales	Proteobac./Gammaproteobac./Betaproteobac.
a0ece73873b40a87874a819d6aedd35c	Bacteria	Proteobacteria	Gammaproteobacteria	Betaproteobacteriales	Methylophilaceae	NA	NA	TGGCGGAATGCTTTACACATGCAAGTCGAACGGCAGCACGGACTTCGGTCTGGTGGCGAGTGGCGAACGGGTGAGTAACATATCGGAACGTATCCAATAATGGGGGATAACTAATCGAAAGGTTGGCTAATACCGCATACGCCCTACGGGGGAAAGCAGGGGATCTTCGGACCTTGCGTTAATGGAGCGGCTGATATCTGATTAGCTAGTTGGTGAGGTAAAGGCTCACCAAGGCGACGATCAGTAGCTGGTCTGAGAGGACGACCAGCCACACTGGAACTGAGAC	a0ece	Proteobac./Gammaproteobac./Betaproteobac.	Gammaproteobacteria/Betaproteobacteriales	Proteobac./Gammaproteobac./Betaproteobac.
d8a202d5c61c648103ed25aef86eba93	Bacteria	Proteobacteria	Gammaproteobacteria	Betaproteobacteriales	Methylophilaceae	Methylotenera	NA	TGGCGGAATGCTTTACACATGCAAGTCGAACGGCAGCACGGACTTCGGTCTGGTGGCGAGTGGCGAACGGGTGAGTAACATATCGGAACGTATCCAATAATGGGGGATAACTAATCGAAAGGTTGGCTAATACCGCATACGCCCTACGGGGGAAAGCTAGGGACCTTCGGGCCTGGCGTTAATGGAGCGGCCGATATCTGATTAGCTAGTTGGTGGGGTAAAGGCCCACCAAGGCGACGATCAGTAGCTGGTCTGAGAGGACGACCAGCCACACTGGAACTGAGAC	d8a20	Proteobac./Gammaproteobac./Betaproteobac.	Gammaproteobacteria/Betaproteobacteriales	Proteobac./Gammaproteobac./Betaproteobac.
f08cb8b09f73df1158e3d0b31abbf2de	Bacteria	Proteobacteria	Gammaproteobacteria	Betaproteobacteriales	Methylophilaceae	Methylotenera	NA	TGGCGGAATGCTTTACACATGCAAGTCGAACGGCAGCACGGACTTCGGTCTGGTGGCGAGTGGCGAACGGGTGAGTAACATATCGGAACGTATCCAATAATGGGGGATAACTAATCGAAAGGTTGGCTAATACCGCATACGCCCTACGGGGGAAAGCTAGGGACCTTCGGGCCTGGCGTTAATGGAGCGGCCGATATCTGATTAGCTAGTTGGTGAGGTAAAGGCTCACCAAGGCGACGATCAGTAGCTGGTCTGAGAGGACGACCAGCCACACTGGAACTGAGAC	f08cb	Proteobac./Gammaproteobac./Betaproteobac.	Gammaproteobacteria/Betaproteobacteriales	Proteobac./Gammaproteobac./Betaproteobac.
e2556d0af36584f91f071dabf979c538	Bacteria	Proteobacteria	Gammaproteobacteria	Betaproteobacteriales	Methylophilaceae	Methylotenera	NA	TGGCGGAATGCTTTACACATGCAAGTCGAACGGCAGCACGGACTTCGGTCTGGTGGCGAGTGGCGAACGGGTGAGTAATATATCGGAACGTATCCAATAATGGGGGATAACTAATCGAAAGGTTGGCTAATACCGCATACGCCCTACGGGGGAAAGCTAGGGACCTTCGGGCCTGGCGTTAATGGAGCGGCCGATATCTGATTAGCTAGTTGGTGAGGTAAAGGCTCACCAAGGCGACGATCAGTAGCTGGTCTGAGAGGACGACCAGCCACACTGGAACTGAGAC	e2556	Proteobac./Gammaproteobac./Betaproteobac.	Gammaproteobacteria/Betaproteobacteriales	Proteobac./Gammaproteobac./Betaproteobac.
8372e4a9ffb524e6ecc21f879d0db3dc	Bacteria	Proteobacteria	Gammaproteobacteria	Betaproteobacteriales	Methylophilaceae	Methylotenera	NA	TGGCGGAATGCTTTACACATGCAAGTCGAACGGCAGCACGGACTTCGGTCTGGTGGCGAGTGGCGAACGGGTGAGTAATGTATCGGAACGTATCCAATAATGGGGGATAACTAGTCGAAAGATTAGCTAATACCGCATACGCCCTACGGGGGAAAGCTAGGGACCTTCGGGCCTGGCGTTAATGGAGCGGCCGATATCTGATTAGCTAGTTGGTGAGGTAAAAGCTCACCAAGGCGACGATCAGTAGCTGGTCTGAGAGGACGACCAGCCACACTGGAACTGAGAC	8372e	Proteobac./Gammaproteobac./Betaproteobac.	Gammaproteobacteria/Betaproteobacteriales	Proteobac./Gammaproteobac./Betaproteobac.
b7e515670bedb4a14e08398f810ad720	Bacteria	Proteobacteria	Gammaproteobacteria	Betaproteobacteriales	Methylophilaceae	NA	NA	TGGCGGAATGCTTTACACATGCAAGTCGAACGGCAGCACGGACTTCGGTCTGGTGGCGAGTGGCGAACGGGTGAGTAATATATCGGAACGTATCCAATAATGGGGGATAACTAATCGAAAGGTTGGCTAATACCGCATACGCCCTACGGGGGAAAGCTAGGGACCTTCGGGCCTGGCGTTAATGGAGCGGCCGATATCTGATTAGCTAGTTGGTGAGGTAAGAGCTCACCAAGGCGACGATCAGTAGCTGGTCTGAGAGGACGACCAGCCACACTGGAACTGAGAC	b7e51	Proteobac./Gammaproteobac./Betaproteobac.	Gammaproteobacteria/Betaproteobacteriales	Proteobac./Gammaproteobac./Betaproteobac.
479d264d4468f87a03d0073b4b9008b4	Bacteria	Proteobacteria	Gammaproteobacteria	Betaproteobacteriales	Methylophilaceae	Methylotenera	NA	TGGCGGAATGCTTTACACATGCAAGTCGAACGGCAGCACGGACTTCGGTCTGGTGGCGAGTGGCGAACGGGTGAGTAACATATCGGAACGTATCCAATAATGGGGGATAACTAATCGAAAGGTTGGCTAATACCGCATACGCCCTACGGGGGAAAGCTAGGGACCTTCGGGCCTGGCGTTAATGGAGCGGCTGATATCTGATTAGCTAGTTGGTGAGGTAAAGGCTCACCAAGGCGACGATCAGTAGCTGGTCTGAGAGGACGACCAGCCACACTGGAACTGAGAC	479d2	Proteobac./Gammaproteobac./Betaproteobac.	Gammaproteobacteria/Betaproteobacteriales	Proteobac./Gammaproteobac./Betaproteobac.
ecc4e8bc3bbf6de7d439b872a1ec12f2	Bacteria	Proteobacteria	Gammaproteobacteria	Betaproteobacteriales	Methylophilaceae	Methylotenera	NA	TGGCGGAATGCTTTACACATGCAAGTCGAACGGCAGCACGGACTTCGGTCTGGTGGCGAGTGGCGAACGGGTGAGTAATATATCGGAACGTATCCAATAATGGGGGATAACTAATCGAAAGGTTGGCTAATACCGCATACGCCCTACGGGGGAAAGCTAGGGATCTTCGGACCTGGCGTTAATGGAGCGGCCGATATCTGATTAGCTAGTTGGTGAGGTAAAGGCTCACCAAGGCGACGATCAGTAGCTGGTCTGAGAGGACGACCAGCCACACTGGAACTGAGAC	ecc4e	Proteobac./Gammaproteobac./Betaproteobac.	Gammaproteobacteria/Betaproteobacteriales	Proteobac./Gammaproteobac./Betaproteobac.
7d1b14bcfd6faece97e25e16254ac09b	Bacteria	Proteobacteria	Gammaproteobacteria	Betaproteobacteriales	Methylophilaceae	Methylotenera	uncultured bacterium	TGGCGGAATGCTTTACACATGCAAGTCGAACGGCAGCACGGACTTCGGTCTGGTGGCGAGTGGCGAACGGGTGAGTAACATATCGGAACGTATCCAATAATGGGGGATAACTAATCGAAAGGTTGGCTAATACCGCATACGCCCTACGGGGGAAAGCTAGGGATCGTAAGACCTGGCGTTAATGGAGCGGCCGATATCTGATTAGCTAGTTGGTGGGGTAAAGGCCCACCAAGGCGACGATCAGTAGCTGGTCTGAGAGGACGACCAGCCACACTGGAACTGAGAC	7d1b1	Proteobac./Gammaproteobac./Betaproteobac.	Gammaproteobacteria/Betaproteobacteriales	Proteobac./Gammaproteobac./Betaproteobac.
5200e88b669afe9606f9ae458c045c6c	Bacteria	Proteobacteria	Gammaproteobacteria	Betaproteobacteriales	Methylophilaceae	Methylotenera	NA	TGGCGGAATGCTTTACACATGCAAGTCGAACGGCAGCACGGACTTCGGTCTGGTGGCGAGTGGCGAACGGGTGAGTAACATATCGGAACGTATCCAATAATGGGGGATAACTAATCGAAAGGTTGGCTAATACCGCATACGCCCTACGGGGGAAAGCTAGGGATCGTAAGACCTGGCGTTAATGGAGCGGCCGATATCTGATTAGCTAGTTGGTGAGGTAAAGGCTCACCAAGGCGACGATCAGTAGCTGGTCTGAGAGGACGACCAGCCACACTGGAACTGAGAC	5200e	Proteobac./Gammaproteobac./Betaproteobac.	Gammaproteobacteria/Betaproteobacteriales	Proteobac./Gammaproteobac./Betaproteobac.
79bc55bb91b221bce3d2a2148ea264fc	Bacteria	Proteobacteria	Gammaproteobacteria	Betaproteobacteriales	Methylophilaceae	NA	NA	TGGCGGAATGCTTTACACATGCAAGTCGAACGGCAGCACGGGAGCTTGCTCCTGGTGGCGAGTGGCGAACGGGTGAGTAACATATCGGAACGTATCCAATAATGGGGGATAACTAATCGAAAGGTTGGCTAATACCGCATACGCCCTACGGGGGAAAGCAGGGGATCTTCGGACCTTGCGTTAATGGAGCGGCCGATATCTGATTAGCTAGTTGGTGGGGTAAAGGCCCACCAAGGCGACGATCAGTAGCTGGTCTGAGAGGACGACCAGCCACACTGGAACTGAGAC	79bc5	Proteobac./Gammaproteobac./Betaproteobac.	Gammaproteobacteria/Betaproteobacteriales	Proteobac./Gammaproteobac./Betaproteobac.
11c41c33c7b2be6974b10679c056f6f5	Bacteria	Proteobacteria	Gammaproteobacteria	Betaproteobacteriales	Methylophilaceae	NA	NA	TGGCGGAATGCTTTACACATGCAAGTCGAACGGCAGCACGGGAGCTTGCTCCTGGTGGCGAGTGGCGAACGGGTGAGTAATATATCGGAACGTATCCAATAATGGGGGATAACTAATCGAAAGGTTGGCTAATACCGCATACGCCCTGAGGGGGAAAGCTGGGGATCTTCGGACCTAGCGTTGATGGAGCGGCCGATATCTGATTAGCTAGTTGGTGAGGTAAAGGCTCACCAAGGCGACGATCAGTAGCTGGTCTGAGAGGACGACCAGCCACACTGGAACTGAGAC	11c41	Proteobac./Gammaproteobac./Betaproteobac.	Gammaproteobacteria/Betaproteobacteriales	Proteobac./Gammaproteobac./Betaproteobac.
cde38285b6b5a587ffb8681b3a52e8c2	Bacteria	Proteobacteria	Gammaproteobacteria	Betaproteobacteriales	Methylophilaceae	NA	NA	TGGCGGAATGCTTTACACATGCAAGTCGAACGGCAGCACGGGAGCTTGCTCCTGGTGGCGAGTGGCGAACGGGTGAGTAATATATCGGAACGTATCCAATAATGGGGGATAACTAATCGAAAGGTTGGCTAATACCGCATACGCCCTGAGGGGGAAAGCTGGGGATCTTCGGACCTAGCGTTGATGGAGCGGCCGATATCGGATTAGCTAGTTGGTGAGGTAAAGGCTCACCAAGGCGACGATCCGTAGCTGGTCTGAGAGGACGACCAGCCACACTGGAACTGAGAC	cde38	Proteobac./Gammaproteobac./Betaproteobac.	Gammaproteobacteria/Betaproteobacteriales	Proteobac./Gammaproteobac./Betaproteobac.
6682c45fcb262f21374587a3f1212211	Bacteria	Proteobacteria	Gammaproteobacteria	Betaproteobacteriales	Methylophilaceae	NA	NA	TGGCGGAATGCTTTACACATGCAAGTCGAACGGACTTAAAGAGCTTGCTCTTTAAGTTAGTGGCGAACGGGTGAGTAATATATCGGAACGTATCCAATAATGGGGGATAACTAATCGAAAGGTTGGCTAATACCGCATACGCCCTGAGGGGGAAAGCTAGGGATCTTCGGACCTGGCGTTAATGGAGCGGCTGATATCTGATTAGCTAGTTGGTGAGGTAAAGGCTCACCAAGGCATCGATCAGTAGCTGGTCTGAGAGGACGACCAGCCACACTGGAACTGAGAC	6682c	Proteobac./Gammaproteobac./Betaproteobac.	Gammaproteobacteria/Betaproteobacteriales	Proteobac./Gammaproteobac./Betaproteobac.
df806a79628c20ca262ec43bd78fe306	Bacteria	Proteobacteria	Gammaproteobacteria	Betaproteobacteriales	Methylophilaceae	NA	NA	TGGCGGAATGCTTTACACATGCAAGTCGAACGGACTTAAAGAGCTTGCTCTTTAAGTTAGTGGCGAACGGGTGAGTAATATATCGGAACGTATCCAATAATGGGGGATAACTAATCGAAAGGTTGGCTAATACCGCATACGCCCTACGGGGGAAAGCTAGGGACCTTCGGGCCTGGCGTTAATGGAGCGGCCGATATCTGATTAGCTAGTTGGTGAGGTAAAGGCTCACCAAGGCGACGATCAGTAGCTGGTCTGAGAGGACGACCAGCCACACTGGAACTGAGAC	df806	Proteobac./Gammaproteobac./Betaproteobac.	Gammaproteobacteria/Betaproteobacteriales	Proteobac./Gammaproteobac./Betaproteobac.
82be85c6e1d3995ecb8dfe7925ea9f97	Bacteria	Proteobacteria	Gammaproteobacteria	Betaproteobacteriales	Methylophilaceae	NA	NA	TGGCGGAATGCTTTACACATGCAAGTCGAACGGGCTTAAAGAGCTTGCTCTTTAAGTTAGTGGCGAACGGGTGAGTAATATATCGGAACGTATCCAATAATGGGGGATAACTAATCGAAAGGTTGGCTAATACCGCATACGCCCTACGGGGGAAAGCTAGGGACCTTCGGGCCTGGCGTTAATGGAGCGGCCGATATCTGATTAGCTAGTTGGTGAGGTAAAGGCTCACCAAGGCGACGATCAGTAGCTGGTCTGAGAGGACGACCAGCCACACTGGAACTGAGAC	82be8	Proteobac./Gammaproteobac./Betaproteobac.	Gammaproteobacteria/Betaproteobacteriales	Proteobac./Gammaproteobac./Betaproteobac.
3d6d87f34d5f2fb6200aba6e6c75610b	Bacteria	Proteobacteria	Gammaproteobacteria	Betaproteobacteriales	NA	NA	NA	TGGCGGAATGCTTTACACATGCAAGTCGAACGGCAGCACGGAGAGCTTGCTCTCTGGTGGCGAGTGGCGAACGGGTGAGTAATATATCGGAACGTGTCCAATAATGGGGGATAACGAGTCGAAAGATTCGCTAATACCGCATACGCCCTACGGGGGAAAGCAGGGGATCGTAAGACCTTGCGTTAATGGAGCGGCCGATATCTGATTAGCTTGTTGGTGAGGTAAAGGCTCACCAAGGCGACGATCAGTAGCTGGTTTGAGAGAACGACCAGCCACACTGGAACTGAGAC	3d6d8	Proteobac./Gammaproteobac./Betaproteobac.	Gammaproteobacteria/Betaproteobacteriales	Proteobac./Gammaproteobac./Betaproteobac.
d4e4b2cebbf727e7837c3d662f021cf7	Bacteria	Proteobacteria	Gammaproteobacteria	Betaproteobacteriales	Methylophilaceae	NA	NA	TGGCGGAATGCTTTACACATGCAAGTCGAACGGCAGCACGGGTGCTTGCACCTGGTGGCGAGTGGCGAACGGGTGAGTAATATATCGGAACGTACCTATTAATGGGGGATAACTAATCGAAAGGTTAGCTAATACCGCATACGCCCTGAGGGGGAAAGCGGAGGACCGTAAGGCTTCGCGTTAATAGAGCGGCCGATATCTGATTAGCTAGTTGGTGGGGTAATGGCCTACCAAGGCGACGATCAGTAGCTGGTCTGAGAGGACGACCAGCCACACTGGAACTGAGAC	d4e4b	Proteobac./Gammaproteobac./Betaproteobac.	Gammaproteobacteria/Betaproteobacteriales	Proteobac./Gammaproteobac./Betaproteobac.
b624cf8ef6c4ee3cb108cea05d757df5	Bacteria	Proteobacteria	Gammaproteobacteria	Betaproteobacteriales	NA	NA	NA	TGGCGGAATGCTTTACACATGCAAGTCGAACGGCAGCACGGGTGCTTGCACCTGGTGGCGAGTGGCGAACGGGTGAGTAATATATCGGAACGTACCCAGTAATGGGGGATAACTAACCGAAAGGTTAGCTAATACCGCATACGCCCTGAGGGGGAAAGCGGGGGATCGAAAGACCTCGCGTTATTGGAGCGGCCGATATCTGATTAGCTAGTTGGTGAGGTAAAGGCTCACCAAGGCGACGATCAGTAGCTGGTCTGAGAGGATGATCAGCCACACTGGAACTGAGAC	b624c	Proteobac./Gammaproteobac./Betaproteobac.	Gammaproteobacteria/Betaproteobacteriales	Proteobac./Gammaproteobac./Betaproteobac.
cbf32ce9c39c42f509f33bba54ac8451	Bacteria	Proteobacteria	Gammaproteobacteria	Betaproteobacteriales	Neisseriaceae	Neisseria	uncultured bacterium	TGGCGGCATGCTTTACACATGCAAGTCGGACGGCAGCACAGAGAAGCTTGCTTCTTGGGTGGCGAGTGGCGAACGGGTGAGTAATATATCGGAACGTACCGAGTAATGGGGGATAACTAATCGAAAGATTAGCTAATACCGCATATTCTCTGAGGAGGAAAGCAGGGGACCTTCGGGCCTTGCGTTATTCGAGCGGCCGATATCTGATTAGCTAGTTGGTGGGGTAAAGGCCTACCAAGGCGACGATCAGTAGCGGGTCTGAGAGGATGATCCGCCACACTGGGACTGAGAC	cbf32	Proteobac./Gammaproteobac./Betaproteobac.	Gammaproteobacteria/Betaproteobacteriales	Proteobac./Gammaproteobac./Betaproteobac.
0bfcf5abb9ec4127ec865db906511c7d	Bacteria	Proteobacteria	Gammaproteobacteria	Betaproteobacteriales	NA	NA	NA	TGGCGGCATGCTTTACACATGCAAGTCGAACGGTAACAGAGACTTCGGTCTGCTGACGAGTGGCGAACGGGTGAGTAACACATCGGAATGTACCGTATAGAGGGGGATAGCTTGGCGAAAGCCAAATTAATGCCGCATACGCTCTTAGGAGGAAAGCTGGGGACCATTAGGCCTGGCGCTAGACGAGCAGCCGATGACTGATTAGCTAGTTGGTGGGGTAAGAGCCTACCAAGGCGACGATCAGTAGCGGGTCTGAGAGGACGATCCGCCACACTGGGACTGAGAC	0bfcf	Proteobac./Gammaproteobac./Betaproteobac.	Gammaproteobacteria/Betaproteobacteriales	Proteobac./Gammaproteobac./Betaproteobac.
71a5ffa0925d43cec406b7363da086bf	Bacteria	Proteobacteria	Gammaproteobacteria	Betaproteobacteriales	Neisseriaceae	NA	NA	TGGCGGCATGCTTTACACATGCAAGTCGAACGGCAGCACGAAGAAGCTTGCTTCTTTGGTGGCGAGTGGCGAACGGGTGAGTAATACATCGGAACGTACCGTTTAGTGGGGGACAACTTTCAGAAATGGAAGCTAATACCGCATACGAACTACGGTTGAAAGCAGGGGACCTTCGGGCCTTGTGCTAAACGAGCGGCCGATGGAAGATTAGCTAGTTGGTGGGGTAAAGGCTCACCAAGGCGACGATCTTTAGCGGGTCTGAGAGGACGATCCGCCACACTGGAACTGAGAC	71a5f	Proteobac./Gammaproteobac./Betaproteobac.	Gammaproteobacteria/Betaproteobacteriales	Proteobac./Gammaproteobac./Betaproteobac.
92ee4b945bf3b56dc373ec24442c6115	Bacteria	Proteobacteria	Gammaproteobacteria	Betaproteobacteriales	Neisseriaceae	Neisseria	uncultured bacterium	TGGCGGCATGCTTTACACATGCAAGTCGAACGGCAGCACAAAGAAGCTTGCTTCTTTGGTGGCGAGTGGCGAACGGGTGAGTAACACATCGGAATGTACCGTTTAGTGGGGGACAACTTCAAGAAATTGAAGCTAATACCGCATACGAACTAAGGTTGAAAGCAGGGGACCCTCGGGCCTTGCGCTAAACGAGCAGCCGATGGAAGATTAGCTAGTTGGTGGGGTAAAGGCTCACCAAGGCGACGATCTTTAGCGGGTCTGAGAGGACGATCCGCCACACTGGAACTGAGAC	92ee4	Proteobac./Gammaproteobac./Betaproteobac.	Gammaproteobacteria/Betaproteobacteriales	Proteobac./Gammaproteobac./Betaproteobac.
bd29c214dfbbeb2306b3e19a22255dec	Bacteria	Proteobacteria	Gammaproteobacteria	Betaproteobacteriales	Neisseriaceae	Neisseria	uncultured bacterium	TGGCGGCATGCTTTACACATGCAAGTCGAACGGCAGCACAAAGAAGCTTGCTTCTTGGGTGGCGAGTGGCGAACGGGTGAGTAACACATCGGAATGTACCGTTTAGTGGGGGACAACTTCAAGAAATTGAAGCTAATACCGCATACGAACTAAGGTTGAAAGCAGGGGACCCTCGGGCCTTGCGCTAAACGAGCAGCCGATGGAAGATTAGCTAGTTGGTGGGGTAAAGGCTCACCAAGGCGACGATCTTTAGCGGGTCTGAGAGGACGATCCGCCACACTGGAACTGAGAC	bd29c	Proteobac./Gammaproteobac./Betaproteobac.	Gammaproteobacteria/Betaproteobacteriales	Proteobac./Gammaproteobac./Betaproteobac.
690ffa657ee98f970d8697e7fbc16626	Bacteria	Proteobacteria	Gammaproteobacteria	Betaproteobacteriales	Neisseriaceae	Neisseria	NA	TGGCGGCATGCTTTACACATGCAAGTCGAACGGCAGCACGAAGAAGCTTGCTTCTTTGGTGGCGAGTGGCGAACGGGTGAGTAACACATCGGAATGTACCGTTTAGTGGGGGACAACTTCAAGAAATTGAAGCTAATACCGCATACGAACTAAGGTTGAAAGCAGGGGACCCTCGGGCCTTGCGCTAAACGAGCAGCCGATGGAAGATTAGCTAGTTGGTGGGGTAAAGGCTCACCAAGGCGACGATCTTTAGCGGGTCTGAGAGGACGATCCGCCACACTGGAACTGAGAC	690ff	Proteobac./Gammaproteobac./Betaproteobac.	Gammaproteobacteria/Betaproteobacteriales	Proteobac./Gammaproteobac./Betaproteobac.
a6c642422081ab69a6352228654ef17b	Bacteria	Proteobacteria	Gammaproteobacteria	Betaproteobacteriales	Rhodocyclaceae	C39	uncultured bacterium	TGGCGGCATGCCTTACACATGCAAGTCGAACGGCAGCATGGAGGAGCTTGCTCCTCTGATGGCGAGTGGCGAACGGGTGAGTAAAGCATCGGAACGTACCGTGTAGTGGGGGATAACGTAGCGAAAGTTACGCTAATACCGCATACGCACTGAGGTGGAAAGCAGGGGATCGCAAGACCTTGCGCTATACGAGCGGCCGATGTCAGATTAGCTAGTTGGTAGGGTAAAGGCCTACCAAGGCGACGATCTGTAGCGGGTCTGAGAGGATGATCCGCCACACTGGGACTGAGAC	a6c64	Proteobac./Gammaproteobac./Betaproteobac.	Gammaproteobacteria/Betaproteobacteriales	Proteobac./Gammaproteobac./Betaproteobac.
2a8d241b0f15d199c180ac5c0e272be2	Bacteria	Proteobacteria	Gammaproteobacteria	Betaproteobacteriales	Rhodocyclaceae	C39	uncultured bacterium	TGGCGGCATGCCTTACACATGCAAGTCGAACGGCAGCATGGAAGAGCTTGCTCTTCTGATGGCGAGTGGCGAACGGGTGAGTAAAGCATCGGAACGTACCGTGTAGTGGGGGATAACGTAGCGAAAGTTACGCTAATACCGCATACGCACTGAGGTGGAAAGCAGGGGATCGCAAGACCTTGCGCTATACGAGCGGCCGATGTCAGATTAGCTAGTTGGTAGGGTAAAGGCCTACCAAGGCGACGATCTGTAGCGGGTCTGAGAGGATGATCCGCCACACTGGGACTGAGAC	2a8d2	Proteobac./Gammaproteobac./Betaproteobac.	Gammaproteobacteria/Betaproteobacteriales	Proteobac./Gammaproteobac./Betaproteobac.
fc2a17298a56d41e244c39db98eb9ab2	Bacteria	Proteobacteria	Gammaproteobacteria	Betaproteobacteriales	Rhodocyclaceae	C39	uncultured bacterium	TGGCGGCATGCCTTACACATGCAAGTCGAACGGCAGCATGGAGGAGCTTGCTCTTCTGATGGCGAGTGGCGAACGGGTGAGTAAAGCATCGGAACGTACCGTGTAGTGGGGGATAACGTAGCGAAAGTTACGCTAATACCGCATACGCACTGAGGTGGAAAGCAGGGGATCGCAAGACCTTGCGCTATACGAGCGGCCGATGTCAGATTAGCTAGTTGGTAGGGTAAAGGCCTACCAAGGCGACGATCTGTAGCGGGTCTGAGAGGATGATCCGCCACACTGGGACTGAGAC	fc2a1	Proteobac./Gammaproteobac./Betaproteobac.	Gammaproteobacteria/Betaproteobacteriales	Proteobac./Gammaproteobac./Betaproteobac.
580e0ac4c29d3a7a7a146773a816fcfc	Bacteria	Proteobacteria	Gammaproteobacteria	Betaproteobacteriales	Hydrogenophilaceae	Thiobacillus	NA	TGGCGGAATGCTTTACACATGCAAGTCGAACGGCAGCACGGGAGCTTGCTCCTGGTGGCGAGTGGCGAACGGGTGAGTAATGCGTCGGAACGTACCGAGTAATGGGGGATAACGCAGCGAAAGTTGTGCTAATACCGCATACGCCCTGAGGGGGAAAGTGGGGGATCGCAAGACCTCACGTTATTCGAGCGGCCGACGTCTGATTAGCTAGTTGGTGGGGTAAAGGCCTACCAAGGCGACGATCAGTAGCGGGTCTGAGAGGATGATCCGCCACACTGGGACTGAGAC	580e0	Proteobac./Gammaproteobac./Betaproteobac.	Gammaproteobacteria/Betaproteobacteriales	Proteobac./Gammaproteobac./Betaproteobac.
63d391c962d290cfa0051823739fb368	Bacteria	Proteobacteria	Gammaproteobacteria	Betaproteobacteriales	Hydrogenophilaceae	Thiobacillus	NA	TGGCGGAATGCTTTACACATGCAAGTCGAACGGCAGCACGGGAGCTTGCTCCTGGTGGCGAGTGGCGAACGGGTGAGTAATGCGTCGGAACGTACCGAGTAATGGGGGATAACGCAGCGAAAGTTGTGCTAATACCGCATACGCCCTTAGGGGGAAAGTGGGGGATCGCAAGACCTCACGTTATTCGAGCGGCCGACGTCTGATTAGCTAGTTGGTGGGGTAAAGGCCTACCAAGGCGACGATCAGTAGCGGGTCTGAGAGGATGATCCGCCACACTGGGACTGAGAC	63d39	Proteobac./Gammaproteobac./Betaproteobac.	Gammaproteobacteria/Betaproteobacteriales	Proteobac./Gammaproteobac./Betaproteobac.
7449d7bfc383e7cd96b61c4cbc77239b	Bacteria	Proteobacteria	Gammaproteobacteria	Betaproteobacteriales	NA	NA	NA	TGGCGGCATGCTTTACACATGCAAGTCGAACGGTAACAGGGTGCTTGCACCGCTGACGAGTGGCGAACGGGTGAGTAATGCGTCGGAACGTGCCGAGTAATGGGGGATAACGCATCGAAAGGTGTGCTAATACCGCATACGCTCTGAGGAGGAAAGCTGGGGATCGAAAGACCTGGCGTTATTCGAGCGGCCGACGTCTGATTAGCTAGTTGGTGAGGTAAAGGCTCACCAAGGCGACGATCAGTAGCGGGTCTGAGAGGATGATCCGCCACACTGGGACTGAGAC	7449d	Proteobac./Gammaproteobac./Betaproteobac.	Gammaproteobacteria/Betaproteobacteriales	Proteobac./Gammaproteobac./Betaproteobac.
665009f808c224d55bb8c92ed84a5d62	Bacteria	Proteobacteria	Gammaproteobacteria	Betaproteobacteriales	NA	NA	NA	TGGCGGCATGCTTTACACATGCAAGTCGAACGGCAGCACGGGCGTGAGCCTGGTGGCGAGTGGCGAACGGGTGAGTAACGCGTCGGAACGAAACACACAGAGGGGGATAACGCCGCGAAAGCGGTGCTAATACCGCATATAACTCTGAGGAGGAAAGCTGGGGACTGGAGACGGCCTGGCGCTGAGTGATCGGCTGACGTCTGATTAGCTAGTTGGGGAGGTAAAGGCTTCCCAAGGCGACGATCAGTAGCGGGTCTGAGAGGATGATCCGCCACACTGGGACTGAGAG	66500	Proteobac./Gammaproteobac./Betaproteobac.	Gammaproteobacteria/Betaproteobacteriales	Proteobac./Gammaproteobac./Betaproteobac.
a7168433ef25744194fcf7d4b4b80d0a	Bacteria	Proteobacteria	Gammaproteobacteria	Betaproteobacteriales	Rhodocyclaceae	NA	NA	TGGCGGCATGCCTTACACATGCAAGTCGAACGGCAGCACGGGCTTCGGTCTGGTGGCGAGTGGCGAACGGGTGAGTAATGCATCGGAACGTACCCGGAAGTGGGGGATAACTATCCGAAAGGATAGCTAATACCGCATATTCTGTGAGCAGGAAAGCAGGGGATCTTCGGACCTTGTGCTTCCGGAGCGGCCGATGTCAGATTAGCTAGTTGGTGGGGTAAAAGCCTACCAAGGCTACGATCTGTAGCGGGTCTGAGAGGATGATCCGCCACACTGGAACTGAGAC	a7168	Proteobac./Gammaproteobac./Betaproteobac.	Gammaproteobacteria/Betaproteobacteriales	Proteobac./Gammaproteobac./Betaproteobac.
970f0039fe44cd9b7c892e988947af6e	Bacteria	Proteobacteria	Gammaproteobacteria	Betaproteobacteriales	Rhodocyclaceae	NA	NA	TGGCGGCATGCCTTACACATGCAAGTCGAACGGCAGCACGGGCTTCGGTCTGGTGGCGAGTGGCGAACGGGTGAGTAATGCATCGGAACGTACCCGGGAGTGGGGGATAACTATCCGAAAGGATAGCTAATACCGCATATTCTGTGCGCAGGAAAGCAGGGGATCTTCGGACCTTGTGCTCCCGGAGCGGCCGATGTCAGATTAGCTAGTTGGTGGGGTAAAGGCCTACCAAGGCGACGATCTGTAGCGGGTCTGAGAGGATGATCCGCCACACTGGAACTGAGAC	970f0	Proteobac./Gammaproteobac./Betaproteobac.	Gammaproteobacteria/Betaproteobacteriales	Proteobac./Gammaproteobac./Betaproteobac.
72c90916fdbbcecfa6cc3f44febc132b	Bacteria	Proteobacteria	Gammaproteobacteria	Betaproteobacteriales	Rhodocyclaceae	NA	NA	TGGCGGCATGCCTTACACATGCAAGTCGAACGGCAGCACGGGGGCAACCCTGGTGGCGAGTGGCGAACGGGTGAGTAAAGCATCGGAACGTGCCCTGGAGTGGGGGATAACGTAGCGAAAGTTACGCTAATACCGCATATTCTGTGAGCAGGAAAGCAGGGGATCGCAAGACCTTGCGCTTTGGGAGCGGCCGATGTCGGATTAGCTAGTTGGTGGGGTAAAGGCCTACCAAGGCGACGATCCGTAGCGGGTCTGAGAGGATGATCCGCCACACTGGGACTGAGAC	72c90	Proteobac./Gammaproteobac./Betaproteobac.	Gammaproteobacteria/Betaproteobacteriales	Proteobac./Gammaproteobac./Betaproteobac.
a937b8fae5cf0c145f249f5eb5f82582	Bacteria	Proteobacteria	Gammaproteobacteria	Betaproteobacteriales	Rhodocyclaceae	Candidatus Accumulibacter	NA	TGGCGGCATGCCTTACACATGCAAGTCGAACGGCAGCACGGGGGCAACCCTGGTGGCGAGTGGCGAACGGGTGAGTAATATATCGGAACATGCCCTGAAGTGGGGGATAACGTAGCGAAAGTTACGCTAATACCGCATATTCTGTGAGCAGGAAAGCAGGGGATCGCAAGACCTTGCGCTTTAGGAGTGGCCGATATCGGATTAGCTAGTTGGTGAGGTAAAGGCTCACCAAGGCGACGATCCGTAGCGGGTCTGAGAGGATGATCCGCCACACTGGGACTGAGAC	a937b	Proteobac./Gammaproteobac./Betaproteobac.	Gammaproteobacteria/Betaproteobacteriales	Proteobac./Gammaproteobac./Betaproteobac.
8b2f165bb996febb4aae07cad51a5ac7	Bacteria	Proteobacteria	Gammaproteobacteria	Betaproteobacteriales	Rhodocyclaceae	NA	NA	TGGCGGCATGCCTTACACATGCAAGTCGAACGGCAGCATGGGTGCTTGCACCTGATGGCGAGTGGCGAACGGGTGAGTAATACATCGGAACGTACCCGGAAGTGGGGGATAACGTAGCGAAAGTTACGCTAATACCGCATATTCTGTGAGCAGGAAAGAGGGGGATCGCAAGACCTCTCGCTTTCGGAGCGGCCGATGTCAGATTAGCTAGTTGGTAGGGTAAAAGCCTACCAAGGCGACGATCTGTAGCGGGTCTGAGAGGATGATCCGCCACACTGGGACTGAGAC	8b2f1	Proteobac./Gammaproteobac./Betaproteobac.	Gammaproteobacteria/Betaproteobacteriales	Proteobac./Gammaproteobac./Betaproteobac.
65d774077c5cc0c84a54ec8e2236a13d	Bacteria	Proteobacteria	Gammaproteobacteria	Betaproteobacteriales	Rhodocyclaceae	NA	NA	TGGCGGCATGCCTTACACATGCAAGTCGAACGGCAGCATGGGTGCTTGCACCTGATGGCGAGTGGCGAACGGGTGAGTAATGCATCGGAACGTACCCGGAAGTGGGGGATAACGTAGCGAAAGTTACGCTAATACCGCATATTCTGTGAGCAGGAAAGAGGGGGATCGCAAGACCTCTCGCTTTCGGAGCGGCCGATGTCAGATTAGCTAGTTGGTAGGGTAAAAGCCTACCAAGGCGACGATCTGTAGCGGGTCTGAGAGGATGATCCGCCACACTGGGACTGAGAC	65d77	Proteobac./Gammaproteobac./Betaproteobac.	Gammaproteobacteria/Betaproteobacteriales	Proteobac./Gammaproteobac./Betaproteobac.
5a1ca8bed11dbc30202ec556449a3606	Bacteria	Proteobacteria	Gammaproteobacteria	Betaproteobacteriales	Rhodocyclaceae	NA	NA	TGGCGGCATGCCTTACACATGCAAGTCGAACGGCAGCATGGGTGCTTGCACCTGATGGCGAGTGGCGAACGGGTGAGTAATACATCGGAACGTACCCGGAAGTGGGGGATAACGTAGCGAAAGTTACGCTAATACCGCATATTCTGTGAGCAGGAAAGAGGGGGATCGCAAGACCTCTCGCTTTCGGAGCGGCCGATGTCGGATTAGCTAGTTGGCGGGGTAAAGGCCCACCAAGGCAACGATCCGTAGCGGGTCTGAGAGGATGATCCGCCACACTGGGACTGAGAC	5a1ca	Proteobac./Gammaproteobac./Betaproteobac.	Gammaproteobacteria/Betaproteobacteriales	Proteobac./Gammaproteobac./Betaproteobac.
cd755ff15e15da09ad24d97d74c1217b	Bacteria	Proteobacteria	Gammaproteobacteria	Betaproteobacteriales	Rhodocyclaceae	NA	NA	TGGCGGCATGCCTTACACATGCAAGTCGAACGGCAGCATGGGTGCTTGCACCTGATGGCGAGTGGCGAACGGGTGAGTAATGCATCGGAACGTACCCGGAAGTGGGGGATAACGTAGCGAAAGTTACGCTAATACCGCATATTCTGTGAGCAGGAAAGCGGGGGATCGCAAGACCTCGCGCTTCCGGAGCGGCCGATGTCGGATTAGCTAGTTGGCGGGGTAAAGGCCCACCAAGGCAACGATCCGTAGCGGGTCTGAGAGGATGATCCGCCACACTGGGACTGAGAC	cd755	Proteobac./Gammaproteobac./Betaproteobac.	Gammaproteobacteria/Betaproteobacteriales	Proteobac./Gammaproteobac./Betaproteobac.
64302a5689bbe40fde0d715d2b7ccbef	Bacteria	Proteobacteria	Gammaproteobacteria	Betaproteobacteriales	Rhodocyclaceae	NA	NA	TGGCGGCATGCCTTACACATGCAAGTCGAACGGCAGCACGGGGGCAACCCTGGTGGCGAGTGGCGAACGGGTGAGTAATACATCGGAACGTACCCTGAAGTGGGGGATAACGTAGCGAAAGTTACGCTAATACCGCATATTCTATGAGTAGGAAAGCAGGGGATCGCAAGACCTTGCGCTTTAGGAGCGGCCGATGTCGGATTAGCTAGTTGGTGAGGTAAAGGCTCACCAAGGCGACGATCCGTAGCGGGTCTGAGAGGATGATCCGCCACACTGGGACTGAGAC	64302	Proteobac./Gammaproteobac./Betaproteobac.	Gammaproteobacteria/Betaproteobacteriales	Proteobac./Gammaproteobac./Betaproteobac.
2bd794121e8dc7425fee439d0cdc8fbc	Bacteria	Proteobacteria	Gammaproteobacteria	Betaproteobacteriales	Rhodocyclaceae	NA	NA	TGGCGGCATGCCTTACACATGCAAGTCGAACGGCAGCACGGGAGCAATCCTGGTGGCGAGTGGCGAACGGGTGAGTAATGTATCGGAACGTACCATTGAGTGGGGGATAACGTAGCGAAAGTTACGCTAATACCGCATATACCCTGAGGGGGAAAGCAGGGGATCGCAAGACCTTGTGCTCTTTGAGCGGCCGATATCAGATTAGCTAGTTGGTGAGGTAAAGGCTCACCAAGGCGACGATCTGTAGCGGGTCTGAGAGGATGATCCGCCACACTGGAACTGAGAC	2bd79	Proteobac./Gammaproteobac./Betaproteobac.	Gammaproteobacteria/Betaproteobacteriales	Proteobac./Gammaproteobac./Betaproteobac.
6c684ab6ed786c85bbfddcb32eb6c3e3	Bacteria	Proteobacteria	Gammaproteobacteria	Betaproteobacteriales	Rhodocyclaceae	NA	NA	TGGCGGCATGCCTTACACATGCAAGTCGAACGGCAGCACGGGGCAACCTGGTGGCGAGTGGCGAACGGGTGAGTAATGTATCGGAACGTACCATTGAGTGGGGGATAACGTAGCGAAAGTTACGCTAATACCGCATATTCTCTCCGGAGGAAAGCAGGGGATCGCAAGACCTTGTGCTCATTGAGCGGCCGATATCAGATTAGCTAGTTGGTGAGGTAAAAGCTCACCAAGGCGACGATCTGTAGCGGGTCTGAGAGGATGATCCGCCACACTGGAACTGAGAC	6c684	Proteobac./Gammaproteobac./Betaproteobac.	Gammaproteobacteria/Betaproteobacteriales	Proteobac./Gammaproteobac./Betaproteobac.
d67782ff7ee326e51e454de7bec2f0d8	Bacteria	Proteobacteria	Gammaproteobacteria	Betaproteobacteriales	Rhodocyclaceae	NA	NA	TGGCGGCATGCCTTACACATGCAAGTCGAACGGCAGCACGGGAGCAATCCTGGTGGCGAGTGGCGAACGGGTGAGTAATGTATCGGAACGTACCTTTCAGTGGGGGATAACGTAGCGAAAGTTACGCTAATACCGCATATTCTGTGAGCAGGAAAGCAGGGGATCGCAAGACCTTGCGCTGATTGAGCGGCCGATATCAGATTAGCTAGTTGGTGAGGTAAAGGCTCACCAAGGCGACGATCTGTAGCGGGTCTGAGAGGATGATCCGCCACACTGGAACTGAGAC	d6778	Proteobac./Gammaproteobac./Betaproteobac.	Gammaproteobacteria/Betaproteobacteriales	Proteobac./Gammaproteobac./Betaproteobac.
f4e0b0b3a4adfa8542f86a852149fd7e	Bacteria	Proteobacteria	Gammaproteobacteria	Betaproteobacteriales	Rhodocyclaceae	NA	NA	TGGCGGCATGCCTTACACATGCAAGTCGAACGGCAGCACGGGAGCAATCCTGGTGGCGAGTGGCGAACGGGTGAGTAATGTATCGGAACGTACCTTTCAGTGGGGGATAACGTAGCGAAAGTTACGCTAATACCGCATATTCTGTGCGCAGGAAAGCAGGGGATCGCAAGACCTTGCGCTGATTGAGCGGCCGATATCAGATTAGCTAGTTGGTGAGGTAAAGGCTCACCAAGGCGACGATCTGTAGCGGGTCTGAGAGGATGATCCGCCACACTGGAACTGAGAC	f4e0b	Proteobac./Gammaproteobac./Betaproteobac.	Gammaproteobacteria/Betaproteobacteriales	Proteobac./Gammaproteobac./Betaproteobac.
3649be73c55d2bcd7fa7fd75b39023ec	Bacteria	Proteobacteria	Gammaproteobacteria	Betaproteobacteriales	Rhodocyclaceae	NA	NA	TGGCGGCATGCCTTACACATGCAAGTCGAACGGCAGCACGGGAGCAATCCTGGTGGCGAGTGGCGAACGGGTGAGTAATATATCGGAACGTACCTTTCAGTGGGGGATAACGTAGCGAAAGTTACGCTAATACCGCATATTCTGTGAGCAGGAAAGCAGGGGATCTTAGGACCTTGCGCTGATTGAGCGGCCGATATCAGATTAGCTAGTTGGTGAGGTAAAGGCTCACCAAGGCGACGATCTGTAGCGGGTCTGAGAGGATGATCCGCCACACTGGAACTGAGAC	3649b	Proteobac./Gammaproteobac./Betaproteobac.	Gammaproteobacteria/Betaproteobacteriales	Proteobac./Gammaproteobac./Betaproteobac.
f3ce845e37371864e562fb59bb14d34e	Bacteria	Proteobacteria	Gammaproteobacteria	Betaproteobacteriales	Rhodocyclaceae	NA	NA	TGGCGGCATGCCTTACACATGCAAGTCGAACGGCAGCACGGGGCAACCTGGTGGCGAGTGGCGAACGGGTGAGTAATGTATCGGAACGTACCTTTCAGTGGGGGATAACGTAGCGAAAGTTACGCTAATACCGCATATTCTGTGAGCAGGAAAGCAGGGGATCGCAAGACCTTGCGCTGATTGAGCGGCCGATATCAGATTAGCTAGTTGGTGAGGTAAAGGCTCACCAAGGCGACGATCTGTAGCGGGTCTGAGAGGATGATCCGCCACACTGGAACTGAGAC	f3ce8	Proteobac./Gammaproteobac./Betaproteobac.	Gammaproteobacteria/Betaproteobacteriales	Proteobac./Gammaproteobac./Betaproteobac.
ccea170c3078be7a0afbfb2bf6ea6531	Bacteria	Proteobacteria	Gammaproteobacteria	Betaproteobacteriales	Rhodocyclaceae	NA	NA	TGGCGGCATGCCTTACACATGCAAGTCGAACGGCAGCACGGGGCAACCTGGTGGCGAGTGGCGAACGGGTGAGTAATGCATCGGAACGTACCTTTCAGTGGGGGATAACGTAGCGAAAGTTACGCTAATACCGCATATTCTGTGAGCAGGAAAGCAGGGGATCGCAAGACCTTGCGCTGATTGAGCGGCCGATGTCAGATTAGCTAGTTGGTGAGGTAAAGGCTCACCAAGGCGACGATCTGTAGCGGGTCTGAGAGGATGATCCGCCACACTGGGACTGAGAC	ccea1	Proteobac./Gammaproteobac./Betaproteobac.	Gammaproteobacteria/Betaproteobacteriales	Proteobac./Gammaproteobac./Betaproteobac.
d263b48fdfd496a28fb3a5e70c976818	Bacteria	Proteobacteria	Gammaproteobacteria	Betaproteobacteriales	Rhodocyclaceae	NA	NA	TGGCGGCATGCCTTACACATGCAAGTCGAACGGCAGCACGGACTTCGGTCTGGTGGCGAGTGGCGAACGGGTGAGTAATGCATCGGAACGTACCTTTCAGTGGGGGATAACTATCCGAAAGGATAGCTAATACCGCATATTCTGTGAGCAGGAAAGCAGGGGATCGCAAGACCTTGCGCTGATTGAGCGGCCGATGTCAGATTAGCTAGTTGGTGAGGTAAAGGCTCACCAAGGCGACGATCTGTAGCGGGTCTGAGAGGATGATCCGCCACACTGGAACTGAGAC	d263b	Proteobac./Gammaproteobac./Betaproteobac.	Gammaproteobacteria/Betaproteobacteriales	Proteobac./Gammaproteobac./Betaproteobac.
f1d9382c488fa81faaa9b59ff1ff20ec	Bacteria	Proteobacteria	Gammaproteobacteria	Betaproteobacteriales	Rhodocyclaceae	Dechloromonas	NA	TGGCGGCATGCCTTACACATGCAAGTCGAACGGCAGCGCGGACTTCGGTCTGGCGGCGAGTGGCGAACGGGTGAGTAATGCATCGGAACGTACCTTTCAGTGGGGGATAACGTAGCGAAAGTTACGCTAATACCGCATATTCTGTGAGCAGGAAAGCAGGGGATCGCAAGACCTTGCGCTGATGGAGCGGCCGATGTCAGATTAGCTAGTTGGTGGGGTAAAGGCTCACCAAGGCGACGATCTGTAGCGGGTCTTAGAGGATGATCCGCCACACTGGAACTGAGAC	f1d93	Proteobac./Gammaproteobac./Betaproteobac.	Gammaproteobacteria/Betaproteobacteriales	Proteobac./Gammaproteobac./Betaproteobac.
a17e4250c5f1d22f6754a010336f24c9	Bacteria	Proteobacteria	Gammaproteobacteria	Betaproteobacteriales	Rhodocyclaceae	NA	NA	TGGCGGCATGCCTTACACATGCAAGTCGAACGGTAACAGGGAGCTTGCTCCGCTGACGAGTGGCGAACGGGTGAGTAATGTATCGGAACGTACCTTTCAGTGGGGGATAACGTAGCGAAAGTTACGCTAATACCGCATATTCTGTGAGCAGGAAAGCAGGGGACCTTCGGGCCTTGCGCTGATTGAGCGGCTGATATCAGATTAGCTAGTTGGTGAGGTAAAGGCTCACCAAGGCGACGATCTGTAGCGGGTCTGAGAGGATGATCCGCCACACTGGAACTGAGAC	a17e4	Proteobac./Gammaproteobac./Betaproteobac.	Gammaproteobacteria/Betaproteobacteriales	Proteobac./Gammaproteobac./Betaproteobac.
ab44a23cbe9f2e5cb6c0a07a0c680778	Bacteria	Proteobacteria	Gammaproteobacteria	Betaproteobacteriales	Rhodocyclaceae	NA	NA	TGGCGGCATGCCTTACACATGCAAGTCGAACGGTAACAGGGAGCTTGCTCCGCTGACGAGTGGCGAACGGGTGAGTAATGTATCGGAACGTACCTTTCAGTGGGGGGTAACGTAGCGAAAGTTACGCTAATACCGCATATTCTGTGAGCAGGAAAGCAGGGGACCTTCGGGCCTTGCGCTGATTGAGCGGCTGATATCAGATTAGCTAGTTGGTGAGGTAAAGGCTCACCAAGGCGACGATCTGTAGCGGGTCTGAGAGGATGATCCGCCACACTGGAACTGAGAC	ab44a	Proteobac./Gammaproteobac./Betaproteobac.	Gammaproteobacteria/Betaproteobacteriales	Proteobac./Gammaproteobac./Betaproteobac.
94e1e1a1b9ea93c5b87c2d6cc4adc6c0	Bacteria	Proteobacteria	Gammaproteobacteria	Betaproteobacteriales	Rhodocyclaceae	NA	NA	TGGCGGCATGCCTTACACATGCAAGTCGAACGGTAACAGGGAGCTTGCTCCGCTGACGAGTGGCGAACGGGTGAGTAATGTATCGGAACGTACCTTTCAGTGGGGGATAACGTAGCGAAAGTTACGCTAATACCGCATATTCTGTGAGCAGGAAAGCAGGGGATCGCAAGACCTTGCGCTGATTGAGCGGCCGATATCAGATTAGCTAGTTGGTGAGGTAAAGGCTCACCAAGGCGACGATCTGTAGCGGGTCTGAGAGGATGATCCGCCACACTGGAACTGAGAC	94e1e	Proteobac./Gammaproteobac./Betaproteobac.	Gammaproteobacteria/Betaproteobacteriales	Proteobac./Gammaproteobac./Betaproteobac.
d447b7a1c4d866ee8f561b595cd607b6	Bacteria	Proteobacteria	Gammaproteobacteria	Betaproteobacteriales	Rhodocyclaceae	NA	NA	TGGCGGCATGCCTTACACATGCAAGTCGAACGGTAACAGGGAGCTTGCTCCGCTGACGAGTGGCGAACGGGTGAGTAATGTATCGGAACGTACCATTCAGTGGGGGATAACGTAGCGAAAGTTACGCTAATACCGCATATTCTGTGAGCAGGAAAGCAGGGGATCGCAAGACCTTGCGCTGATTGAGCGGCCGATATCAGATTAGCTAGTTGGTGAGGTAAAGGCTCACCAAGGCGACGATCTGTAGCGGGTCTGAGAGGATGATCCGCCACACTGGAACTGAGAC	d447b	Proteobac./Gammaproteobac./Betaproteobac.	Gammaproteobacteria/Betaproteobacteriales	Proteobac./Gammaproteobac./Betaproteobac.
90670005bbe767c541cb240c62434ac7	Bacteria	Proteobacteria	Gammaproteobacteria	Betaproteobacteriales	Rhodocyclaceae	NA	NA	TGGCGGCATGCCTTACACATGCAAGTCGAACGGTAACAGGGAGCTTGCTCCGCTGACGAGTGGCGAACGGGTGAGTAATGTATCGGAACGTACCATTCAGTGGGGGATAACGTAGCGAAAGTTACGCTAATACCGCATATTCTGTGAGCAGGAAAGCAGGGGATCGCAAGACCTTGCGCTGATTGAGCGGCCGATATCAGATTAGCTAGTTGGTGAGGTAAAAGCTCACCAAGGCGACGATCTGTAGCGGGTCTGAGAGGATGATCCGCCACACTGGAACTGAGAC	90670	Proteobac./Gammaproteobac./Betaproteobac.	Gammaproteobacteria/Betaproteobacteriales	Proteobac./Gammaproteobac./Betaproteobac.
ed29369f6982cddc06dbe55e93498825	Bacteria	Proteobacteria	Gammaproteobacteria	Betaproteobacteriales	Rhodocyclaceae	NA	NA	TGGCGGCATGCCTTACACATGCAAGTCGAACGGTAACAGGGAGCTTGCTCCGCTGACGAGTGGCGAACGGGTGAGTAAAGTATCGGAACGTACCTTTCAGTGGGGGATAACGTAGCGAAAGTTACGCTAATACCGCATATTCTGTGAGCAGGAAAGCAGGGGATCGCAAGACCTTGCGCTGATTGAGCGGCCGATATCAGATTAGCTAGTTGGTGAGGTAAAGGCTCACCAAGGCGACGATCTGTAGCGGGTCTGAGAGGATGATCCGCCACACTGGAACTGAGAC	ed293	Proteobac./Gammaproteobac./Betaproteobac.	Gammaproteobacteria/Betaproteobacteriales	Proteobac./Gammaproteobac./Betaproteobac.
f8bac3b5e3b2e729567d9b142a7f707b	Bacteria	Proteobacteria	Gammaproteobacteria	Betaproteobacteriales	Rhodocyclaceae	Propionivibrio	NA	TGGCGGCATGCCTTACACATGCAAGTCGAACGGCAGCACGGGTGCTTGCACCTGGTGGCGAGTGGCGAACGGGTGAGTAATGCATCGGAACGTGCCTTTTAGTGGGGGATAACGTAGCGAAAGTTACGCTAATACCGCATATTCTCTGAGGAGGAAAGCAGGGGACCTTCGGGCCTTGCGCTAATAGAGCGGCTGATGTCGGATTAGCTAGTTGGTGAGGTAAAGGCTCACCAAGGCGACGATCCGTAGCGGGTCTGAGAGGATGATCCGCCACACTGGGACTGAGAC	f8bac	Proteobac./Gammaproteobac./Betaproteobac.	Gammaproteobacteria/Betaproteobacteriales	Proteobac./Gammaproteobac./Betaproteobac.
7a9976df2bc39b84bfb830124dbb8e7a	Bacteria	Proteobacteria	Gammaproteobacteria	Betaproteobacteriales	Rhodocyclaceae	NA	NA	TGGCGGCATGCCTTACACATGCAAGTCGAACGGCAGCGCGGACTTCGGTCTGGCGGCGAGTGGCGAACGGGTGAGTAATGCATCGGAACGTGCCTTTTAGTGGGGGATAACGTAGCGAAAGTTACGCTAATACCGCATATTCTCTAAGGAGGAAAGCAGGGGATCGCAAGACCTTGCGCTAATAGAGCGGCCGATGTCGGATTAGCTAGTTGGTGAGGTAAAGGCTCACCAAGGCGACGATCCGTAGCGGGTCTGAGAGGATGATCCGCCACACTGGGACTGAGAC	7a997	Proteobac./Gammaproteobac./Betaproteobac.	Gammaproteobacteria/Betaproteobacteriales	Proteobac./Gammaproteobac./Betaproteobac.
e7664818e3c41021e2069380521089ee	Bacteria	Proteobacteria	Gammaproteobacteria	Betaproteobacteriales	Rhodocyclaceae	NA	NA	TGGCGGCATGCCTTACACATGCAAGTCGAACGGCAGCACGGGCTTCGGTCTGGTGGCGAGTGGCGAACGGGTGAGTAATGTATCGGAACGTACCATTGAGTGGGGGATAACGTAGCGAAAGTTACGCTAATACCGCATATTCTCTCCGGAGGAAAGCAGGGGACCGCAAGGCCTTGCGCTCTTTGAGCGGCCGATATCAGATTAGCTAGTTGGTGGGGTAAAAGCTCACCAAGGCGACGATCTGTAGCGGGTCTGAGAGGATGATCCGCCACACTGGAACTGAGAC	e7664	Proteobac./Gammaproteobac./Betaproteobac.	Gammaproteobacteria/Betaproteobacteriales	Proteobac./Gammaproteobac./Betaproteobac.
f54e6bbe0850fa95bc34a5232c040b3d	Bacteria	Proteobacteria	Gammaproteobacteria	Betaproteobacteriales	Rhodocyclaceae	NA	NA	TGGCGGCATGCCTTACACATGCAAGTCGAACGGTAACAGGGAGCTTGCTCCGCTGACGAGTGGCGAACGGGTGAGTAATGTATCGGAACGTACCATTGAGTGGGGGATAACGTAGCGAAAGTTACGCTAATACCGCATATTCTCTCCGGAGGAAAGCAGGGGACCGCAAGGCCTTGCGCTCATTGAGCGGCCGATATCAGATTAGCTAGTTGGTGAGGTAAAGGCTCACCAAGGCGACGATCTGTAGCGGGTCTGAGAGGATGATCCGCCACACTGGAACTGAGAC	f54e6	Proteobac./Gammaproteobac./Betaproteobac.	Gammaproteobacteria/Betaproteobacteriales	Proteobac./Gammaproteobac./Betaproteobac.
34345dd63dfd9c41e75196b7478d1b96	Bacteria	Proteobacteria	Gammaproteobacteria	Betaproteobacteriales	Rhodocyclaceae	NA	NA	TGGCGGCATGCCTTACACATGCAAGTCGAACGGTAACAGGGAGCTTGCTCCGCTGACGAGTGGCGAACGGGTGAGTAATGTATCGGAACGTACCATTGAGTGGGGGATAACGTAGCGAAAGTTACGCTAATACCGCATATTCTCTCCGGAGGAAAGCAGGGGACCGTAAGGCCTTGCGCTCTTTGAGCGGCCGATATCAGATTAGCTAGTTGGTGGGGTAAAGGCTCACCAAGGCGACGATCTGTAGCGGGTCTGAGAGGATGATCCGCCACACTGGAACTGAGAC	34345	Proteobac./Gammaproteobac./Betaproteobac.	Gammaproteobacteria/Betaproteobacteriales	Proteobac./Gammaproteobac./Betaproteobac.
ba998b71a5e7665dfe3954d10c3c2a25	Bacteria	Proteobacteria	Gammaproteobacteria	Betaproteobacteriales	Rhodocyclaceae	NA	NA	TGGCGGCATGCCTTACACATGCAAGTCGAACGGTAACAGGGAGCTTGCTCCGCTGACGAGTGGCGAACGGGTGAGTAATGTATCGGAACGTACCATTGAGTGGGGGATAACGTAGCGAAAGTTACGCTAATACCGCATATTCTCTCCGGAGGAAAGCAGGGGACCGCAAGGCCTTGCGCTCTTTGAGCGGCCGATATCAGATTAGCTAGTTGGTGGGGTAAAAGCTCACCAAGGCGACGATCTGTAGCGGGTCTGAGAGGATGATCCGCCACACTGGAACTGAGAC	ba998	Proteobac./Gammaproteobac./Betaproteobac.	Gammaproteobacteria/Betaproteobacteriales	Proteobac./Gammaproteobac./Betaproteobac.
80fa9f56837c0ac57b97e0290834ffe3	Bacteria	Proteobacteria	Gammaproteobacteria	Betaproteobacteriales	Rhodocyclaceae	NA	NA	TGGCGGCATGCCTTACACATGCAAGTCGAACGGCAGCGGGGACTTCGGTCCGCCGGCGAGTGGCGAACGGGTGAGTAATGTATCGGAACGTACCATTGAGTGGGGGATAACGTAGCGAAAGTTACGCTAATACCGCATATTCTCTCCGGAGGAAAGCAGGGGACCGCAAGGCCTTGCGCTCTTTGAGCGGCCGATATCAGATTAGCTAGTTGGTGAGGTAAAGGCTCACCAAGGCGACGATCTGTAGCGGGTCTGAGAGGATGATCCGCCACACTGGAACTGAGAC	80fa9	Proteobac./Gammaproteobac./Betaproteobac.	Gammaproteobacteria/Betaproteobacteriales	Proteobac./Gammaproteobac./Betaproteobac.
70fc8052cb5daca659e47591b434e1f0	Bacteria	Proteobacteria	Gammaproteobacteria	Betaproteobacteriales	Rhodocyclaceae	NA	NA	TGGCGGCATGCCTTACACATGCAAGTCGAACGGCAGCACGGGGCAACCTGGTGGCGAGTGGCGAACGGGTGAGTAATGTATCGGAACGTACCATTGAGTGGGGGATAACGTAGCGAAAGTTACGCTAATACCGCATATTCTCTCCGGAGGAAAGCAGGGGACCGCAAGGCCTTGCGCTCTTTGAGCGGCCGATATCAGATTAGCTAGTTGGTGAGGTAAAGGCTCACCAAGGCGACGATCTGTAGCGGGTCTGAGAGGATGATCCGCCACACTGGAACTGAGAC	70fc8	Proteobac./Gammaproteobac./Betaproteobac.	Gammaproteobacteria/Betaproteobacteriales	Proteobac./Gammaproteobac./Betaproteobac.
625fe6434a2077580d2b0c23a26b2c82	Bacteria	Proteobacteria	Gammaproteobacteria	Betaproteobacteriales	Rhodocyclaceae	Dechloromonas	NA	TGGCGGCATGCCTTACACATGCAAGTCGAACGGCAGCACGGACTTCGGTCTGGTGGCGAGTGGCGAACGGGTGAGTAATGCATCGGAACGTGCCATTGAGTGGGGGATAACGTAGCGAAAGTTGCGCTAATACCGCATATTCTGTGAGCAGGAAAGCAGGGGACCGCAAGGCCTTGCGCTCTTTGAGCGGCCGATGTCAGATTAGCTAGTTGGTGAGGTAAAGGCTTACCAAGGCGACGATCTGTAGCGGGTCTGAGAGGATGATCCGCCACACTGGAACTGAGAC	625fe	Proteobac./Gammaproteobac./Betaproteobac.	Gammaproteobacteria/Betaproteobacteriales	Proteobac./Gammaproteobac./Betaproteobac.
55aa4a04013683067f90ef30e5074439	Bacteria	Proteobacteria	Gammaproteobacteria	Betaproteobacteriales	NA	NA	NA	TGGCGGCATGCTTTACACATGCAAGTCGAACGGTAACAGGGTGCTTGCCCCGCTGACGAGTGGCGAACGGGTGAGTAATACATCGGAATGTACCCAGTAATGGGGGATAACGCTTCGAAAGGAGTGCTAATACCGCATACGCCCTGAGGGGGAAAGTGGGGGACCGCAAGGCCTCACGTTATTGGAGCAGCCGATGGCTGATTAGCTAGTTGGTGAGGTAAAGGCTCACCAAGGCGACGATCAGTAGCGGGTCTTAGAGGACGATCCGCCACACTGGAACTGAGAC	55aa4	Proteobac./Gammaproteobac./Betaproteobac.	Gammaproteobacteria/Betaproteobacteriales	Proteobac./Gammaproteobac./Betaproteobac.
c2537a89eae83f3d444dfcce8f55c79c	Bacteria	Proteobacteria	Gammaproteobacteria	Betaproteobacteriales	NA	NA	NA	TGGCGGCATGCTTTACACATGCAAGTCGAACGGTAACAGGGTGCTTGCACCGCTGACGAGTGGCGAACGGGTGAGTAATACATCGGAATGTACCCAGTAATGGGGGATAACGCTTCGAAAGGAGTGCTAATACCGCATACGCCCTGAGGGGGAAAGTGGGGGACCGCAAGGCCTCACGTTATTGGAGCAGCCGATGGCTGATTAGCTAGTTGGTAGGGTAAAGGCCTACCAAGGCAACGATCAGTAGCGGGTCTTAGAGGACGATCCGCCACACTGGAACTGAGAC	c2537	Proteobac./Gammaproteobac./Betaproteobac.	Gammaproteobacteria/Betaproteobacteriales	Proteobac./Gammaproteobac./Betaproteobac.
292ff5e1366ab839c4e89fb0bf3fcec1	Bacteria	Proteobacteria	Gammaproteobacteria	Betaproteobacteriales	NA	NA	NA	TGGCGGCATGCTTTACACATGCAAGTCGAACGGTAACAGGGTGCTTGCACCGCTGACGAGTGGCGAACGGGTGAGTAATACATCGGAATGTACCCAGTAATGGGGGATAACGCTTCGAAAGGAGTGCTAATACCGCATACGCCCTGAGGGGGAAAGTGGGGGACCGCAAGGCCTCACGTTATTGGAGCAGCCGATGGCTGATTAGCTAGTTGGTAGGGTAAAAGCCTACCAAGGCAACGATCAGTAGCGGGTCTTAGAGGACGATCCGCCACACTGGAACTGAGAC	292ff	Proteobac./Gammaproteobac./Betaproteobac.	Gammaproteobacteria/Betaproteobacteriales	Proteobac./Gammaproteobac./Betaproteobac.
c6aed80245b9084799951f1b19f7bf8a	Bacteria	Proteobacteria	Gammaproteobacteria	Betaproteobacteriales	NA	NA	NA	TGGCGGCATGCTTTACACATGCAAGTCGAACGGTAACAGGGTGCTTGCACCGCTGACGAGTGGCGAACGGGTGAGTAATACATCGGAATGTACCCAGTCATGGGGGATAACGCTTCGAAAGGAGTGCTAATACCGCATACGCCCTGAGGGGGAAAGTGGGGGACCGCAAGGCCTCACGTGATTGGAGCAGCCGATGGCTGATTAGCTAGTTGGTAGGGTAAAGGCCTACCAAGGCAACGATCAGTAGCGGGTCTTAGAGGACGATCCGCCACACTGGAACTGAGAC	c6aed	Proteobac./Gammaproteobac./Betaproteobac.	Gammaproteobacteria/Betaproteobacteriales	Proteobac./Gammaproteobac./Betaproteobac.
3e4a94eb9d1da1373bc98aa23ddf6955	Bacteria	Proteobacteria	Gammaproteobacteria	Betaproteobacteriales	NA	NA	NA	TGGCGGCATGCTTTACACATGCAAGTCGAACGGTAACAGGGTGCTTGCACCGCTGACGAGTGGCGAACGGGTGAGTAATATATCGGAACGTACCTGGTAATGGGGGATAACTATCCGAAAGGATAGCTAATACCGCATACGCCCCGAGGGGGAAAGTGGGGGACGCGCAAGCGCCTCACGTTATCAGAGCGGCCGATATCAGATTAGCTAGTTGGTGAGGTAAAGGCTCACCAAGGCAACGATCTGTAGCGGGTCTTAGAGGACGATCCGCCACACTGGAACTGAGAC	3e4a9	Proteobac./Gammaproteobac./Betaproteobac.	Gammaproteobacteria/Betaproteobacteriales	Proteobac./Gammaproteobac./Betaproteobac.
a75b3cb89401fd030df785c1ffd4bd85	Bacteria	Proteobacteria	Gammaproteobacteria	Betaproteobacteriales	NA	NA	NA	TGGCGGCATGCTTTACACATGCAAGTCGAACGGTAACAGGCTGCTTGCAGCGCTGACGAGTGGCGAACGGGTGAGTAATATATCGGAACGTACCTAGTAATGGGGGATAACTATCCGAAAGGATAGCTAATACCGCATACGCCCTGAGGGGGAAAGAGGGGGATCGCAAGACCTCTTGTTATTAGAGCGGCCGATATCAGATTAGCTAGTTGGTGAGGTAAAGGCTCACCAAGGCAACGATCTGTAGCGGGTCTTAGAGGACGATCCGCCACACTGGAACTGAGAC	a75b3	Proteobac./Gammaproteobac./Betaproteobac.	Gammaproteobacteria/Betaproteobacteriales	Proteobac./Gammaproteobac./Betaproteobac.
2faeac3729f59b2907b7182cce42017e	Bacteria	Proteobacteria	Gammaproteobacteria	Betaproteobacteriales	NA	NA	NA	TGGCGGCATGCTTTACACATGCAAGTCGAACGGTAACAGGCTGCTTGCAGCGCTGACGAGTGGCGAACGGGTGAGTAATATATCGGAACGTACCTAGTAATGGGGGATAACTATCCGAAAGGATAGCTAATACCGCATACGCCCTGAGGGGGAAAGAGGGGGATCGCAAGACCTCTTGTTATTAGAGCGGCCGATATCAGATTAGCTAGTTGGTGAGGTAAAGGCTCACCAAGGCGACGATCTGTAGCGGGTCTTAGAGGACGATCCGCCACACTGGAACTGAGAC	2faea	Proteobac./Gammaproteobac./Betaproteobac.	Gammaproteobacteria/Betaproteobacteriales	Proteobac./Gammaproteobac./Betaproteobac.
61b9ce7b67e91cc876af84cd6403eebe	Bacteria	Proteobacteria	Gammaproteobacteria	Betaproteobacteriales	NA	NA	NA	TGGCGGCATGCTTTACACATGCAAGTCGAACGGTAACAGGGTGCTTGCACCGCTGACGAGTGGCGAACGGGTGAGTAATACATCGGAATGTACCCAGTAATGGGGGATAACGCTTCGAAAGGAGTGCTAATACCGCATACGCCCTGAGGGGGAAAGTGGGGGACCGCAAGGCCTCACGTTATTGGAGCAGCCGATGGCTGATTAGCTAGTTGGTGAGGTAAAGGCTCACCAAGGCGACGATCAGTAGCGGGTCTTAGAGGACGATCCGCCACACTGGAACTGAGAC	61b9c	Proteobac./Gammaproteobac./Betaproteobac.	Gammaproteobacteria/Betaproteobacteriales	Proteobac./Gammaproteobac./Betaproteobac.
6817ec38c013e0a946c3094a542688ce	Bacteria	Proteobacteria	Gammaproteobacteria	Betaproteobacteriales	NA	NA	NA	TGGCGGCATGCTTTACACATGCAAGTCGAACGGCAGCACGGACTTCGGTCTGGTGGCGAGTGGCGAACGGGTGAGTAATACATCGGAACGTACCCAGTAATGGGGGATAACTATCCGAAAGGATAGCTAATACCGCATACGCCCTACGGGGGAAAGAGGGGGATCGCAAGACCTCTTGTTATTGGAGCGGCCGATGGCTGATTAGCTAGTTGGTAGGGTAAAGGCCTACCAAGGCAACGATCAGTAGCGGGTCTTAGAGGACGATCCGCCACACTGGAACTGAGAC	6817e	Proteobac./Gammaproteobac./Betaproteobac.	Gammaproteobacteria/Betaproteobacteriales	Proteobac./Gammaproteobac./Betaproteobac.
ae5dbe01c70063aa33d26c84a4f1dfbf	Bacteria	Proteobacteria	Gammaproteobacteria	Betaproteobacteriales	NA	NA	NA	TGGCGGCATGCTTTACACATGCAAGTCGAACGGCAGCACGGACTTCGGTCTGGTGGCGAGTGGCGAACGGGTGAGTAATACATCGGAACGTACCCAGTAATGGGGGATAACTAGTCGAAAGATTAGCTAATACCGCATACGCCCTACGGGGGAAAGAGGGGGATCGCAAGACCTCTTGTTATTGGAGCGGCCGATGGCTGATTAGCTAGTTGGTGGGGTAAAGGCCTACCAAGGCGACGATCAGTAGCGGGTCTTAGAGGACGATCCGCCACACTGGAACTGAGAC	ae5db	Proteobac./Gammaproteobac./Betaproteobac.	Gammaproteobacteria/Betaproteobacteriales	Proteobac./Gammaproteobac./Betaproteobac.
fc1d64051df7678217ce6c2ec629f9dc	Bacteria	Proteobacteria	Gammaproteobacteria	Betaproteobacteriales	Burkholderiaceae	NA	NA	TGGCGGCATGCTTTACACATGCAAGTCGAACGGCAGCACGGACTTCGGTCTGGTGGCGAGTGGCGAACGGGTGAGTAATACATCGGAACGTACCCAGTAATGGGGGATAACTATCCGAAAGGATAGCTAATACCGCATACGCCCTACGGGGGAAAGAGGGGGATCGCAAGACCTCTTGTTATTGGAGCGGCCGATGGCTGATTAGCTAGTTGGTGAGGTAAAGGCTCACCAAGGCGACGATCAGTAGCGGGTCTTAGAGGACGATCCGCCACACTGGAACTGAGAC	fc1d6	Proteobac./Gammaproteobac./Betaproteobac.	Gammaproteobacteria/Betaproteobacteriales	Proteobac./Gammaproteobac./Betaproteobac.
b947f80991b21ec56d8db1739b985ffd	Bacteria	Proteobacteria	Gammaproteobacteria	Betaproteobacteriales	NA	NA	NA	TGGCGGCATGCTTTACACATGCAAGTCGAACGGCAGCGCGGGCTTCGGCCTGGCGGCGAGTGGCGAACGGGTGAGTAATGCGTCGGAACGTGCCAAGTAGAGGGGGATAACGCAGCGAAAGTTGTGCTAATACCGCATACGCCCTGAGGGGGAAAGCGGGGGACCGAAAGGCCTCGCGTTATTTGAGCGGCCGACGCCTGATTAGCTTGTTGGTGAGGTAAAGGCTCACCAAGGCGACGATCAGTAGCGGGTCTGAGAGGATGATCCGCCACACTGGGACTGAGAC	b947f	Proteobac./Gammaproteobac./Betaproteobac.	Gammaproteobacteria/Betaproteobacteriales	Proteobac./Gammaproteobac./Betaproteobac.
53963330c826a316b7ace59fbad5a540	Bacteria	Proteobacteria	Gammaproteobacteria	Betaproteobacteriales	NA	NA	NA	TGGCGGCATGCCTTACACATGCAAGTCGAACGGCAGCACGGGAGCAATCCTGGTGGCGAGTGGCGAACGGGTGAGTAATGCATCGGAATGTATCCAGTAATGGGGAACAACATAGCGAAAGTTATGCTAATACCGCATACGCTCTTCGGAGGAAAGCGGGGGATCGAAAGACCTCGCGTTATTGGGGCAGCTGATGTCTGATTAGCTAGTTGGTGAGGTAAAGGCTCACCAAGGCGACGATCAGTAGCAGGTCTGAGAGGATGATCTGCCACACTGGGACTGAGAC	53963	Proteobac./Gammaproteobac./Betaproteobac.	Gammaproteobacteria/Betaproteobacteriales	Proteobac./Gammaproteobac./Betaproteobac.
aa484054a82028bc28cfa9856f7b2ded	Bacteria	Proteobacteria	Gammaproteobacteria	Betaproteobacteriales	Methylophilaceae	NA	NA	TGGCGGAATGCTTTACACATGCAAGTCGAACGGCAGCACGGGTGCTTGCACCTGGTGGCGAGTGGCGAACGGGTGAGTAATGCACCGGAACGTATCCAATAATGGGGGATAACGCACCGAAAGGTGTGCTAATACCGCATACGCCCTGAGGGGGAAAGCGGGGGATCGTAAGACCTCGCGTTAATGGAGCGGCCGATGCCGGATTAGCTAGTTGGTGAGGTAAAGGCTCACCAAGGCGACGATCCGTAGCTGGTCTGAGAGGACGACCAGCCACACTGGAACTGAGAC	aa484	Proteobac./Gammaproteobac./Betaproteobac.	Gammaproteobacteria/Betaproteobacteriales	Proteobac./Gammaproteobac./Betaproteobac.
431f318066d209dd3ea6079ed4bb9cd2	Bacteria	Proteobacteria	Gammaproteobacteria	Betaproteobacteriales	NA	NA	NA	TGGCGGCATGCTTTACACATGCAAGTCGAACGGTAACAGGGAGCTTGCTCCGCTGACGAGTGGCGAACGGGTGAGTAATGCATCGGAACGTATCCAATAATGGGGGATAACGCAGCGAAAGCTGTGCTAATACCGCATACGCCCTGAGGGGGAAAGTAGGGGATCGCAAGACCTTACGTTAATGGAGCGGCTGATGCCTGATTAGCTAGTTGGTGAGGTAAAGGCTCACCAAGGCGACGATCAGTAGCTGGTCTGAGAGGACGACCAGCCACACTGGAACTGAGAC	431f3	Proteobac./Gammaproteobac./Betaproteobac.	Gammaproteobacteria/Betaproteobacteriales	Proteobac./Gammaproteobac./Betaproteobac.
f141d1e2041f6f60cf28fe64fcaf3fc9	Bacteria	Proteobacteria	Gammaproteobacteria	Betaproteobacteriales	Methylophilaceae	NA	NA	TGGCGGCATGCTTTACACATGCAAGTCGAACGGCAGCACGGGTGCTTGCACCTGGTGGCGAGTGGCGAACGGGTGAGTAATGCATCGGAACGTATCCAATAATGGGGGATAACGCATCGAAAGGTGTGCTAATACCGCATACGCCCTGAGGGGGAAAGCTGGGGATCTTCGGACCTAGCGTTAATGGAGCGGCTGATGCCTGATTAGCTAGTTGGTGAGGTAAAGGCTCACCAAGGCGACGATCAGTAGCTGGTCTGAGAGGACGACCAGCCACACTGGGACTGAGAC	f141d	Proteobac./Gammaproteobac./Betaproteobac.	Gammaproteobacteria/Betaproteobacteriales	Proteobac./Gammaproteobac./Betaproteobac.
03eb4d6050a98983f9acfb0ba54f9ef4	Bacteria	Proteobacteria	Gammaproteobacteria	Betaproteobacteriales	Nitrosomonadaceae	Ellin6067	NA	TGGCGGAATGCTTTACACATGCAAGTCGAGCGGCAGCGCGGGGCAACCTGGCGGCGAGCGGCGAACGGGTGAGTAATGCATCGGAACATGTCCATGTCGTGGGGGATAGCCCGGCGAAAGCCGGATTAATACCGCATACGCTCGAGAGAGGAAAGCCGGGGACCGCAAGGCCTGGCGCGATTGGGTTGGCCGATGTCCGATTAGCTAGTTGGTGAGGTAAAGGCTTACCAAGGCGATGATCGGTAGCTGGTCTGAGAGGATGATCAGCCACACTGGGACTGAGAC	03eb4	Proteobac./Gammaproteobac./Betaproteobac.	Gammaproteobacteria/Betaproteobacteriales	Proteobac./Gammaproteobac./Betaproteobac.
74f132f82cec135754e6f02ac5b62e96	Bacteria	Proteobacteria	Gammaproteobacteria	Betaproteobacteriales	Nitrosomonadaceae	Ellin6067	NA	TGGCGGAATGCTTTACACATGCAAGTCGAGCGGCAGCGCGGGGCAACCTGGCGGCGAGCGGCGAACGGGTGAGTAATGTATCGGAACGTATCCTTAAGTGGGGGACAACTAGTCGAAAGACTAGCTAATACCGCATACGATCGAGAGATGAAAGTGGGGGACCGCAAGGCCTCACGCTTTTGGAGCGGCCGATATCCGATTAGCTTGTTGGTGAGGTAAAGGCTTACCAAGGCTATGATCGGTAGCTGGTCTGAGAGGATGATCAGCCACACTGGGACTGAGAC	74f13	Proteobac./Gammaproteobac./Betaproteobac.	Gammaproteobacteria/Betaproteobacteriales	Proteobac./Gammaproteobac./Betaproteobac.
35375a5d97e23860883634d2b414cc69	Bacteria	Proteobacteria	Gammaproteobacteria	Betaproteobacteriales	NA	NA	NA	TGGCGGCATGCCTTACACATGCAAGTCGAGCGGCAGCGCGGGGCAACCTGGCGGCGAGCGGCGAACGGGTGAGTAATGCATCGGAACGTGACCTGAGGTGTGGGATAACCTATCGAAAGGTAGGCTAATACCGCATGAGCTCGGGAGAGGAAAGGGGGGGATCGCAAGACCTCTCGCCTTAGGGGCGGCCGATGTCCGATTAGGTAGTTGGTGGGGTAAAGGCCTACCAAGCCTGCGATCGGTAGCTGGTCTGAGAGGATGATCAGCCACACTGGGACTGAGAC	35375	Proteobac./Gammaproteobac./Betaproteobac.	Gammaproteobacteria/Betaproteobacteriales	Proteobac./Gammaproteobac./Betaproteobac.
f2a8bcc4996c027c9d11c1e49b72f38a	Bacteria	Proteobacteria	Gammaproteobacteria	Betaproteobacteriales	NA	NA	NA	TGGCGGCATGCCTTACACATGCAAGTCGAGCGGCAGCGCGGGGCAACCTGGCGGCGAGCGGCGAACGGGTGAGTAATGCATCGGAACGTGACCCGAGGTGTGGGATAACCTATCGAAAGGTAGGCTAATACCGCATGAGCTCGGAAGAGGAAAGGGGGGGATCGCAAGACCTCTCGCCTTGGGGGCGGCCGATGTCCGATTAGGTAGTTGGTGGGGTAAAGGCCTACCAAGCCTGCGATCGGTAGCTGGTCTGAGAGGATGATCAGCCACACTGGGACTGAGAC	f2a8b	Proteobac./Gammaproteobac./Betaproteobac.	Gammaproteobacteria/Betaproteobacteriales	Proteobac./Gammaproteobac./Betaproteobac.
8bdbae458e373d01fa12b206963688b6	Bacteria	Proteobacteria	Gammaproteobacteria	Betaproteobacteriales	Nitrosomonadaceae	NA	NA	TGGCGGCATGCCTTACACATGCAAGTCGAGCGGCAGCGCGGGGCAACCTGGCGGCGAGCGGCGGACGGGTGAGTAATGCATCGGAACGTGACCTGAGGTGTGGGATAACCTATCGAAAGGTAGGCTAATACCGCATGAGCTCGGAAGAGGAAAGGGGGGGATCGCAAGACCTCTCGCCTTTGGGGCGGCCGATGTCCGATTAGGTAGTTGGTGGGGTAAAGGCCTACCAAGCCTGCGATCGGTAGCTGGTCTGAGAGGATGATCAGCCACACTGGGACTGAGAC	8bdba	Proteobac./Gammaproteobac./Betaproteobac.	Gammaproteobacteria/Betaproteobacteriales	Proteobac./Gammaproteobac./Betaproteobac.
000746c07ca4037ce2e4eb7a4d1c63b7	Bacteria	Proteobacteria	Gammaproteobacteria	Betaproteobacteriales	Nitrosomonadaceae	MND1	NA	TGGCGGCATGCCTTACACATGCAAGTCGAACGGCAGCACGGGGGCAACCCTGGTGGCGAGTGGCGAACGGGTGAGTAATACATCGGAACGTGTCCTGTCGTGGGGGATAACTAGTCGAAAGACTAGCTAATACCGCATGAGATCGAGAGATGAAAGCAGGGGACCGCAAGGCCTTGCGCGATTGGAGCGGCCGATGTCGGATTAGCTAGTTGGCGGGGTAAAAGCCCACCAAGGCGACGATCCGTAGCTGGTTTGAGAGAACGACCAGCCACACTGGGACTGAGAC	00074	Proteobac./Gammaproteobac./Betaproteobac.	Gammaproteobacteria/Betaproteobacteriales	Proteobac./Gammaproteobac./Betaproteobac.
ecb731d48f0948883d446dd3a5b12d6e	Bacteria	Proteobacteria	Gammaproteobacteria	Betaproteobacteriales	NA	NA	NA	TGGCGGCATGCTTTACACATGCAAGTCGAGCGGCAGCGCGGGGCAACCTGGCGGCGAGCGGCGAACGGGTGAGTAATGCATCGGAACGTATCCCAGAGTGGGGGATAACGCAGCGAAAGTTGCGCTAATACCGCATAAGCTCTGAGGAGGAAAGCGGGGGACCGAAAGGCCTCGCGCTGTGGGAGCGGCCGATGTCCGATTAGCTAGTTGGTAGGGTAAAGGCCTACCAAGGCGACGATCGGTAGCTGGTCTGAGAGGATGATCAGCCACACTGGGACTGAGAC	ecb73	Proteobac./Gammaproteobac./Betaproteobac.	Gammaproteobacteria/Betaproteobacteriales	Proteobac./Gammaproteobac./Betaproteobac.
124fb156706f694362c5719a7e9e1ae2	Bacteria	Proteobacteria	Gammaproteobacteria	Betaproteobacteriales	NA	NA	NA	TGGCGGCATGCTTTACACATGCAAGTCGAGCGGCAGCGCGGGGCAACCTGGCGGCGAGCGGCGAACGGGTGAGTAACGCATCGGAACGTGTCCTTGAGTGGGGGATAACCCAGCGAAAGTTGGGCTAATACCGCATAAGCTCTGAGGAGGAAAGCGGGGGACCGAAAGGCCTCGCGCTGGAGGAGCGGCCGATGTCCGATTAGCTAGTTGGTAGGGTAAAGGCCTACCAAGGCGACGATCGGTAGCTGGTCTGAGAGGATGATCAGCCACACTGGGACTGAGAC	124fb	Proteobac./Gammaproteobac./Betaproteobac.	Gammaproteobacteria/Betaproteobacteriales	Proteobac./Gammaproteobac./Betaproteobac.
bd67feb7c5d561f22f8da0c2117c23fb	Bacteria	Proteobacteria	Gammaproteobacteria	Betaproteobacteriales	NA	NA	NA	TGGCGGCATGCTTTACACATGCAAGTCGAGCGGCAGCGCGGGGCAACCTGGCGGCGAGCGGCGAACGGGTGAGTAATGCATCGGAACGTGTCCTTGAGTGGGGGATAACCCAGCGAAAGTTGGGCTAATACCGCATAAGCTCTGAGGAGGAAAGCGGGGGACCGAAAGGCCTCGCGCTGGAGGAGCGGCCGATGTCCGATTAGCTAGTTGGTAGGGTAAAGGCCTACCAAGGCGACGATCGGTAGCTGGTCTGAGAGGATGATCAGCCACACTGGGACTGAGAC	bd67f	Proteobac./Gammaproteobac./Betaproteobac.	Gammaproteobacteria/Betaproteobacteriales	Proteobac./Gammaproteobac./Betaproteobac.
bf83512d8801e3d3d2a57bad62bf63a0	Bacteria	Proteobacteria	Gammaproteobacteria	Betaproteobacteriales	NA	NA	NA	TGGCGGCATGCTTTACACATGCAAGTCGAGCGGCAGCGCGGGGGCAACCCTGGCGGCGAGCGGCGAACGGGTGAGTAACGCATCGGAACGTATCCTCTTGTGGGGGATAACCCACCGAAAGGTGGGCTAATACCGCATAAGCTCTGAGGAGGAAAGCGGGGGACCGAAAGGCCTCGCGCAGGAGGAGCGGCCGATGTCCGATTAGCTAGTTGGTGAGGTAAAGGCTCACCAAGGCGACGATCGGTAGCTGGTCTGAGAGGATGATCAGCCACACTGGGACTGAGAC	bf835	Proteobac./Gammaproteobac./Betaproteobac.	Gammaproteobacteria/Betaproteobacteriales	Proteobac./Gammaproteobac./Betaproteobac.
0b44d4928cdf23304fa52d52d4c2c569	Bacteria	Proteobacteria	Gammaproteobacteria	Betaproteobacteriales	SC-I-84	uncultured bacterium	uncultured bacterium	TGGCGGCATGCTTTACACATGCAAGTCGAGCGGCAGCGCGGGGGCAACCCTGGCGGCGAGCGGCGAACGGGTGAGTAATGCATCGGAACGTACCCTGGAGTGGGGGATAACGCCGCGAAAGCGGCGCTAATACCGCATATGCTCTGAGGAGGAAAGTGGGGGACCGCAAGGCCTCACGCTCTGGGAGCGGCCGATGTCCGATTAGCTAGTTGGTGGGGTAAAGGCTTACCAAGGCGACGATCGGTAGCTGGTCTGAGAGGATGATCAGCCACACTGGGACTGAGAC	0b44d	Proteobac./Gammaproteobac./Betaproteobac.	Gammaproteobacteria/Betaproteobacteriales	Proteobac./Gammaproteobac./Betaproteobac.
6ef565c4ac5bdd5d17319fe23d48e291	Bacteria	Proteobacteria	Gammaproteobacteria	Betaproteobacteriales	TRA3-20	uncultured bacterium	uncultured bacterium	TGGCGGCATGCCTTACACATGCAAGTCGAACGCGAAAGCGGAGCAATCCGCAAGTAGAGTGGCGAACGGGTGAGTAATATATCGGAACATTTCCAGTAGCGGGGGATAACCTGTCGAAAGATAGGCTAATACCGCATACGCCCCACGGGGGAAAGCGGAGGACCGCAAGGCTTCGCACTATTGGAGTGGCCGATATCGGATTAGCTAGTTGGCGGGGTAAAAGCCCACCAAGGCTACGATCCGTAGCTGGTCTGAGAGGACGATCAGCCACACTGGAACTGAGAC	6ef56	Proteobac./Gammaproteobac./Betaproteobac.	Gammaproteobacteria/Betaproteobacteriales	Proteobac./Gammaproteobac./Betaproteobac.
dbcb013743b2744955414a98815097da	Bacteria	Proteobacteria	Gammaproteobacteria	Betaproteobacteriales	TRA3-20	NA	NA	TGGCGGCATGCCTTACACATGCAAGTCGAACGGTAACGCGGGGGCAACCCTGGCGACGAGTGGCGAACGGGTGAGTAATACATCGGAACATATCCAGTAGCGGGGGATAACCTATCGAAAGATTGGCTAATACCGCATACGATCTACGGATGAAAGCGGGGGACCGCAAGGCCTCGCACTATTGGAGTGGCCGATGTCAGATTAGCTAGTTGGTGGGGTAAAAGCCTACCAAGGCGACGATCTGTAGCTGGTCTGAGAGGACGATCAGCCACACTGGAACTGAGAC	dbcb0	Proteobac./Gammaproteobac./Betaproteobac.	Gammaproteobacteria/Betaproteobacteriales	Proteobac./Gammaproteobac./Betaproteobac.
e6d4de2bf451c096dc8539d661fd67b4	Bacteria	Proteobacteria	Gammaproteobacteria	Betaproteobacteriales	TRA3-20	NA	NA	TGGCGGCATGCCTTACACATGCAAGTCGAACGGTAACGCGGGGGCAACCCTGGCGACGAGTGGCGAACGGGTGAGTAATACATCGGAACATATCCAGTAGCGGGGGATAACCTATCGAAAGATTGGCTAATACCGCATACGATCTACGGATGAAAGCAGGGGACCGCAAGGCCTTGCACTATTGGAGTGGCCGATGTCAGATTAGCTAGTTGGTGGGGTAAAAGCCTACCAAGGCGACGATCTGTAGCTGGTCTGAGAGGACGATCAGCCACACTGGAACTGAGAC	e6d4d	Proteobac./Gammaproteobac./Betaproteobac.	Gammaproteobacteria/Betaproteobacteriales	Proteobac./Gammaproteobac./Betaproteobac.
f0a06157487a7b87edada4f974c1f676	Bacteria	Proteobacteria	Gammaproteobacteria	Betaproteobacteriales	SC-I-84	NA	NA	TGGCGGCATGCTTTACACATGCAAGTCGAACGGGGTGGGGGGCAACTCCCATTCAGTGGCGAACGGGTGAGTAATGCATCGGAACGTATCCCGTAGTGGGGGACAACGCCGCGAAAGCGGCGCTAATACCGCATATGCTCTACGGAGGAAAGTGGGGGACCGCAAGGCCTCACGCTATGGGAGCGGCCGATGTCCGATTAGCTAGTTGGTGGGGTAATGGCCCACCAAGGCGACGATCGGTAGCTGGTCTGAGAGGATGATCAGCCACACTGGGACTGAGAC	f0a06	Proteobac./Gammaproteobac./Betaproteobac.	Gammaproteobacteria/Betaproteobacteriales	Proteobac./Gammaproteobac./Betaproteobac.
3f53c8c09d4487b942570ffa157d653d	Bacteria	Proteobacteria	Gammaproteobacteria	Betaproteobacteriales	Nitrosomonadaceae	NA	NA	TGGCGGCATGCCTTACACATGCAAGTCGAACGCGAAAGGGGGCAACCCTGAGTAGAGTGGCGAACGGGTGAGTAACGCATCGGAACGTGTCCCGTAGTGGGGGATAACCCATCGAAAGGTGGGCTAATACCGCATACGACCTGAGGGAGAAAGCGGGGGATCGCAAGACCTCGCGCTATGGGAGCGGCCGATGTCCGATTAGCTAGTTGGTGGGGTAAAGGCCCACCAAGGCGACGATCGGTAGCTGGTCTGAGAGGATGATCAGCCACACTGGGACTGAGAC	3f53c	Proteobac./Gammaproteobac./Betaproteobac.	Gammaproteobacteria/Betaproteobacteriales	Proteobac./Gammaproteobac./Betaproteobac.
39cb06ac38270483f54b6bb9966655fc	Bacteria	Proteobacteria	Gammaproteobacteria	Betaproteobacteriales	Burkholderiaceae	MWH-UniP1 aquatic group	uncultured bacterium	TGGCGGCATGCCTTACACATGCAAGTCGAACGGCAGCACGGGAGCTTGCTCCTGGTGGCGAGTGGCGAACGGGTGAGTAATACATCGGAACGTACCCAGTAGTGGGGGATAACGCACCGAAAGGTGCGCTAATACCGCATACGACCTAAGGGTGAAAGCGGGGGACCGTAAGGCCTCGCGCTATTGGAGCGGCCGATGTCTGATTAGCTAGTTGGTGAGGTAAAGGCTCACCAAGGCTTCGATCAGTAGCTGGTCTGAGAGGACGATCAGCCACACTGGGACTGAGAC	39cb0	Proteobac./Gammaproteobac./Betaproteobac.	Gammaproteobacteria/Betaproteobacteriales	Proteobac./Gammaproteobac./Betaproteobac.
b7e74881bd4ccaac61c53c94320d530b	Bacteria	Proteobacteria	Gammaproteobacteria	Betaproteobacteriales	Burkholderiaceae	uncultured	uncultured bacterium	TGGCGGCATGCCTTACACATGCAAGTCGAACGGCAGCACGGGGGCAACCCTGGTGGCGAGTGGCGAACGGGTGAGTAATGCATCGGAACGTGCCCAGTAGTGGGGGATAACCAGTCGAAAGACTGGCTAATACCGCATACGACCTAAGGGTGAAAGCGGGGGACCGTAAGGCCTCGCGCTATTGGAGCGGCCGATGTCTGATTAGCTAGTTGGTGAGGTAAAGGCTCACCAAGGCGACGATCAGTAGCTGGTCTGAGAGGATGACCAGCCACACTGGGACTGAGAC	b7e74	Proteobac./Gammaproteobac./Betaproteobac.	Gammaproteobacteria/Betaproteobacteriales	Proteobac./Gammaproteobac./Betaproteobac.
73038ba45d2c638cf7be388b150bb702	Bacteria	Proteobacteria	Gammaproteobacteria	Betaproteobacteriales	Burkholderiaceae	Burkholderia-Caballeronia-Paraburkholderia	NA	TGGCGGCATGCCTTACACATGCAAGTCGAACGGCAGCACGGGGGCAACCCTGGTGGCGAGTGGCGAACGGGTGAGTAATACATCGGAACGTGTCCTGTAGTGGGGGATAGCCCGGCGAAAGCCGGATTAATACCGCATACGCTCTACGGAGGAAAGGGGGGGATCTTAGGACCTCCCGCTACAGGGGCGGCCGATGGCAGATTAGCTAGTTGGTGGGGTAAAGGCCTACCAAGGCGACGATCTGTAGCTGGTCTGAGAGGACGACCAGCCACACTGGGACTGAGAC	73038	Proteobac./Gammaproteobac./Betaproteobac.	Gammaproteobacteria/Betaproteobacteriales	Proteobac./Gammaproteobac./Betaproteobac.
f725e0fb4c456ebdce6d8d8465ad03e5	Bacteria	Proteobacteria	Gammaproteobacteria	Betaproteobacteriales	Burkholderiaceae	NA	NA	TGGCGGCATGCTTTACACATGCAAGTCGAACGGTAGGGTAGCAATACCTGAGAGTGGCGAACGGGTGAGTAATGCATCGGAACATGCCTATTTGTGGGGGATAGCCCGGCGAAAGCCGGATTAATACCGCATACGATCTAAGGATGAAAGCTGGGGACCGCAAGGCCTAGCGCAAATAGAGTGGCCGATGTCAGATTAGCTAGTTGGTGGGGTAAAGGCCCACCAAGGCAACGATCTGTAGCTGGTTTGAGAGAACGACCAGCCACACTGGGACTGAGACA	f725e	Proteobac./Gammaproteobac./Betaproteobac.	Gammaproteobacteria/Betaproteobacteriales	Proteobac./Gammaproteobac./Betaproteobac.
9ea6dfeb3a0e6abd67ab77991cd19864	Bacteria	Proteobacteria	Gammaproteobacteria	Betaproteobacteriales	Burkholderiaceae	NA	NA	TGGCGGCATGCTTTACACATGCAAGTCGAACGGTAGGGTAGCAATACCTGAGAGTGGCGAACGGGTGAGTAATGCATCGGAACATACCTATTTGTGGGGGATAGCCCGGCGAAAGCCGGATTAATACCGCATACGATCTAAGGATGAAAGCTGGGGACCGCAAGGCCTAGCGCAAATAGAGTGGCCGATGTCAGATTAGCTAGTTGGTGGGGTAAAGGCCCACCAAGGCAACGATCTGTAGCTGGTTTGAGAGAACGACCAGCCACACTGGGACTGAGACA	9ea6d	Proteobac./Gammaproteobac./Betaproteobac.	Gammaproteobacteria/Betaproteobacteriales	Proteobac./Gammaproteobac./Betaproteobac.
0d86a83549171f2655d9e003aacae054	Bacteria	Proteobacteria	Gammaproteobacteria	Betaproteobacteriales	Burkholderiaceae	NA	NA	TGGCGGCATGCTTTACACATGCAAGTCGAACGGTAGGGTAGCAATACCTGAGAGTGGCGAACGGGTGAGTAATGCATCGGAACATGCCTATTAGTGGGGGATAGCCCGGCGAAAGCCGGATTAATACCGCATACGATCTAAGGATGAAAGCTGGGGACCGCAAGGCCTAGCGCTAATAGAGTGGCCGATGTCAGATTAGCTAGTTGGTGAGGTAAAGGCTCACCAAGGCGACGATCTGTAGCTGGTTTGAGAGAACGACCAGCCACACTGGGACTGAGACA	0d86a	Proteobac./Gammaproteobac./Betaproteobac.	Gammaproteobacteria/Betaproteobacteriales	Proteobac./Gammaproteobac./Betaproteobac.
7bd602b798faf81258e146f8dfb55c97	Bacteria	Proteobacteria	Gammaproteobacteria	Betaproteobacteriales	Burkholderiaceae	NA	NA	TGGCGGCATGCTTTACACATGCAAGTCGAACGGTAGGGTAGCAATACCTGAGAGTGGCGAACGGGTGAGTAATGCATCGGAACATGCCTATTAGTGGGGGATAGCCCGGCGAAAGCCGGATTAATACCGCATACGATCTAAGGATGAAAGCTGGGGACCGCAAGGCCTGGCGCTAATAGAGTGGCCGATGTCAGATTAGCTTGTTGGTGAGGTAAAGGCTCACCAAGGCAACGATCTGTAGCTGGTTTGAGAGAACGACCAGCCACACTGGGACTGAGACA	7bd60	Proteobac./Gammaproteobac./Betaproteobac.	Gammaproteobacteria/Betaproteobacteriales	Proteobac./Gammaproteobac./Betaproteobac.
24c9bffac99252ff560734ecf0f52a9e	Bacteria	Proteobacteria	Gammaproteobacteria	Betaproteobacteriales	Burkholderiaceae	NA	NA	TGGCGGCATGCCTTACACATGCAAGTCGAACGGTAACGCGGGGCAACCTGGCGACGAGTGGCGAACGGGTGAGTAATATATCGGAACGTGCCCAGTAGTGGGGGATAGCCCGGCGAAAGCCGGATTAATACCGCATACGACCTAAGGGTGAAAGCGGGGGATCGCAAGACCTCGCGCTATTGGAGCGGCCGATATCAGATTAGGTAGTTGGTGGGGTAAAAGCCTACCAAGCCTGCGATCTGTAGCTGGTCTGAGAGGACGACCAGCCACACTGGGACTGAGAC	24c9b	Proteobac./Gammaproteobac./Betaproteobac.	Gammaproteobacteria/Betaproteobacteriales	Proteobac./Gammaproteobac./Betaproteobac.
b3c2a4fb6138ace211e51d1588795d55	Bacteria	Proteobacteria	Gammaproteobacteria	Betaproteobacteriales	Burkholderiaceae	NA	NA	TGGCGGCATGCCTTACACATGCAAGTCGAACGGTAACGCGGGGCAACCTGGCGACGAGTGGCGAACGGGTGAGTAATATATCGGAACGTGCCCAGTAGTGGGGGATAGCCCGGCGAAAGCCGGATTAATACCGCATACGACCTACGGGTGAAAGCGGGGGATCGCAAGACCTCGCGCTATTGGAGCGGCCGATATCAGATTAGGTAGTTGGTGGGGTAAAAGCCTACCAAGCCAACGATCTGTAGCTGGTCTGAGAGGACGACCAGCCACACTGGGACTGAGAC	b3c2a	Proteobac./Gammaproteobac./Betaproteobac.	Gammaproteobacteria/Betaproteobacteriales	Proteobac./Gammaproteobac./Betaproteobac.
eac3d218ca3160f9e85c2f52a4903a61	Bacteria	Proteobacteria	Gammaproteobacteria	Betaproteobacteriales	Burkholderiaceae	NA	NA	TGGCGGCATGCCTTACACATGCAAGTCGAACGGTAACGCGGGGCAACCTGGCGACGAGTGGCGAACGGGTGAGTAATATATCGGAACGTGCCCAGTAGTGGGGGATAGCCCGGCGAAAGCCGGATTAATACCGCATGAGACCTGAGGGTGAAAGCGGGGGATCGCAAGACCTCGCGCTATTGGAGCGGCCGATATCAGATTAGGTAGTTGGTGGGGTAAAAGCCTACCAAGCCGACGATCTGTAGCTGGTCTGAGAGGACGACCAGCCACACTGGGACTGAGAC	eac3d	Proteobac./Gammaproteobac./Betaproteobac.	Gammaproteobacteria/Betaproteobacteriales	Proteobac./Gammaproteobac./Betaproteobac.
bed4663c2fb9fd1c97d8d92d19e78acc	Bacteria	Proteobacteria	Gammaproteobacteria	Betaproteobacteriales	Burkholderiaceae	NA	NA	TGGCGGCATGCCTTACACATGCAAGTCGAACGGTAACGCGGGGCAACCTGGCGACGAGTGGCGAACGGGTGAGTAATATATCGGAACGTGCCCAATAGTGGGGGATAGCCCGGCGAAAGCCGGATTAATACCGCATGAGACCTGAGGGTGAAAGCGGGGGATCGCAAGACCTCGCGCTATTGGAGCGGCCGATATCAGATTAGGTAGTTGGTGGGGTAAAAGCCTACCAAGCCGACGATCTGTAGCTGGTCTGAGAGGACGACCAGCCACACTGGGACTGAGAC	bed46	Proteobac./Gammaproteobac./Betaproteobac.	Gammaproteobacteria/Betaproteobacteriales	Proteobac./Gammaproteobac./Betaproteobac.
87fa1e131e2eec55c6c11fdf3b3ad553	Bacteria	Proteobacteria	Gammaproteobacteria	Betaproteobacteriales	Burkholderiaceae	NA	NA	TGGCGGCATGCCTTACACATGCAAGTCGAACGGTAACGCGGGGCAACCTGGCGACGAGTGGCGAACGGGTGAGTAATATATCGGAACGTGCCCAATAGTGGGGGATAGCCCGGCGAAAGCCGGATTAATACCGCATGAGACCTGAGGGTGAAAGCGGGGGATTCGCAAGAACCTCGCGCTATTGGAGCGGCCGATATCAGATTAGGTAGTTGGTGGGGTAAAAGCCTACCAAGCCGACGATCTGTAGCTGGTCTGAGAGGACGACCAGCCACACTGGGACTGAGAC	87fa1	Proteobac./Gammaproteobac./Betaproteobac.	Gammaproteobacteria/Betaproteobacteriales	Proteobac./Gammaproteobac./Betaproteobac.
0c4e062ab9791e6de2eb61a2160deef9	Bacteria	Proteobacteria	Gammaproteobacteria	Betaproteobacteriales	Burkholderiaceae	NA	NA	TGGCGGCATGCCTTACACATGCAAGTCGAACGGTAACGCGGGGCAACCTGGCGACGAGTGGCGAACGGGTGAGTAATATATCGGAACGTGCCCAGTAGTGGGGGATAGCCCGGCGAAAGCCGGATTAATACCGCATGAGACCTGAGGGTGAAAGCGGGGGATCGTAAGACCTCGCGCTATTGGAGCGGCCGATATCAGATTAGCTAGTTGGTGGGGTAAAGGCCTACCAAGGCGACGATCTGTAGCTGGTCTGAGAGGACGACCAGCCACACTGGGACTGAGAC	0c4e0	Proteobac./Gammaproteobac./Betaproteobac.	Gammaproteobacteria/Betaproteobacteriales	Proteobac./Gammaproteobac./Betaproteobac.
56b8f89eb38de9c484c94c2e2e056414	Bacteria	Proteobacteria	Gammaproteobacteria	Betaproteobacteriales	Burkholderiaceae	NA	NA	TGGCGGCATGCCTTACACATGCAAGTCGAACGGTAACGCGGGGCAACCTGGCGACGAGTGGCGAACGGGTGAGTAATGTATCGGAACGTGCCCAATAGTGGGGGATAGCCCGGCGAAAGCCGGATTAATACCGCATGAGACCTGAGGGTGAAAGCGGGGGATCGCAAGACCTCGCGCTATTGGAGCGGCCGATATCAGATTAGGTAGTTGGTGGGGTAAAGGCCTACCAAGCCGACGATCTGTAGCTGGTCTGAGAGGACGACCAGCCACACTGGGACTGAGAC	56b8f	Proteobac./Gammaproteobac./Betaproteobac.	Gammaproteobacteria/Betaproteobacteriales	Proteobac./Gammaproteobac./Betaproteobac.
fa266794ff61ed39ab781dadc0eede9e	Bacteria	Proteobacteria	Gammaproteobacteria	Betaproteobacteriales	Burkholderiaceae	NA	NA	TGGCGGCATGCCTTACACATGCAAGTCGAACGGTAACAGGTTAAGCTGACGAGTGGCGAACGGGTGAGTAATGTATCGGAACGTGCCCAATAGTGGGGGATAGCCCGGCGAAAGCCGGATTAATACCGCATGAGACCTGAGGGTGAAAGCGGGGGATCGCAAGACCTCGCGCTGTTGGAGCGGCCGATATCAGATTAGGTAGTTGGTGGGGTAAAGGCCTACCAAGCCTGCGATCTGTAGCTGGTCTGAGAGGATGACCAGCCACACTGGGACTGAGACAC	fa266	Proteobac./Gammaproteobac./Betaproteobac.	Gammaproteobacteria/Betaproteobacteriales	Proteobac./Gammaproteobac./Betaproteobac.
a1e72e9c9b534986aafce410e8fd0c6c	Bacteria	Proteobacteria	Gammaproteobacteria	Betaproteobacteriales	Burkholderiaceae	NA	NA	TGGCGGCATGCCTTACACATGCAAGTCGAACGGTAACGCGGGGCAACCTGGCGACGAGTGGCGAACGGGTGAGTAAAGTATCGGAACGTGCCCAGTAGTGGGGGATAGCCCGGCGAAAGCCGGATTAATACCGCATGAGACCTGAGGGTGAAAGCGGGGGATCGCAAGACCTCGCGCTATTGGAGCGGCCGATATCAGATTAGGTAGTTGGTGGGGTAAAGGCCTACCAAGCCGACGATCTGTAGCTGGTCTGAGAGGACGACCAGCCACACTGGGACTGAGAC	a1e72	Proteobac./Gammaproteobac./Betaproteobac.	Gammaproteobacteria/Betaproteobacteriales	Proteobac./Gammaproteobac./Betaproteobac.
1b59d536c5b6f714552d8335b8feafed	Bacteria	Proteobacteria	Gammaproteobacteria	Betaproteobacteriales	Burkholderiaceae	NA	NA	TGGCGGCATGCCTTACACATGCAAGTCGAACGGTAACGCGGGGCAACCTGGCGACGAGTGGCGAACGGGTGAGTAATATATCGGAACGTGCCCAGTAGTGGGGGATAGCCCGGCGAAAGCCGGATTAATACCGCATACGACCTATGGGTGAAAGCGGGGGATCGCAAGACCTCGCGCTATTGGAGCGGCCGATATCAGATTAGCTAGTTGGTGGGGTAAAGGCCTACCAAGGCGACGATCTGTAGCTGGTCTGAGAGGACGACCAGCCACACTGGGACTGAGAC	1b59d	Proteobac./Gammaproteobac./Betaproteobac.	Gammaproteobacteria/Betaproteobacteriales	Proteobac./Gammaproteobac./Betaproteobac.
e979969f0eb58113286e04aaf4f84565	Bacteria	Proteobacteria	Gammaproteobacteria	Betaproteobacteriales	Burkholderiaceae	NA	NA	TGGCGGCATGCCTTACACATGCAAGTCGAACGGTAACGCGGGGCAACCTGGCGACGAGTGGCGAACGGGTGAGTAATATATCGGAACGTGCCCAGTAGTGGGGGATAGCCCGGCGAAAGCCGGATTAATACCGCATACGACCTAAGGGTGAAAGCGGGGGATCGCAAGACCTCGCGCTATTGGAGCGGCCGATATCAGATTAGCTAGTTGGTGGGGTAAAGGCCTACCAAGGCGACGATCTGTAGCTGGTCTGAGAGGACGACCAGCCACACTGGGACTGAGAC	e9799	Proteobac./Gammaproteobac./Betaproteobac.	Gammaproteobacteria/Betaproteobacteriales	Proteobac./Gammaproteobac./Betaproteobac.
0f178a3dcc89fbd1a590a001776a0748	Bacteria	Proteobacteria	Gammaproteobacteria	Betaproteobacteriales	Burkholderiaceae	NA	NA	TGGCGGCATGCCTTACACATGCAAGTCGAACGGTAACGCGGGGCAACCTGGCGACGAGTGGCGAACGGGTGAGTAATATATCGGAACGTGCCCAGTAGTGGGGGATAGCCCGGCGAAAGCCGGATTAATACCGCATACGACCTACGGGTGAAAGCGGGGGATCGCAAGACCTCGCGCTATTGGAGCGGCCGATATCAGATTAGCTAGTTGGTGGGGTAAAGGCCTACCAAGGCGACGATCTGTAGCTGGTCTGAGAGGACGACCAGCCACACTGGGACTGAGAC	0f178	Proteobac./Gammaproteobac./Betaproteobac.	Gammaproteobacteria/Betaproteobacteriales	Proteobac./Gammaproteobac./Betaproteobac.
8392b961341ce8d3971e2145004f0b57	Bacteria	Proteobacteria	Gammaproteobacteria	Betaproteobacteriales	Burkholderiaceae	NA	NA	TGGCGGCATGCCTTACACATGCAAGTCGAACGGTAACGCGGGGCAACCTGGCGACGAGTGGCGAACGGGTGAGTAATGTATCGGAACGTGCCCAGTAGTGGGGGATAGCCCGGCGAAAGCCGGATTAATACCGCATACGACCTAAGGGTGAAAGCGGGGGATCGCAAGACCTCGCGCTATTGGAGCGGCCGATATCAGATTAGCTAGTTGGTGGGGTAAAAGCCTACCAAGGCGACGATCTGTAGCTGGTCTGAGAGGACGACCAGCCACACTGGGACTGAGAC	8392b	Proteobac./Gammaproteobac./Betaproteobac.	Gammaproteobacteria/Betaproteobacteriales	Proteobac./Gammaproteobac./Betaproteobac.
d817543807f107914b87eb261d4ece4b	Bacteria	Proteobacteria	Gammaproteobacteria	Betaproteobacteriales	Burkholderiaceae	NA	NA	TGGCGGCATGCCTTACACATGCAAGTCGAACGGTAACGCGGGGCAACCTGGCGACGAGTGGCGAACGGGTGAGTAATATATCGGAACGTGCCCAGTAGTGGGGGATAGCCCGGCGAAAGCCGGATTAATACCGCATACGACCTAAGGGTGAAAGGGGGGGATCGCAAGACCTCTCGCTATTGGAGCGGCCGATATCAGATTAGCTAGTTGGTGGGGTAAAAGCCTACCAAGGCGACGATCTGTAGCTGGTCTGAGAGGACGACCAGCCACACTGGGACTGAGAC	d8175	Proteobac./Gammaproteobac./Betaproteobac.	Gammaproteobacteria/Betaproteobacteriales	Proteobac./Gammaproteobac./Betaproteobac.
6595a071bcab327b4e6cd9018efb8aa6	Bacteria	Proteobacteria	Gammaproteobacteria	Betaproteobacteriales	Burkholderiaceae	NA	NA	TGGCGGCATGCCTTACACATGCAAGTCGAACGGTAACGCGGGGCAACCTGGCGACGAGTGGCGAACGGGTGAGTAATACATCGGAACGTGCCCAGTAGTGGGGGATAGCCCGGCGAAAGCCGGATTAATACCGCATACGACCTACGGGTGAAAGCGGGGGATCGCAAGACCTCGCGCTATTGGAGCGGCCGATGTCAGATTAGCTAGTTGGTGGGGTAAAAGCCTACCAAGGCGACGATCTGTAGCTGGTCTGAGAGGACGACCAGCCACACTGGGACTGAGAC	6595a	Proteobac./Gammaproteobac./Betaproteobac.	Gammaproteobacteria/Betaproteobacteriales	Proteobac./Gammaproteobac./Betaproteobac.
368c14bd5667c36b0bcd6455c5f307da	Bacteria	Proteobacteria	Gammaproteobacteria	Betaproteobacteriales	Burkholderiaceae	NA	NA	TGGCGGCATGCCTTACACATGCAAGTCGAACGGCAGCACGGGGGCAACCCTGGTGGCGAGTGGCGAACGGGTGAGTAATACATCGGAACGTGCCCAGTAGTGGGGGATAGCCCGGCGAAAGCCGGATTAATACCGCATACGACCTACGGGTGAAAGCGGGGGATCGCAAGACCTCGCGCTATTGGAGCGGCCGATGTCAGATTAGGTTGTTGGTGAGGTAAAAGCTCACCAAGCCGACGATCTGTAGCTGGTCTGAGAGGACGACCAGCCACACTGGGACTGAGAC	368c1	Proteobac./Gammaproteobac./Betaproteobac.	Gammaproteobacteria/Betaproteobacteriales	Proteobac./Gammaproteobac./Betaproteobac.
565c4a201d23b0e23f9eb2d285d93eee	Bacteria	Proteobacteria	Gammaproteobacteria	Betaproteobacteriales	Burkholderiaceae	NA	NA	TGGCGGCATGCCTTACACATGCAAGTCGAACGGCAGCACGGGAGCAATCCTGGTGGCGAGTGGCGAACGGGTGAGTAATATATCGGAACGTGCCCAGTAATGGGGGATAGCCCGGCGAAAGCCGGATTAATACCGCATACGACCTACGGGTGAAAGCGGGGGATCGCAAGACCTCGCGTTATTGGAGCGGCCGATATCAGATTAGGTTGTTGGTGGGGTAAAAGCCCACCAAGCCGACGATCTGTAGCTGGTCTGAGAGGACGACCAGCCACACTGGGACTGAGAC	565c4	Proteobac./Gammaproteobac./Betaproteobac.	Gammaproteobacteria/Betaproteobacteriales	Proteobac./Gammaproteobac./Betaproteobac.
07f5976519329609e350a92605b282bb	Bacteria	Proteobacteria	Gammaproteobacteria	Betaproteobacteriales	Burkholderiaceae	NA	NA	TGGCGGCATGCCTTACACATGCAAGTCGAACGGCAGCACGGGAGCAATCCTGGTGGCGAGTGGCGAACGGGTGAGTAATATATCGGAACGTGCCCAGTAGTGGGGGATAGCCCGGCGAAAGCCGGATTAATACCGCATACGACCTGTGGGTGAAAGCGGGGGATCGCAAGACCTCGCGCTATTGGAGCGGCCGATATCAGATTAGCTTGTTGGTGGGGTAAAAGCCCACCAAGGCGACGATCTGTAGCTGGTCTGAGAGGACGACCAGCCACACTGGGACTGAGAC	07f59	Proteobac./Gammaproteobac./Betaproteobac.	Gammaproteobacteria/Betaproteobacteriales	Proteobac./Gammaproteobac./Betaproteobac.
f70369e88dc0e2708f071e2155bd7c0a	Bacteria	Proteobacteria	Gammaproteobacteria	Betaproteobacteriales	Burkholderiaceae	NA	NA	TGGCGGCATGCCTTACACATGCAAGTCGAACGGTAGAGGGGCAACCCTCGAGAGTGGCGAACGGGTGAGTAATACATCGGAACGTACCCAGTTGTGGGGGATAGCTCGGCGAAAGCCGGATTAATACCGCATACGCACTGAGGTGGAAAGCGGGGGACCTTCGGGCCTCGCGCAATTGGAGCGGCCGATGTCAGATTAGCTAGTTGGTGGGGTAAAAGCCTACCAAGGCGACGATCTGTAGCTGGTCTGAGAGGATGACCAGCCACACTGGGACTGAGACA	f7036	Proteobac./Gammaproteobac./Betaproteobac.	Gammaproteobacteria/Betaproteobacteriales	Proteobac./Gammaproteobac./Betaproteobac.
8f437c9eb6e502a391c28b7e290ab118	Bacteria	Proteobacteria	Gammaproteobacteria	Betaproteobacteriales	Burkholderiaceae	NA	NA	TGGCGGCATGCCTTACACATGCAAGTCGAACGGTAGAAGGAGCAATCCTTCGAGAGTGGCGAACGGGTGAGTAATACATCGGAACGTACCTGGTAGTGGGGGATAGCCCGGCGAAAGCCGGATTAATACCGCATAAGACCTGAGGGTGAAAGCGGGGGACCGTAAGGCCTCGCGCTACCGGAGCGGCCGATGTCAGATTAGCTAGTTGGTGGGGTAAAAGCCTACCAAGGCGACGATCTGTAGCTGGTCTGAGAGGACGACCAGCCACACTGGGACTGAGAC	8f437	Proteobac./Gammaproteobac./Betaproteobac.	Gammaproteobacteria/Betaproteobacteriales	Proteobac./Gammaproteobac./Betaproteobac.
6011d139469996314b8fc4f07622befc	Bacteria	Proteobacteria	Gammaproteobacteria	Betaproteobacteriales	Burkholderiaceae	NA	NA	TGGCGGCATGCCTTACACATGCAAGTCGAACGGTAGAGGGGGCAACCCCTTGAGAGTGGCGAACGGGTGAGTAAAGCATCGGAACGTGCCCGATAGTGGGGGATAGCCCGGCGAAAGCCGGATTAATACCGCATAAGACCTGAGGGTGAAAGCGGGGGACCGAAAGGCCTCGCGCTAATGGAGCGGCCGATGTCAGATTAGGTAGTTGGTGGGGTAAAGGCCTACCAAGCCGACGATCTGTAGCTGGTCTGAGAGGACGACCAGCCACACTGGGACTGAGAC	6011d	Proteobac./Gammaproteobac./Betaproteobac.	Gammaproteobacteria/Betaproteobacteriales	Proteobac./Gammaproteobac./Betaproteobac.
0b6ced522c0c9dabc6776fe5ba697b0a	Bacteria	Proteobacteria	Gammaproteobacteria	Betaproteobacteriales	Burkholderiaceae	NA	NA	TGGCGGCATGCCTTACACATGCAAGTCGAACGGTAGAGGGGGCAACCCCTTGAGAGTGGCGAACGGGTGAGTAAAGCATCGGAACGTGCCCAGTAGTGGGGGATAGCCCGGCGAAAGCCGGATTAATACCGCATACGACCTACGGGTGAAAGGGGGGGATCGCAAGACCTCTCGCTATTGGAGCGGCCGATGTCAGATTAGGTAGTTGGTGGGGTAAAGGCCTACCAAGCCGACGATCTGTAGCTGGTCTGAGAGGACGACCAGCCACACTGGGACTGAGAC	0b6ce	Proteobac./Gammaproteobac./Betaproteobac.	Gammaproteobacteria/Betaproteobacteriales	Proteobac./Gammaproteobac./Betaproteobac.
d660fbf6e33322cf526ec7130df06b0c	Bacteria	Proteobacteria	Gammaproteobacteria	Betaproteobacteriales	Burkholderiaceae	NA	NA	TGGCGGCATGCCTTACACATGCAAGTCGAACGGTAGAGGGGGCAACCCCTCGAGAGTGGCGAACGGGTGAGTAAAGCATCGGAACGTGCCCAGTAGTGGGGGATAGCCCGGCGAAAGCCGGATTAATACCGCATGAGACCTACGGGTGAAAGGGGGGGATCGCAAGACCTCTCGCTATTGGAGCGGCCGATGTCAGATTAGGTAGTTGGTGGGGTAAAGGCCTACCAAGCCGACGATCTGTAGCTGGTCTGAGAGGACGACCAGCCACACTGGGACTGAGAC	d660f	Proteobac./Gammaproteobac./Betaproteobac.	Gammaproteobacteria/Betaproteobacteriales	Proteobac./Gammaproteobac./Betaproteobac.
c36a4414fce61033a5717a51fc4da91a	Bacteria	Proteobacteria	Gammaproteobacteria	Betaproteobacteriales	Burkholderiaceae	NA	NA	TGGCGGCATGCCTTACACATGCAAGTCGAACGGCAGCACGGGAGCAATCCTGGTGGCGAGTGGCGAACGGGTGAGTAATACATCGGAACGTACCCAGTTGTGGGGGATAGCCCGGCGAAAGCCGGATTAATACCGCATACGACCTGAGGGTGAAAGCGGGGGACCGCAAGGCCTCGCGCAATTGGAGCGGCCGATGTCAGATTAGCTAGTTGGCGGGGTAAGAGCCCACCAAGGCGACGATCTGTAGCTGGTCTGAGAGGACGACCAGCCACACTGGGACTGAGAC	c36a4	Proteobac./Gammaproteobac./Betaproteobac.	Gammaproteobacteria/Betaproteobacteriales	Proteobac./Gammaproteobac./Betaproteobac.
f8924fe02fa2c09d0d2837aed86d70cd	Bacteria	Proteobacteria	Gammaproteobacteria	Betaproteobacteriales	Burkholderiaceae	NA	NA	TGGCGGCATGCCTTACACATGCAAGTCGAACGGTAACAGGTTAAGCTGACGAGTGGCGAACGGGTGAGTAATATATCGGAACGTGCCCAGTAGTGGGGGATAGCCCGGCGAAAGCCGGATTAATACCGCATACGACCTACGGGTGAAAGGGGGGGATCGCAAGACCTCTCGCTATTGGAGCGGCCGATATCAGATTAGGTAGTTGGTGGGGTAAAGGCCTACCAAGCCTGCGATCTGTAGTTGGTCTGAGAGGACGACCAGCCACACTGGGACTGAGACAC	f8924	Proteobac./Gammaproteobac./Betaproteobac.	Gammaproteobacteria/Betaproteobacteriales	Proteobac./Gammaproteobac./Betaproteobac.
914a737a82fdfbb3faca7dc5ab77ca1b	Bacteria	Proteobacteria	Gammaproteobacteria	Betaproteobacteriales	Burkholderiaceae	NA	NA	TGGCGGCATGCCTTACACATGCAAGTCGAACGGTAACAGGTTAAGCTGACGAGTGGCGAACGGGTGAGTAATATATCGGAACGTGCCCAGTAGTGGGGGATAGCCCGGCGAAAGCCGGATTAATACCGCATACGACCTACGGGTGAAAGGGGGGGATCGCAAGACCTCTCGCTATTGGAGCGGCCGATATCAGATTAGGTAGTTGGTGGGGTAAAAGCCTACCAAGCCTGCGATCTGTAGTTGGTCTGAGAGGACGACCAGCCACACTGGGACTGAGACAC	914a7	Proteobac./Gammaproteobac./Betaproteobac.	Gammaproteobacteria/Betaproteobacteriales	Proteobac./Gammaproteobac./Betaproteobac.
732acd1312c638ba2ec504e9cff00924	Bacteria	Proteobacteria	Gammaproteobacteria	Betaproteobacteriales	Burkholderiaceae	NA	NA	TGGCGGCATGCCTTACACATGCAAGTCGAACGGTAACAGGTTAAGCTGACGAGTGGCGAACGGGTGAGTAATACATCGGAACGTGCCCAGTAGTGGGGGATAGCCCGGCGAAAGCCGGATTAATACCGCATACGACCTAAGGGTGAAAGGGGGGGATCGCAAGACCTCTCGCTATTGGAGCGGCCGATGTCAGATTAGCTAGTTGGTGGGGTAAAAGCTCACCAAGGCGACGATCTGTAGCTGGTCTGAGAGGACGACCAGCCACACTGGGACTGAGACAC	732ac	Proteobac./Gammaproteobac./Betaproteobac.	Gammaproteobacteria/Betaproteobacteriales	Proteobac./Gammaproteobac./Betaproteobac.
f6a594850a29d0d207394edd38eacfce	Bacteria	Proteobacteria	Gammaproteobacteria	Betaproteobacteriales	Burkholderiaceae	NA	NA	TGGCGGCATGCCTTACACATGCAAGTCGAACGGTAACGCGGGGCAACCTGGCGACGAGTGGCGAACGGGTGAGTAATGCATCGGAACGTGCCCAGTAGTGGGGGATAGCCCGGCGAAAGCCGGATTAATACCGCATACGACCTACGGGTGAAAGCGGGGGATCGCAAGACCTCGCGCTATTGGAGCGGCCGATGTCAGATTAGGTAGTTGGTGGGGTAAAGGCCTACCAAGCCTACGATCTGTAGCTGGTCTGAGAGGACGACCAGCCACACTGGGACTGAGAC	f6a59	Proteobac./Gammaproteobac./Betaproteobac.	Gammaproteobacteria/Betaproteobacteriales	Proteobac./Gammaproteobac./Betaproteobac.
c18f1ff551d367c075cf99868515066c	Bacteria	Proteobacteria	Gammaproteobacteria	Betaproteobacteriales	Burkholderiaceae	NA	NA	TGGCGGCATGCCTTACACATGCAAGTCGAACGGTAACGCGGGGCAACCTGGCGACGAGTGGCGAACGGGTGAGTAATGCATCGGAACGTGCCCAGTAGTGGGGGATAGCCCGGCGAAAGCCGGATTAATACCGCATACGACCTACGGGTGAAAGCGGGGGATCGCAAGACCTCGCGCTATTGGAGCGGCCGATGTCAGATTAGGTAGTTGGTGAGGTAAAGGCTCACCAAGCCTTCGATCTGTAGCTGGTCTGAGAGGACGACCAGCCACACTGGGACTGAGAC	c18f1	Proteobac./Gammaproteobac./Betaproteobac.	Gammaproteobacteria/Betaproteobacteriales	Proteobac./Gammaproteobac./Betaproteobac.
e1d873850d4bbe04c49c1dc6629542ce	Bacteria	Proteobacteria	Gammaproteobacteria	Betaproteobacteriales	Burkholderiaceae	uncultured	NA	TGGCGGCATGCCTTACACATGCAAGTCGAACGGTAACGCGGGGCAACCTGGCGACGAGTGGCGAACGGGTGAGTAACGCATCGGAACGTGCCCAGTAGTGGGGGATAGCCCGGCGAAAGCCGGATTAATACCGCATACGACCTACGGGTGAAAGCGGGGGATCGCAAGACCTCGCGCTATTGGAGCGGCCGATGTCAGATTAGGTAGTTGGTGAGGTAAAGGCTCACCAAGCCTTCGATCTGTAGCTGGTCTGAGAGGACGACCAGCCACACTGGGACTGAGAC	e1d87	Proteobac./Gammaproteobac./Betaproteobac.	Gammaproteobacteria/Betaproteobacteriales	Proteobac./Gammaproteobac./Betaproteobac.
e8d76597462556a4f79f17284b691d88	Bacteria	Proteobacteria	Gammaproteobacteria	Betaproteobacteriales	Burkholderiaceae	NA	NA	TGGCGGCATGCCTTACACATGCAAGTCGAACGGTAACGCGGGGCAACCTGGCGACGAGTGGCGAACGGGTGAGTAACGCATCGGAACGTGCCCAGTAGTGGGGGATAGCCCGGCGAAAGCCGGATTAATACCGCATACGACCTACGGGTGAAAGCGGGGGACCGTAAGGCCTCGCGCTATTGGAGCGGCCGATGTCAGATTAGGTAGTTGGTGGGGTAAAGGCCCACCAAGCCGACGATCTGTAGCTGGTCTGAGAGGACGACCAGCCACACTGGGACTGAGAC	e8d76	Proteobac./Gammaproteobac./Betaproteobac.	Gammaproteobacteria/Betaproteobacteriales	Proteobac./Gammaproteobac./Betaproteobac.
cff0e20eadc98190e9533fec3ee0069b	Bacteria	Proteobacteria	Gammaproteobacteria	Betaproteobacteriales	Burkholderiaceae	NA	NA	TGGCGGCATGCCTTACACATGCAAGTCGAACGGTAACGCGGGGCAACCTGGCGACGAGTGGCGAACGGGTGAGTAATGCATCGGAACGTGCCCAGTAGTGGGGGATAGCCCGGCGAAAGCCGGATTAATACCGCATACGACCTATGGGTGAAAGCGGGGGACCGTAAGGCCTCGCGCTATTGGAGCGGCCGATGTCAGATTAGGTAGTTGGTGGGGTAAAAGCCTACCAAGCCGACGATCTGTAGCTGGTCTGAGAGGACGACCAGCCACACTGGGACTGAGAC	cff0e	Proteobac./Gammaproteobac./Betaproteobac.	Gammaproteobacteria/Betaproteobacteriales	Proteobac./Gammaproteobac./Betaproteobac.
c73d49551f36fcf4c061fc992da60818	Bacteria	Proteobacteria	Gammaproteobacteria	Betaproteobacteriales	Burkholderiaceae	NA	NA	TGGCGGCATGCCTTACACATGCAAGTCGAACGGTAACGCGGGGCAACCTGGCGACGAGTGGCGAACGGGTGAGTAATACATCGGAACGTGCCCAGTAGTGGGGGATAGCCCGGCGAAAGCCGGATTAATACCGCATACGACCTACGGGTGAAAGCGGGGGACCGCAAGGCCTCGCGCTATTGGAGCGGCCGATGTCAGATTAGGTAGTTGGTGAGGTAAAGGCTCACCAAGCCGACGATCTGTAGCTGGTCTGAGAGGACGACCAGCCACACTGGGACTGAGAC	c73d4	Proteobac./Gammaproteobac./Betaproteobac.	Gammaproteobacteria/Betaproteobacteriales	Proteobac./Gammaproteobac./Betaproteobac.
9e7208d27ce30e0f78619e4fa151da32	Bacteria	Proteobacteria	Gammaproteobacteria	Betaproteobacteriales	Burkholderiaceae	NA	NA	TGGCGGCATGCCTTACACATGCAAGTCGAACGGTAACGCGGGGCAACCTGGCGACGAGTGGCGAACGGGTGAGTAATACATCGGAACGTGCCCAGTAGTGGGGGATAGCCCGGCGAAAGCCGGATTAATACCGCATACGACCTACGGGTGAAAGCGGGGGACCGCAAGGCCTCGCGCTATTGGAGCGGCCGATGTCAGATTAGGTAGTTGGTGAGGTAAAGGCTCACCAAGCCAACGATCTGTAGCTGGTCTGAGAGGACGACCAGCCACACTGGGACTGAGAC	9e720	Proteobac./Gammaproteobac./Betaproteobac.	Gammaproteobacteria/Betaproteobacteriales	Proteobac./Gammaproteobac./Betaproteobac.
fa8f4538b6bf1bb7f7bb18d4cab88d8c	Bacteria	Proteobacteria	Gammaproteobacteria	Betaproteobacteriales	Burkholderiaceae	NA	NA	TGGCGGCATGCCTTACACATGCAAGTCGAACGGTAACGCGGGGCAACCTGGCGACGAGTGGCGAACGGGTGAGTAACGCATCGGAACGTGCCCAGTAGTGGGGGATAGCCCGGCGAAAGCCGGATTAATACCGCATACGACCTACGGGTGAAAGGGGGGGATCGCAAGACCTCTCGCTATTGGAGCGGCCGATGTCAGATTAGGTTGTTGGTGGGGTAAAGGCCTACCAAGCCGACGATCTGTAGCTGGTCTGAGAGGACGACCAGCCACACTGGGACTGAGAC	fa8f4	Proteobac./Gammaproteobac./Betaproteobac.	Gammaproteobacteria/Betaproteobacteriales	Proteobac./Gammaproteobac./Betaproteobac.
268195994ba643714d3f03fd956e08ca	Bacteria	Proteobacteria	Gammaproteobacteria	Betaproteobacteriales	Burkholderiaceae	NA	NA	TGGCGGCATGCCTTACACATGCAAGTCGAACGGTAACGCGGGGCAACCTGGCGACGAGTGGCGAACGGGTGAGTAAAGCATCGGAACGTGCCCAGTAGTGGGGGATAGCCCGGCGAAAGCCGGATTAATACCGCATACGACCTACGGGTGAAAGGGGGGGATCGCAAGACCTCTCGCTATTGGAGCGGCCGATGTCAGATTAGGTAGTTGGTGGGGTAAAGGCCTACCAAGCCGACGATCTGTAGCTGGTCTGAGAGGACGACCAGCCACACTGGGACTGAGAC	26819	Proteobac./Gammaproteobac./Betaproteobac.	Gammaproteobacteria/Betaproteobacteriales	Proteobac./Gammaproteobac./Betaproteobac.
76e24609c0ffeaea452a9eb4630a5a13	Bacteria	Proteobacteria	Gammaproteobacteria	Betaproteobacteriales	Burkholderiaceae	NA	NA	TGGCGGCATGCCTTACACATGCAAGTCGAACGGTAACGCGGGGCAACCTGGCGACGAGTGGCGAACGGGTGAGTAATGCATCGGAACGTGCCCAGTAGTGGGGGATAGCCCGGCGAAAGCCGGATTAATACCGCATACGACCTACGGGTGAAAGGGGGGGATCGCAAGACCTCTCGCTATTGGAGCGGCCGATGTCAGATTAGGTAGTTGGTGGGGTAAAGGCCTACCAAGCCGACGATCTGTAGCTGGTCTGAGAGGACGACCAGCCACACTGGGACTGAGAC	76e24	Proteobac./Gammaproteobac./Betaproteobac.	Gammaproteobacteria/Betaproteobacteriales	Proteobac./Gammaproteobac./Betaproteobac.
84e515153069d817c7383a02c8b3439a	Bacteria	Proteobacteria	Gammaproteobacteria	Betaproteobacteriales	Burkholderiaceae	NA	NA	TGGCGGCATGCCTTACACATGCAAGTCGAACGGTAACGCGGGGCAACCTGGCGACGAGTGGCGAACGGGTGAGTAATGCATCGGAACGTGCCCAGTAGTGGGGGATAGCCCGGCGAAAGCCGGATTAATACCGCATACGACCTACGGGTGAAAGGGGGGGATCGCAAGACCTCTCGCTATCGGAGCGGCCGATGTCAGATTAGGTAGTTGGTGGGGTAAAGGCCTACCAAGCCTACGATCTGTAGCTGGTCTGAGAGGACGACCAGCCACACTGGGACTGAGAA	84e51	Proteobac./Gammaproteobac./Betaproteobac.	Gammaproteobacteria/Betaproteobacteriales	Proteobac./Gammaproteobac./Betaproteobac.
b175296412832ddf5530257f0102f533	Bacteria	Proteobacteria	Gammaproteobacteria	Betaproteobacteriales	Burkholderiaceae	NA	NA	TGGCGGCATGCCTTACACATGCAAGTCGAACGGTAACGCGGGGCAACCTGGCGACGAGTGGCGAACGGGTGAGTAATATATCGGAACGTGCCCAGTAGTGGGGGATAGCCCGGCGAAAGCCGGATTAATACCGCATACGACCTACGGGTGAAAGGGGGGGATCGCAAGACCTCTCGCTATTGGAGCGGCCGATATCAGATTAGGTAGTTGGTGGGGTAAAAGCCCACCAAGCCAACGATCTGTAGCTGGTCTGAGAGGACGACCAGCCACACTGGGACTGAGAC	b1752	Proteobac./Gammaproteobac./Betaproteobac.	Gammaproteobacteria/Betaproteobacteriales	Proteobac./Gammaproteobac./Betaproteobac.
1516d8343b8e007c85405e5fa76df9c7	Bacteria	Proteobacteria	Gammaproteobacteria	Betaproteobacteriales	Burkholderiaceae	NA	NA	TGGCGGCATGCCTTACACATGCAAGTCGAACGGTAACGCGGGGCAACCTGGCGACGAGTGGCGAACGGGTGAGTAATATATCGGAACGTGCCCAGTAGTGGGGGATAGCCCGGCGAAAGCCGGATTAATACCGCATACGACCTACGGGTGAAAGGGGGGGATCGCAAGACCTCTCGCTATTGGAGCGGCCGATATCAGATTAGGTTGTTGGTGGGGTAAAAGCCCACCAAGCCGACGATCTGTAGCTGGTCTGAGAGGACGACCAGCCACACTGGGACTGAGAC	1516d	Proteobac./Gammaproteobac./Betaproteobac.	Gammaproteobacteria/Betaproteobacteriales	Proteobac./Gammaproteobac./Betaproteobac.
081c897110e35b6d4f304d994a737acd	Bacteria	Proteobacteria	Gammaproteobacteria	Betaproteobacteriales	Burkholderiaceae	NA	NA	TGGCGGCATGCCTTACACATGCAAGTCGAACGGTAACGCGGGGCAACCTGGCGACGAGTGGCGAACGGGTGAGTAATGCATCGGAACGTGCCCAGTAGTGGGGGATAGCCCGGCGAAAGCCGGATTAATACCGCATACGACCTACGGGTGAAAGGGGGGGATCGCAAGACCTCTCGCTATTGGAGCGGCCGATGTCAGATTAGGTAGTTGGTGGGGTAAAGGCCCACCAAGCCTTCGATCTGTAGCTGGTCTGAGAGGACGACCAGCCACACTGGGACTGAGAG	081c8	Proteobac./Gammaproteobac./Betaproteobac.	Gammaproteobacteria/Betaproteobacteriales	Proteobac./Gammaproteobac./Betaproteobac.
c6e97d8b5c0f78433e57735527fbb69f	Bacteria	Proteobacteria	Gammaproteobacteria	Betaproteobacteriales	Burkholderiaceae	NA	NA	TGGCGGCATGCCTTACACATGCAAGTCGAACGGTAACGCGGGGCAACCTGGCGACGAGTGGCGAACGGGTGAGTAATGCATCGGAACGTGCCCAGTAGTGGGGGATAGCCCGGCGAAAGCCGGATTAATACCGCATACGACCTACGGGTGAAAGGGGGGGATCGCAAGACCTCTCGCTATTGGAGCGGCCGATGTCAGATTAGGTAGTTGGTGGGGTAAAAGCCCACCAAGCCAACGATCTGTAGCTGGTCTGAGAGGACGACCAGCCACACTGGGACTGAGAG	c6e97	Proteobac./Gammaproteobac./Betaproteobac.	Gammaproteobacteria/Betaproteobacteriales	Proteobac./Gammaproteobac./Betaproteobac.
91d9256c9b00558c2adcd57c5a6cd041	Bacteria	Proteobacteria	Gammaproteobacteria	Betaproteobacteriales	Burkholderiaceae	NA	NA	TGGCGGCATGCCTTACACATGCAAGTCGAACGGTAACGCGGGGCAACCTGGCGACGAGTGGCGAACGGGTGAGTAATGCATCGGAACGTGCCCAGTAGTGGGGGATAGCCCGGCGAAAGCCGGATTAATACCGCATACGACCTACGGGTGAAAGGGGGGGATCGCAAGACCTCTCGCTATTGGAGCGGCCGATGTCAGATTAGGTTGTTGGTGGGGTAAAAGCCCACCAAGCCGACGATCTGTAGCTGGTCTGAGAGGACGACCAGCCACACTGGGACTGAGAG	91d92	Proteobac./Gammaproteobac./Betaproteobac.	Gammaproteobacteria/Betaproteobacteriales	Proteobac./Gammaproteobac./Betaproteobac.
37d1e92ed33c402c6488b5d93b06474c	Bacteria	Proteobacteria	Gammaproteobacteria	Betaproteobacteriales	Burkholderiaceae	NA	NA	TGGCGGCATGCCTTACACATGCAAGTCGAACGGTAACGCGGGGCAACCTGGCGACGAGTGGCGAACGGGTGAGTAATGCATCGGAACGTGCCCAGTAGTGGGGGATAGCCCGGCGAAAGCCGGATTAATACCGCATACGACCTACGGGTGAAAGGGGGGGATCGCAAGACCTCTCGCTATTGGAGCGGCCGATGTCAGATTAGGTAGTTGGTGGGGTAAAAGCCTACCAAGCCAACGATCTGTAGCTGGTCTGAGAGGACGACCAGCCACACTGGGACTGAGAC	37d1e	Proteobac./Gammaproteobac./Betaproteobac.	Gammaproteobacteria/Betaproteobacteriales	Proteobac./Gammaproteobac./Betaproteobac.
859a81876b18de65984cafe4f27f5b39	Bacteria	Proteobacteria	Gammaproteobacteria	Betaproteobacteriales	Burkholderiaceae	NA	NA	TGGCGGCATGCCTTACACATGCAAGTCGAACGGTAACGCGGGGCAACCTGGCGACGAGTGGCGAACGGGTGAGTAATACATCGGAACGTACCCAGTAGTGGGGGATAGCCCGGCGAAAGCCGGATTAATACCGCATACGACCTACGGGTGAAAGGGGGGGATCGCAAGACCTCTCGCTATTGGAGCGGCCGATGTCAGATTAGGTAGTTGGTGGGGTAAAAGCCTACCAAGCCGACGATCTGTAGCTGGTCTGAGAGGACGACCAGCCACACTGGGACTGAGAC	859a8	Proteobac./Gammaproteobac./Betaproteobac.	Gammaproteobacteria/Betaproteobacteriales	Proteobac./Gammaproteobac./Betaproteobac.
023acaad197dc7357c6ad180cd67474f	Bacteria	Proteobacteria	Gammaproteobacteria	Betaproteobacteriales	Burkholderiaceae	NA	NA	TGGCGGCATGCCTTACACATGCAAGTCGAACGGTAACGCGGGGCAACCTGGCGACGAGTGGCGAACGGGTGAGTAATACATCGGAACGTGCCCAGTAGTGGGGGATAGCCCGGCGAAAGCCGGATTAATACCGCATACGACCTACGGGTGAAAGCAGGGGATCGCAAGACCTTGCGCTATTGGAGCGGCCGATGTCAGATTAGGTTGTTGGTGGGGTAAAAGCCTACCAAGCCGACGATCTGTAGCTGGTCTGAGAGGACGACCAGCCACACTGGGACTGAGAC	023ac	Proteobac./Gammaproteobac./Betaproteobac.	Gammaproteobacteria/Betaproteobacteriales	Proteobac./Gammaproteobac./Betaproteobac.
37bdbb3d0a1233cc88efa234fc707fdd	Bacteria	Proteobacteria	Gammaproteobacteria	Betaproteobacteriales	Burkholderiaceae	NA	NA	TGGCGGCATGCCTTACACATGCAAGTCGAACGGTAACGCGGGGCAACCTGGCGACGAGTGGCGAACGGGTGAGTAATACATCGGAACGTGCCCAGTAGTGGGGGATAGCCCGGCGAAAGCCGGATTAATACCGCATACGACCTACGGGTGAAAGCAGGGGATCGCAAGACCTTGCGCTATTGGAGCGGCCGATGGCAGATTAGGTAGTTGGTGGGGTAAAAGCCTACCAAGCCGACGATCTGTAGCTGGTCTGAGAGGACGACCAGCCACACTGGGACTGAGAC	37bdb	Proteobac./Gammaproteobac./Betaproteobac.	Gammaproteobacteria/Betaproteobacteriales	Proteobac./Gammaproteobac./Betaproteobac.
9dafd383b4d9bf3af0d52ad67e511403	Bacteria	Proteobacteria	Gammaproteobacteria	Betaproteobacteriales	Burkholderiaceae	NA	NA	TGGCGGCATGCCTTACACATGCAAGTCGAACGGTAACGCGGGGCAACCTGGCGACGAGTGGCGAACGGGTGAGTAATACATCGGAACGTGCCCAGTAGTGGGGGATAGCCCGGCGAAAGCCGGATTAATACCGCATACGACCTACGGGTGAAAGCAGGGGATCGCAAGACCTTGCGCTATTGGAGCGGCCGATGTCAGATTAGGTTGTTGGTGGGGTAAAAGCCCACCAAGCCGACGATCTGTAGCTGGTCTGAGAGGACGACCAGCCACACTGGGACTGAGAC	9dafd	Proteobac./Gammaproteobac./Betaproteobac.	Gammaproteobacteria/Betaproteobacteriales	Proteobac./Gammaproteobac./Betaproteobac.
2c5477aea946546fd3b5aab0f616e5ef	Bacteria	Proteobacteria	Gammaproteobacteria	Betaproteobacteriales	Burkholderiaceae	NA	NA	TGGCGGCATGCCTTACACATGCAAGTCGAACGGTAACGCGGGGCAACCTGGCGACGAGTGGCGAACGGGTGAGTAACACATCGGAACGTGCCCAGTAGTGGGGGATAGCCCGGCGAAAGCCGGATTAATACCGCATACGACCTAAGGGTGAAAGCAGGGGATCGCAAGACCTTGCGCTATTGGAGCGGCCGATGTCAGATTAGGTAGTTGGTGGGGTAAAGGCCCACCAAGCCGACGATCTGTAGCTGGTCTGAGAGGACGACCAGCCACACTGGGACTGAGAC	2c547	Proteobac./Gammaproteobac./Betaproteobac.	Gammaproteobacteria/Betaproteobacteriales	Proteobac./Gammaproteobac./Betaproteobac.
6f0d70c060c7a3b83c29aa8af84c1c5a	Bacteria	Proteobacteria	Gammaproteobacteria	Betaproteobacteriales	Burkholderiaceae	NA	NA	TGGCGGCATGCCTTACACATGCAAGTCGAACGGTAACGCGGGGCAACCTGGCGACGAGTGGCGAACGGGTGAGTAATGCATCGGAACGTGCCCAGTAGTGGGGGATAGCCCGGCGAAAGCCGGATTAATACCGCATACGACCTAAGGGTGAAAGCGGGGGATCGCAAGACCTCGCGCTATTGGAGCGGCCGATGTCAGATTAGGTTGTTGGTGGGGTAAAAGCCTACCAAGCCGACGATCTGTAGCTGGTCTGAGAGGACGACCAGCCACACTGGGACTGAGAC	6f0d7	Proteobac./Gammaproteobac./Betaproteobac.	Gammaproteobacteria/Betaproteobacteriales	Proteobac./Gammaproteobac./Betaproteobac.
d9a7060c32c8803682779cd92413c8eb	Bacteria	Proteobacteria	Gammaproteobacteria	Betaproteobacteriales	Burkholderiaceae	uncultured	NA	TGGCGGCATGCCTTACACATGCAAGTCGAACGGTAACGCGGGGCAACCTGGCGACGAGTGGCGAACGGGTGAGTAATGCATCGGAACGTGCCCAGTAGTGGGGGATAGCCCGGCGAAAGCCGGATTAATACCGCATACGACCTAAGGGTGAAAGCGGGGGATCGCAAGACCTCGCGCTATTGGAGCGGCCGATGTCAGATTAGGTTGTTGGTGGGGTAAAGGCCTACCAAGCCGACGATCTGTAGCTGGTCTGAGAGGACGACCAGCCACACTGGGACTGAGAC	d9a70	Proteobac./Gammaproteobac./Betaproteobac.	Gammaproteobacteria/Betaproteobacteriales	Proteobac./Gammaproteobac./Betaproteobac.
efbce8d60ee2d962db4ceecd0ec405ea	Bacteria	Proteobacteria	Gammaproteobacteria	Betaproteobacteriales	Burkholderiaceae	NA	NA	TGGCGGCATGCCTTACACATGCAAGTCGAACGGTAACGCGGGGCAACCTGGCGACGAGTGGCGAACGGGTGAGTAATACATCGGAACGTGCCCAGTAGTGGGGGATAGCCCGGCGAAAGCCGGATTAATACCGCATACGACCTAAGGGTGAAAGGGGGGGATCGCAAGACCTCTCGCTATTGGAGCGGCCGATGTCAGATTAGCTAGTTGGTGGGGTAAAAGCTCACCAAGGCGACGATCTGTAGCTGGTCTGAGAGGACGACCAGCCACACTGGGACTGAGAC	efbce	Proteobac./Gammaproteobac./Betaproteobac.	Gammaproteobacteria/Betaproteobacteriales	Proteobac./Gammaproteobac./Betaproteobac.
f99d319d2e058e9ec5eae87f3cda5c5c	Bacteria	Proteobacteria	Gammaproteobacteria	Betaproteobacteriales	Burkholderiaceae	NA	NA	TGGCGGCATGCCTTACACATGCAAGTCGAACGGTAACGCGGGGCAACCTGGCGACGAGTGGCGAACGGGTGAGTAAAGCATCGGAACGTGCCCAGTAGTGGGGGATAGCCCGGCGAAAGCCGGATTAATACCGCATACGACCTAAGGGTGAAAGGGGGGGATCGCAAGACCTCTCGCTATTGGAGCGGCCGATGTCAGATTAGCTAGTTGGTGGGGTAAAAGCTCACCAAGGCGACGATCTGTAGCTGGTCTGAGAGGACGACCAGCCACACTGGGACTGAGAC	f99d3	Proteobac./Gammaproteobac./Betaproteobac.	Gammaproteobacteria/Betaproteobacteriales	Proteobac./Gammaproteobac./Betaproteobac.
bacfee67184778bbcd44e2e3c836ebf4	Bacteria	Proteobacteria	Gammaproteobacteria	Betaproteobacteriales	Burkholderiaceae	NA	NA	TGGCGGCATGCCTTACACATGCAAGTCGAACGGTAACGCGGGGCAACCTGGCGACGAGTGGCGAACGGGTGAGTAAAGCATCGGAACGTGCCCAGTAGTGGGGGATAGCCCGGCGAAAGCCGGATTAATACCGCATACGACCTACGGGTGAAAGGGGGGGATCGCAAGACCTCTCGCTATTGGAGCGGCCGATGTCAGATTAGCTAGTTGGTGGGGTAAAGGCCTACCAAGGCGACGATCTGTAGCTGGTCTGAGAGGACGACCAGCCACACTGGGACTGAGAC	bacfe	Proteobac./Gammaproteobac./Betaproteobac.	Gammaproteobacteria/Betaproteobacteriales	Proteobac./Gammaproteobac./Betaproteobac.
968a05832d256d516cb00d5c98859670	Bacteria	Proteobacteria	Gammaproteobacteria	Betaproteobacteriales	Rhodocyclaceae	NA	NA	TGGCGGAATGCTTTACACATGCAAGTCGAGCGGCAGCGCGGGGCAACCTGGCGGCGAGCGGCGAACGGGTGAGTAATACATCGGAACGTACCCAGTTGTGGGGGATAGCCCGGCGAAAGCCGGATTAATACCGCATACGACCTGAGGGTGAAAGCGGGGGATCGCAAGACCTCGCGCAGTTGGAGCGGCCGATGGCGGATTAGCTAGTTGGTGAGGTAAAGGCTCACCAAGGCGACGATCCGTAGCTGGTCTGAGAGGACGACCAGCCACACTGGAACTGAGAC	968a0	Proteobac./Gammaproteobac./Betaproteobac.	Gammaproteobacteria/Betaproteobacteriales	Proteobac./Gammaproteobac./Betaproteobac.
9ddd51c16469963c8d766bf2732c63fe	Bacteria	Proteobacteria	Gammaproteobacteria	Betaproteobacteriales	Burkholderiaceae	NA	NA	TGGCGGCATGCTTTACACATGCAAGTCGAACGGCAGCACGGGGGCGACCCTGGTGGCGAGTGGCGAACGGGTGAGTAATGTATCGGAACGTGCCCAATTGTGGGGGATAGCTCGGCGAAAGCCGGATTAATACCGCATAAGATCCAAGGATGAAAGCAGGGGACCGCAAGGCCTTGCGCGATTGGAGCGGCCGATATCAGATTAGGTAGTTGGTGGGGTAAAGGCTCACCAAGCCAACGATCTGTAGCTGGTCTGAGAGGACGATCAGCCACACTGGGACTGAGAC	9ddd5	Proteobac./Gammaproteobac./Betaproteobac.	Gammaproteobacteria/Betaproteobacteriales	Proteobac./Gammaproteobac./Betaproteobac.
86cc578afc9b732afce38f39a6928717	Bacteria	Proteobacteria	Gammaproteobacteria	Betaproteobacteriales	Burkholderiaceae	NA	NA	TGGCGGCATGCCTTACACATGCAAGTCGAACGGTAGAGGTAGCAATACCTTGAGAGTGGCGAACGGGTGAGTAATGCATCGGAACATGCCCAACTGTGGGGGATAACGTAGCGAAAGTTACGCTAATACCGCATACGATCTACGGATGAAAGCGGGGGACTCGCAAGAGCCTCGCGCAGTTGGAGTGGCTGATGTCAGATTAGCTAGTTGGTAGGGTAAAAGCCTACCAAGGCAACGATCTGTAGCTGGTCTGAGAGGACGACCAGCCACACTGGGACTGAGAC	86cc5	Proteobac./Gammaproteobac./Betaproteobac.	Gammaproteobacteria/Betaproteobacteriales	Proteobac./Gammaproteobac./Betaproteobac.
bbaab93b9390ee09709ea0dc21edc986	Bacteria	Proteobacteria	Gammaproteobacteria	Betaproteobacteriales	Burkholderiaceae	Variovorax	NA	TGGCGGCATGCCTTACACATGCAAGTCGAACGGCAGCGCGGGAGCAATCCTGGCGGCGAGTGGCGAACGGGTGAGTAATACATCGGAACGTGCCCAATCGTGGGGGATAACGCAGCGAAAGCTGTGCTAATACCGCATAAGATCTACGGATGAAAGCAGGGGATCGCAAGACCTTGCGCGAATGGAGCGGCTGATGGCAGATTAGGTAGTTGGTGGGGTAAAGGCTCACCAAGCCAACGATCTGTAGCTGGTCTGAGAGGACGACCAGCCACACTGGGACTGAGAC	bbaab	Proteobac./Gammaproteobac./Betaproteobac.	Gammaproteobacteria/Betaproteobacteriales	Proteobac./Gammaproteobac./Betaproteobac.
af9cec38bd6fd57b02fea1fc857a6be7	Bacteria	Proteobacteria	Gammaproteobacteria	Betaproteobacteriales	Burkholderiaceae	Delftia	NA	TGGCGGCATGCCTTACACATGCAAGTCGAACGGTAACAGGTCTTCGGATGCTGACGAGTGGCGAACGGGTGAGTAATACATCGGAACGTGCCCAGTCGTGGGGGATAACGCAGCGAAAGCTGTGCTAATACCGCATACGATCTGAGGATGAAAGCGGGGGACCTTAGGGCCTCGCGCGATTGGAGCGGCCGATGGCAGATTAGGTAGTTGGTGGGATAAAAGCTTACCAAGCCGACGATCTGTAGCTGGTCTGAGAGGACGACCAGCCACACTGGGACTGAGAC	af9ce	Proteobac./Gammaproteobac./Betaproteobac.	Gammaproteobacteria/Betaproteobacteriales	Proteobac./Gammaproteobac./Betaproteobac.
cdd7adcb4eefd27e7d4ba05ea4ef6a32	Bacteria	Proteobacteria	Gammaproteobacteria	Betaproteobacteriales	Burkholderiaceae	Acidovorax	uncultured bacterium	TGGCGGCATGCCTTACACATGCAAGTCGAACGGTAACAGGTCTTCGGATGCTGACGAGTGGCGAACGGGTGAGTAATACATCGGAACGTGCCCGATCGTGGGGGATAACGAAGCGAAAGCTTTGCTAATACCGCATAAGATCTAAGGATGAAAGCAGGGGACCGCAAGGCCTTGCGCGAACGGAGCGGCCGATGGCAGATTAGGTAGTTGGTGGGATAAAAGCTTACCAAGCCGACGATCTGTAGCTGGTCTGAGAGGACGACCAGCCACACTGGGACTGAGAC	cdd7a	Proteobac./Gammaproteobac./Betaproteobac.	Gammaproteobacteria/Betaproteobacteriales	Proteobac./Gammaproteobac./Betaproteobac.
aa74b687c3f0bdcd3c54b421ac19a712	Bacteria	Proteobacteria	Gammaproteobacteria	Betaproteobacteriales	Burkholderiaceae	Acidovorax	uncultured bacterium	TGGCGGCATGCCTTACACATGCAAGTCGAACGGTAACAGGTCTTCGGATGCTGACGAGTGGCGAACGGGTGAGTAATACATCGGAACGTGCCCGAGAGTGGGGGATAACGAAGCGAAAGCTTTGCTAATACCGCATACGATCTCAGGATGAAAGCAGGGGACCGCAAGGCCTTGCGCTCACGGAGCGGCCGATGGCAGATTAGGTAGTTGGTGGGATAAAAGCTTACCAAGCCGACGATCTGTAGCTGGTCTGAGAGGACGACCAGCCACACTGGGACTGAGAC	aa74b	Proteobac./Gammaproteobac./Betaproteobac.	Gammaproteobacteria/Betaproteobacteriales	Proteobac./Gammaproteobac./Betaproteobac.
f8d1565791e0cfa798f3121d652416b1	Bacteria	Proteobacteria	Gammaproteobacteria	Betaproteobacteriales	Burkholderiaceae	Acidovorax	NA	TGGCGGCATGCCTTACACATGCAAGTCGAACGGTAACAGGTCTTCGGATGCTGACGAGTGGCGAACGGGTGAGTAATACATCGGAACGTGCCCGATCGTGGGGGATAACGGAGCGAAAGCTTTGCTAATACCGCATACGATCTACGGATGAAAGCAGGGGACCGCAAGGCCTTGCGCGGACGGAGCGGCCGATGGCAGATTAGGTAGTTGGTGGGATAAAAGCTTACCAAGCCGACGATCTGTAGCTGGTCTGAGAGGACGACCAGCCACACTGGGACTGAGAC	f8d15	Proteobac./Gammaproteobac./Betaproteobac.	Gammaproteobacteria/Betaproteobacteriales	Proteobac./Gammaproteobac./Betaproteobac.
4cb6d6173a647be510da430516c0b910	Bacteria	Proteobacteria	Gammaproteobacteria	Betaproteobacteriales	Burkholderiaceae	NA	NA	TGGCGGCATGCCTTACACATGCAAGTCGAACGGTAACAGGTCTTCGGATGCTGACGAGTGGCGAACGGGTGAGTAATACATCGGAACGTGCCCAATCGTGGGGGATAACGCAGCGAAAGCTGTGCTAATACCGCATACGATCTACGGATGAAAGCGGGGGATCTTCGGACCTCGCGCGAATGGAGCGGCCGATGGCAGATTAGGTAGTTGGTAGGGTAAAAGCCTACCAAGCCGACGATCTGTAGCTGGTCTGAGAGGACGACCAGCCACACTGGGACTGAGAC	4cb6d	Proteobac./Gammaproteobac./Betaproteobac.	Gammaproteobacteria/Betaproteobacteriales	Proteobac./Gammaproteobac./Betaproteobac.
3b568e666f9110b54352c49b3ec750b5	Bacteria	Proteobacteria	Gammaproteobacteria	Betaproteobacteriales	Burkholderiaceae	NA	NA	TGGCGGCATGCTTTACACATGCAAGTCGAACGGTAACAGGTTAAGCTGACGAGTGGCGAACGGGTGAGTAATGCATCGGAACGTGCCCGGTCGTGGGGGATAACGCAGCGAAAGCTGCGCTAATACCGCATACGATCTGAGGATGAAAGCGGGGGACCTAGTAGCAATACTGGGCCTCGTGCGATCGGAGCGGCCGATGTCAGATTAGGTAGTTGGTGGGGTAAAGGCCCACCAAGCCGACGATCTGTAGCTGGTCTGAGAGGACGACCAGCCACACTGGGACTGAGAC	3b568	Proteobac./Gammaproteobac./Betaproteobac.	Gammaproteobacteria/Betaproteobacteriales	Proteobac./Gammaproteobac./Betaproteobac.
ee56061e327eb70375fb2e83e84bf4a9	Bacteria	Proteobacteria	Gammaproteobacteria	Betaproteobacteriales	Burkholderiaceae	Hydrogenophaga	NA	TGGCGGCATGCTTTACACATGCAAGTCGAACGGTAACAGGTTAAGCTGACGAGTGGCGAACGGGTGAGTAATGCATCGGAACGTGCCCGGTCGTGGGGGATAACGCAGCGAAAGCTGCGCTAATACCGCATACGATCTGAGGATGAAAGCGGGGGACCGTAAGGCCTCGCGCGATCGGAGCGGCCGATGTCAGATTAGGTAGTTGGTGGGGTAAAGGCTCACCAAGCCAACGATCTGTAGCTGGTCTGAGAGGACGACCAGCCACACTGGGACTGAGACAC	ee560	Proteobac./Gammaproteobac./Betaproteobac.	Gammaproteobacteria/Betaproteobacteriales	Proteobac./Gammaproteobac./Betaproteobac.
ee41ee27b82195ebde6bed0829605e41	Bacteria	Proteobacteria	Gammaproteobacteria	Betaproteobacteriales	Burkholderiaceae	Hydrogenophaga	NA	TGGCGGCATGCTTTACACATGCAAGTCGAACGGTAACAGGTTAAGCTGACGAGTGGCGAACGGGTGAGTAATGCATCGGAACGTGCCCGATCGTGGGGGATAACGCAGCGAAAGCTGCGCTAATACCGCATACGATCTGAGGATGAAAGCGGGGGACCGTAAGGCCTCGCGCGATCGGAGCGGCCGATGTCAGATTAGGTAGTTGGTGGGGTAAAGGCTCACCAAGCCAACGATCTGTAGCTGGTCTGAGAGGACGACCAGCCACACTGGGACTGAGACAC	ee41e	Proteobac./Gammaproteobac./Betaproteobac.	Gammaproteobacteria/Betaproteobacteriales	Proteobac./Gammaproteobac./Betaproteobac.
d52770524b3e0b44e3f31ddc0cb0bd72	Bacteria	Proteobacteria	Gammaproteobacteria	Betaproteobacteriales	Burkholderiaceae	Hydrogenophaga	NA	TGGCGGCATGCTTTACACATGCAAGTCGAACGGTAACAGGTTAAGCTGACGAGTGGCGAACGGGTGAGTAATGCATCGGAACGTGCCCGATCGTGGGGGATAACGCAGCGAAAGCTGCGCTAATACCGCATACGATCTGAGGATGAAAGCGGGGGACCGTAAGGCCTCGCGCGATCGGAGCGGCCGATGTCAGATTAGGTAGTTGGTGGGGTAAAGGCTCACCAAGCCGACGATCTGTAGCTGGTCTGAGAGGACGACCAGCCACACTGGGACTGAGACAC	d5277	Proteobac./Gammaproteobac./Betaproteobac.	Gammaproteobacteria/Betaproteobacteriales	Proteobac./Gammaproteobac./Betaproteobac.
19ea69724f1b055b03f437f2b9dca9cd	Bacteria	Proteobacteria	Gammaproteobacteria	Betaproteobacteriales	Burkholderiaceae	Hydrogenophaga	NA	TGGCGGCATGCTTTACACATGCAAGTCGAACGGTAACAGGTTAAGCTGACGAGTGGCGAACGGGTGAGTAATACATCGGAACGTGCCCGATCGTGGGGGATAACGCAGCGAAAGCTGCGCTAATACCGCATACGATCTGAGGATGAAAGCGGGGGACCGTAAGGCCTCGCGCGATCGGAGCGGCCGATGTCAGATTAGGTAGTTGGTGGGGTAAAGGCCCACCAAGCCAACGATCTGTAGCTGGTCTGAGAGGACGACCAGCCACACTGGGACTGAGACAC	19ea6	Proteobac./Gammaproteobac./Betaproteobac.	Gammaproteobacteria/Betaproteobacteriales	Proteobac./Gammaproteobac./Betaproteobac.
285eeec83568cab0f9b59ae326404a41	Bacteria	Proteobacteria	Gammaproteobacteria	Betaproteobacteriales	Burkholderiaceae	Hydrogenophaga	NA	TGGCGGCATGCTTTACACATGCAAGTCGAACGGTAACAGGTTAAGCTGACGAGTGGCGAACGGGTGAGTAATGCATCGGAACGTGCCCGGTCGTGGGGGATAACGCAGCGAAAGCTGCGCTAATACCGCATACGATCTGAGGATGAAAGCGGGGGACCGTAAGGCCTCGCGCGATCGGAGCGGCCGATGTCAGATTAGGTAGTTGGTGGGGTAAAGGCTCACCAAGCCGACGATCTGTAGCTGGTCTGAGAGGACGACCAGCCACACTGGGACTGAGACAC	285ee	Proteobac./Gammaproteobac./Betaproteobac.	Gammaproteobacteria/Betaproteobacteriales	Proteobac./Gammaproteobac./Betaproteobac.
56e6594f8465e91853a644131061b374	Bacteria	Proteobacteria	Gammaproteobacteria	Betaproteobacteriales	Burkholderiaceae	NA	NA	TGGCGGCATGCTTTACACATGCAAGTCGAACGGTAACAGGCCGCAAGGTGCTGACGAGTGGCGAACGGGTGAGTAATGCATCGGAACGTGCCCAGTCGTGGGGGATAACGCAGCGAAAGCTGTGCTAATACCGCATACGATCTATGGATGAAAGCGGGGGACCGTAAGGCCTCGCGCGATTGGAGCGGCCGATGTCAGATTAGCTAGTTGGTGGGGTAAAGGCCCACCAAGGCGACGATCTGTAGCTGGTCTGAGAGGACGACCAGCCACACTGGGACTGAGAC	56e65	Proteobac./Gammaproteobac./Betaproteobac.	Gammaproteobacteria/Betaproteobacteriales	Proteobac./Gammaproteobac./Betaproteobac.
e7a430a6982244a0e4d1414b24931eca	Bacteria	Proteobacteria	Gammaproteobacteria	Betaproteobacteriales	Burkholderiaceae	NA	NA	TGGCGGCATGCTTTACACATGCAAGTCGAACGGTAACAGGCCGCAAGGTGCTGACGAGTGGCGAACGGGTGAGTAATGCATCGGAACGTGCCCAGTCGTGGGGGATAACGCAGCGAAAGCTGTGCTAATACCGCATACGATCTGTGGATGAAAGCGGGGGACCGTAAGGCCTCGCGCGATTGGAGCGGCCGATGTCAGATTAGCTAGTTGGTGGGGTAAAGGCCCACCAAGGCGACGATCTGTAGCTGGTCTGAGAGGACGACCAGCCACACTGGGACTGAGAC	e7a43	Proteobac./Gammaproteobac./Betaproteobac.	Gammaproteobacteria/Betaproteobacteriales	Proteobac./Gammaproteobac./Betaproteobac.
c0928502f742a38b304e8ab28c1440e0	Bacteria	Proteobacteria	Gammaproteobacteria	Betaproteobacteriales	Burkholderiaceae	NA	NA	TGGCGGCATGCTTTACACATGCAAGTCGAACGGTAACAGGTCTTCGGATGCTGACGAGTGGCGAACGGGTGAGTAATGCATCGGAACGTGCCCAGTCGTGGGGGATAACGCAGCGAAAGCTGTGCTAATACCGCATACGATCTATGGATGAAAGCGGGGGATCGCAAGACCTCGCGCGATTGGAGCGGCCGATGTCAGATTAGCTAGTTGGTGGGGTAAAGGCCCACCAAGGCGACGATCTGTAGCTGGTCTGAGAGGACGACCAGCCACACTGGGACTGAGAC	c0928	Proteobac./Gammaproteobac./Betaproteobac.	Gammaproteobacteria/Betaproteobacteriales	Proteobac./Gammaproteobac./Betaproteobac.
83d73cd96e07ded8533d2030c0ba7f07	Bacteria	Proteobacteria	Gammaproteobacteria	Betaproteobacteriales	Burkholderiaceae	NA	NA	TGGCGGCATGCTTTACACATGCAAGTCGAACGGTAACAGGCCTTCGGGCGCTGACGAGTGGCGAACGGGTGAGTAACGCATCGGAACGTGCCCAGTCGTGGGGGATAACGCAGCGAAAGCTGTGCTAATACCGCATACGATCTGCGGATGAAAGCGGGGGACCTTAGGGCCTCGCGCGATTGGAGCGGCCGATGTCAGATTAGGTAGTTGGTGGGGTAAAGGCCCACCAAGCCAACGATCTGTAGCTGGTCTGAGAGGACGACCAGCCACACTGGGACTGAGAC	83d73	Proteobac./Gammaproteobac./Betaproteobac.	Gammaproteobacteria/Betaproteobacteriales	Proteobac./Gammaproteobac./Betaproteobac.
156fba6e5e1fc50b0ba57a00f0cc7e97	Bacteria	Proteobacteria	Gammaproteobacteria	Betaproteobacteriales	Burkholderiaceae	NA	NA	TGGCGGCATGCTTTACACATGCAAGTCGAACGGTAACAGGCCGCAAGGTGCTGACGAGTGGCGAACGGGTGAGTAATGCATCGGAACGTGCCCAGTCGTGGGGGATAACGCAGCGAAAGCTGTGCTAATACCGCATACGATCTGTGGATGAAAGCGGGGGACCTTCGGGCCTCGCGCGATTGGAGCGGCCGATGTCAGATTAGGTAGTTGGTGGGGTAAAGGCTCACCAAGCCAACGATCTGTAGCTGGTCTGAGAGGACGACCAGCCACACTGGGACTGAGAC	156fb	Proteobac./Gammaproteobac./Betaproteobac.	Gammaproteobacteria/Betaproteobacteriales	Proteobac./Gammaproteobac./Betaproteobac.
6ffe405d7204a6681ca590e5dded0e3b	Bacteria	Proteobacteria	Gammaproteobacteria	Betaproteobacteriales	Burkholderiaceae	NA	NA	TGGCGGCATGCTTTACACATGCAAGTCGAACGGTAACAGGCCGCAAGGTGCTGACGAGTGGCGAACGGGTGAGTAATGCATCGGAACGTGCCCAGTCGTGGGGGATAACGCAGCGAAAGCTGCGCTAATACCGCATACGATCTATGGATGAAAGCGGGGGACCGTAAGGCCTCGCGCGATTGGAGCGGCCGATGTCAGATTAGGTAGTTGGTGGGGTAAAGGCTCACCAAGCCGACGATCTGTAGCTGGTCTGAGAGGACGACCAGCCACACTGGGACTGAGAC	6ffe4	Proteobac./Gammaproteobac./Betaproteobac.	Gammaproteobacteria/Betaproteobacteriales	Proteobac./Gammaproteobac./Betaproteobac.
6d718b97fbfa2511d7caf150742a226b	Bacteria	Proteobacteria	Gammaproteobacteria	Betaproteobacteriales	Burkholderiaceae	NA	NA	TGGCGGCATGCTTTACACATGCAAGTCGAACGGTAACAGGCCGCAAGGTGCTGACGAGTGGCGAACGGGTGAGTAATGCATCGGAACGTGCCCAGTCGTGGGGGATAACGCAGCGAAAGCTGCGCTAATACCGCATACGATCTATGGATGAAAGCGGGGGACCGTAAGGCCTCGCGCGATTGGAGCGGCCGATGTCAGATTAGGTAGTTGGTGGGGTAAAGGCTCACCAAGCCAACGATCTGTAGCTGGTCTGAGAGGACGACCAGCCACACTGGAACTGAGAC	6d718	Proteobac./Gammaproteobac./Betaproteobac.	Gammaproteobacteria/Betaproteobacteriales	Proteobac./Gammaproteobac./Betaproteobac.
c555df79b3a9943b8cb6434537e2c85d	Bacteria	Proteobacteria	Gammaproteobacteria	Betaproteobacteriales	Burkholderiaceae	NA	NA	TGGCGGCATGCTTTACACATGCAAGTCGAACGGTAACAGGCCGCAAGGTGCTGACGAGTGGCGAACGGGTGAGTAATGCATCGGAACGTGCCCAGTCGTGGGGGATAACGCAGCGAAAGCTGCGCTAATACCGCATACGATCTGTGGATGAAAGCGGGGGACCGTAAGGCCTCGCGCGATTGGAGCGGCCGATGTCAGATTAGGTAGTTGGTGGGGTAAAGGCTCACCAAGCCAACGATCTGTAGCTGGTCTGAGAGGACGACCAGCCACACTGGAACTGAGAC	c555d	Proteobac./Gammaproteobac./Betaproteobac.	Gammaproteobacteria/Betaproteobacteriales	Proteobac./Gammaproteobac./Betaproteobac.
4be5c0e29a8ac2b50ed20a7bb08f7399	Bacteria	Proteobacteria	Gammaproteobacteria	Betaproteobacteriales	Burkholderiaceae	NA	NA	TGGCGGCATGCTTTACACATGCAAGTCGAACGGTAACAGGCCGCAAGGTGCTGACGAGTGGCGAACGGGTGAGTAATGTATCGGAACGTGCCCAGTCGTGGGGGATAACGCAGCGAAAGCTGCGCTAATACCGCATACGATCTATGGATGAAAGCGGGGGACCGTAAGGCCTCGCGCGATTGGAGCGGCCGATATCAGATTAGGTAGTTGGTGGGGTAAAGGCTCACCAAGCCAACGATCTGTAGCTGGTCTGAGAGGACGACCAGCCACACTGGGACTGAGAC	4be5c	Proteobac./Gammaproteobac./Betaproteobac.	Gammaproteobacteria/Betaproteobacteriales	Proteobac./Gammaproteobac./Betaproteobac.
16ecca85322ddb31e99e0be83d03dbf2	Bacteria	Proteobacteria	Gammaproteobacteria	Betaproteobacteriales	Burkholderiaceae	NA	NA	TGGCGGCATGCTTTACACATGCAAGTCGAACGGTAACAGGCCGCAAGGTGCTGACGAGTGGCGAACGGGTGAGTAATGCATCGGAACGTGCCCAGTCGTGGGGGATAACGCAGCGAAAGCTGCGCTAATACCGCATACGATCTATGGATGAAAGCGGGGGACCGTAAGGCCTCGCGCGATTGGAGCGGCCGATGTCAGATTAGGTAGTTGGTGGGGTAAAGGCCCACCAAGCCAACGATCTGTAGCTGGTCTGAGAGGACGACCAGCCACACTGGGACTGAGAC	16ecc	Proteobac./Gammaproteobac./Betaproteobac.	Gammaproteobacteria/Betaproteobacteriales	Proteobac./Gammaproteobac./Betaproteobac.
e5f4bcc56b64944ff1b302dfccfc6ba4	Bacteria	Proteobacteria	Gammaproteobacteria	Betaproteobacteriales	Burkholderiaceae	NA	NA	TGGCGGCATGCTTTACACATGCAAGTCGAACGGTAACAGGCCGCAAGGTGCTGACGAGTGGCGAACGGGTGAGTAATGCATCGGAACGTGCCCAGTCGTGGGGGATAACGCAGCGAAAGCTGTGCTAATACCGCATACGATCTATGGATGAAAGCGGGGGACCGTAAGGCCTCGCGCGATTGGAGCGGCCGATGTCAGATTAGGTAGTTGGTGGGGTAAAGGCCCACCAAGCCAACGATCTGTAGCTGGTCTGAGAGGACGACCAGCCACACTGGGACTGAGAC	e5f4b	Proteobac./Gammaproteobac./Betaproteobac.	Gammaproteobacteria/Betaproteobacteriales	Proteobac./Gammaproteobac./Betaproteobac.
2a83333a4a188e2bca253cf2d00c932d	Bacteria	Proteobacteria	Gammaproteobacteria	Betaproteobacteriales	Burkholderiaceae	NA	NA	TGGCGGCATGCTTTACACATGCAAGTCGAACGGTAACAGGCCGCAAGGTGCTGACGAGTGGCGAACGGGTGAGTAATGCATCGGAACGTGCCCAGTCGTGGGGGATAACGCAGCGAAAGCTGTGCTAATACCGCATACGATCTATGGATGAAAGCGGGGGACCGTAAGGCCTCGCGCGATTGGAGCGGCCGATGTCAGATTAGGTAGTTGGTGGGGTAAAGGCCCACCAAGCCAACGATCTGTAGCTGGTCTGAGAGGACGACCAGCCACACTGGAACTGAGAC	2a833	Proteobac./Gammaproteobac./Betaproteobac.	Gammaproteobacteria/Betaproteobacteriales	Proteobac./Gammaproteobac./Betaproteobac.
ae1084ddc124c74286c580810c26422d	Bacteria	Proteobacteria	Gammaproteobacteria	Betaproteobacteriales	Burkholderiaceae	NA	NA	TGGCGGCATGCTTTACACATGCAAGTCGAACGGTAACAGGCCGCAAGGTGCTGACGAGTGGCGAACGGGTGAGTAATGCATCGGAACGTGCCCAGTCGTGGGGGATAACGCAGCGAAAGCTGTGCTAATACCGCATACGATCTATGGATGAAAGCGGGGGACCGTAAGGCCTCGCGCGATTGGAGCGGCCGATGTCAGATTAGGTAGTTGGTGGGGTAAAGGCCTACCAAGCCAACGATCTGTAGCTGGTCTGAGAGGACGACCAGCCACACTGGGACTGAGAC	ae108	Proteobac./Gammaproteobac./Betaproteobac.	Gammaproteobacteria/Betaproteobacteriales	Proteobac./Gammaproteobac./Betaproteobac.
68249e27f0c817c5c297b1fade117628	Bacteria	Proteobacteria	Gammaproteobacteria	Betaproteobacteriales	Burkholderiaceae	NA	NA	TGGCGGCATGCTTTACACATGCAAGTCGAACGGTAACAGGTTAAGCTGACGAGTGGCGAACGGGTGAGTAATACATCGGAACGTGCCTAGACGTGGGGGATAACGCAGCGAAAGCTGTGCTAATACCGCATAAGATCCAAGGATGAAAGCGGGGGACCGCAAGGCCTCGCGCGTTTAGAGCGGCCGATGTCAGATTAGGTAGTTGGTGTGGTAAAGGCGCACCAAGCCGACGATCTGTAGCTGGTCTGAGAGGACGACCAGCCACACTGGGACTGAGACAC	68249	Proteobac./Gammaproteobac./Betaproteobac.	Gammaproteobacteria/Betaproteobacteriales	Proteobac./Gammaproteobac./Betaproteobac.
4ba86f4e63058d0ddc0deed0a04d7676	Bacteria	Proteobacteria	Gammaproteobacteria	Betaproteobacteriales	Burkholderiaceae	NA	NA	TGGCGGCATGCTTTACACATGCAAGTCGAACGGTAACAGGTTAAGCTGACGAGTGGCGAACGGGTGAGTAACACATCGGAACGTGCCTAGACGTGGGGGATAACGCAGCGAAAGCTGTGCTAATACCGCATAAGATCTAAGGATGAAAGCGGGGGACCGCAAGGCCTCGCGCGTTTAGAGCGGCCGATGTCAGATTAGGTAGTTGGTGTGGTAAAGGCGCACCAAGCCGACGATCTGTAGCTGGTCTGAGAGGACGACCAGCCACACTGGGACTGAGACAC	4ba86	Proteobac./Gammaproteobac./Betaproteobac.	Gammaproteobacteria/Betaproteobacteriales	Proteobac./Gammaproteobac./Betaproteobac.
3569fe298dcd3e08623c51d2430f0672	Bacteria	Proteobacteria	Gammaproteobacteria	Betaproteobacteriales	Burkholderiaceae	NA	NA	TGGCGGCATGCTTTACACATGCAAGTCGAACGGTAACAGGTTAAGCTGACGAGTGGCGAACGGGTGAGTAACACATCGGAACGTGCCTAGACGTGGGGGATAACGCAGCGAAAGCTGTGCTAATACCGCATAAGATCCAAGGATGAAAGCGGGGGACCGCAAGGCCTCGCGCGTTTAGAGCGGCCGATGTCAGATTAGGTAGTTGGTGTGGTAAAGGCGCACCAAGCCGACGATCTGTAGCTGGTCTGAGAGGACGACCAGCCACACTGGGACTGAGACAC	3569f	Proteobac./Gammaproteobac./Betaproteobac.	Gammaproteobacteria/Betaproteobacteriales	Proteobac./Gammaproteobac./Betaproteobac.
dc7ae414fd72b37c295982dad288defb	Bacteria	Proteobacteria	Gammaproteobacteria	Betaproteobacteriales	Burkholderiaceae	Ramlibacter	NA	TGGCGGAATGCTTTACACATGCAAGTCGAACGGCAGCACGAGGGCAACCTTGGTGGCGAGTGGCGAACGGGTGAGTAACACATCGAAACGTACCCAGTCGTGGGGGATAACGTAGCGAAAGCTACGCTAATACCGCATACGATCTGAGGATGAAAGCGGGGGACCTGAGAGGGCCTCGCGCGATTGGAGCGGTCGATGGCAGATTAGGTAGTTGGTGGGGTAAAGGCTCACCAAGCCGACGATCTGTAGCTGGTCTGAGAGGACGACCAGCCACACTGGAACTGAGAC	dc7ae	Proteobac./Gammaproteobac./Betaproteobac.	Gammaproteobacteria/Betaproteobacteriales	Proteobac./Gammaproteobac./Betaproteobac.
995c1e1bb63e89cddc9728408582848b	Bacteria	Proteobacteria	Gammaproteobacteria	Betaproteobacteriales	Burkholderiaceae	NA	NA	TGGCGGAATGCTTTACACATGCAAGTCGAACGGCAGCACGGGGGCAACCCTGGTGGCGAGTGGCGAACGGGTGAGTAATACATCGGAACGTGCCCAGTCGTGGGGGATAACGTAGCGAAAGCTACGCTAATACCGCATACGATCTACGGATGAAAGCGGGGGATCGCAAGACCTCGCGCGATTGGAGCGGCCGATGGCAGATTAGGTAGTTGGTGGGGTAAAGGCTCACCAAGCCGACGATCTGTAGCTGGTCTGAGAGGACGACCAGCCACACTGGGACTGAGAC	995c1	Proteobac./Gammaproteobac./Betaproteobac.	Gammaproteobacteria/Betaproteobacteriales	Proteobac./Gammaproteobac./Betaproteobac.
0862dd836f75a397d8fd91cac201b8e1	Bacteria	Proteobacteria	Gammaproteobacteria	Betaproteobacteriales	Burkholderiaceae	NA	NA	TGGCGGAATGCTTTACACATGCAAGTCGAACGGCAGCACGGGGGCAACCCTGGTGGCGAGTGGCGAACGGGTGAGTAACACATCGGAACGTGCCCAGTCGTGGGGGATAACGTAGCGAAAGCTACGCTAATACCGCATACGATCTACGGATGAAAGCGGGGGATCGCAAGACCTCGCGCGATTGGAGCGGCCGATGGCAGATTAGGTAGTTGGTGGGGTAAAGGCTCACCAAGCCGACGATCTGTAGCTGGTCTGAGAGGACGACCAGCCACACTGGGACTGAGAC	0862d	Proteobac./Gammaproteobac./Betaproteobac.	Gammaproteobacteria/Betaproteobacteriales	Proteobac./Gammaproteobac./Betaproteobac.
85aae04cf35e88362a5148590ff65651	Bacteria	Proteobacteria	Gammaproteobacteria	Betaproteobacteriales	Burkholderiaceae	NA	NA	TGGCGGAATGCTTTACACATGCAAGTCGAACGGCAGCACGGGGCAACCTGGTGGCGAGTGGCGAACGGGTGAGTAATACATCGGAACGTGCCCAATCGTGGGGGATAACGTAGCGAAAGTTACGCTAATACCGCATACGATCTACGGATGAAAGCGGGGGATCGCAAGACCTCGCGCGAATGGAGCGGCCGATGTCAGATTAGGTAGTTGGTGGGGTAAAGGCTCACCAAGCCGACGATCTGTAGCTGGTCTGAGAGGACGACCAGCCACACTGGGACTGAGAC	85aae	Proteobac./Gammaproteobac./Betaproteobac.	Gammaproteobacteria/Betaproteobacteriales	Proteobac./Gammaproteobac./Betaproteobac.
3c23f11eac4b439743caaf75bea77cbb	Bacteria	Proteobacteria	Gammaproteobacteria	Betaproteobacteriales	Burkholderiaceae	uncultured	NA	TGGCGGAATGCTTTACACATGCAAGTCGAACGGCAGCACGGGGCAACCTGGTGGCGAGTGGCGAACGGGTGAGTAATACATCGGAACGTGCCCAATCGTGGGGGATAACGTAGCGAAAGTTACGCTAATACCGCATACGATCTACGGATGAAAGCGGGGGATCGCAAGACCTCGCGCGAATGGAGCGGCCGATGTCAGATTAGGTAGTTGGTGGGGTAAAGGCTCACCAAGCCAACGATCTGTAGCTGGTCTGAGAGGACGACCAGCCACACTGGAACTGAGAC	3c23f	Proteobac./Gammaproteobac./Betaproteobac.	Gammaproteobacteria/Betaproteobacteriales	Proteobac./Gammaproteobac./Betaproteobac.
da7b46a427d15c1dec0db898400e3db9	Bacteria	Proteobacteria	Gammaproteobacteria	Betaproteobacteriales	Burkholderiaceae	NA	NA	TGGCGGAATGCTTTACACATGCAAGTCGAACGGCAGCACGGGGCAACCTGGTGGCGAGTGGCGAACGGGTGAGTAATATATCGGAACGTGCCCAATCGTGGGGGATAACGTAGCGAAAGTTACGCTAATACCGCATACGATCTACGGATGAAAGCGGGGGATCGCAAGACCTCGCGCGAATGGAGCGGCCGATATCAGATTAGGTAGTTGGTGGGGTAAAGGCTCACCAAGCCAACGATCTGTAGCTGGTCTGAGAGGACGACCAGCCACACTGGAACTGAGAC	da7b4	Proteobac./Gammaproteobac./Betaproteobac.	Gammaproteobacteria/Betaproteobacteriales	Proteobac./Gammaproteobac./Betaproteobac.
83b116f9959525655249a4b957ba40d7	Bacteria	Proteobacteria	Gammaproteobacteria	Betaproteobacteriales	Burkholderiaceae	Ramlibacter	NA	TGGCGGAATGCTTTACACATGCAAGTCGAACGGCAGCACGGGGGCAACCCTGGTGGCGAGTGGCGAACGGGTGAGTAATACATCGGAACGTGCCCAGTCGTGGGGGATAACGTAGCGAAAGCTACGCTAATACCGCATACGATCTCTGGATGAAAGCGGGGGACCGCAAGGCCTCGCGCGATTGGAGCGGCCGATGGCAGATTAGGTAGTTGGTGGGGTAAAGGCTCACCAAGCCGACGATCTGTAGCTGGTCTGAGAGGACGACCAGCCACACTGGGACTGAGAC	83b11	Proteobac./Gammaproteobac./Betaproteobac.	Gammaproteobacteria/Betaproteobacteriales	Proteobac./Gammaproteobac./Betaproteobac.
51977df9bb8a1302ed2d4566c5efea5d	Bacteria	Proteobacteria	Gammaproteobacteria	Betaproteobacteriales	Burkholderiaceae	NA	NA	TGGCGGCATGCCTTACACATGCAAGTCGAACGGCAGCACGGGAGCAATCCTGGTGGCGAGTGGCGAACGGGTGAGTAATATATCGGAACGTGCCCAGTCGTGGGGGATAACGTAGCGAAAGCTACGCTAATACCGCATACGATCTATGGATGAAAGCGGGGGATCGCAAGACCTCGCGCGATTGGAGCGGCCGATATCAGATTAGGTTGTTGGTGGGGTAAAAGCCCACCAAGCCGACGATCTGTAGCTGGTCTGAGAGGACGACCAGCCACACTGGGACTGAGAC	51977	Proteobac./Gammaproteobac./Betaproteobac.	Gammaproteobacteria/Betaproteobacteriales	Proteobac./Gammaproteobac./Betaproteobac.
c1cc3a23846100776ef982b96e13232a	Bacteria	Proteobacteria	Gammaproteobacteria	Betaproteobacteriales	Burkholderiaceae	NA	NA	TGGCGGCATGCCTTACACATGCAAGTCGAACGGCAGCACGGGAGCAATCCTGGTGGCGAGTGGCGAACGGGTGAGTAATATATCGGAACGTGCCCAGTCGTGGGGGATAACGTAGCGAAAGCTACGCTAATACCGCATACGATCTTTGGATGAAAGCGGGGGATCGCAAGACCTCGCGCGATTGGAGCGGCCGATATCAGATTAGGTTGTTGGTGGGGTAAAAGCCCACCAAGCCGACGATCTGTAGCTGGTCTGAGAGGACGACCAGCCACACTGGGACTGAGAC	c1cc3	Proteobac./Gammaproteobac./Betaproteobac.	Gammaproteobacteria/Betaproteobacteriales	Proteobac./Gammaproteobac./Betaproteobac.
e04d9fd26d59359d3e043e897fa53d44	Bacteria	Proteobacteria	Gammaproteobacteria	Betaproteobacteriales	Burkholderiaceae	NA	NA	TGGCGGCATGCCTTACACATGCAAGTCGAACGGCAGCACGGGAGCAATCCTGGTGGCGAGTGGCGAACGGGTGAGTAATATATCGGAACGTGCCCAGTCGTGGGGGATAACGTAGCGAAAGCTACGCTAATACCGCATACGATCTACGGATGAAAGCGGGGGATCGCAAGACCTCGCGCGATTGGAGCGGCCGATATCAGATTAGCTAGTTGGTGGGGTAAAGGCCCACCAAGGCGACGATCTGTAGCTGGTCTGAGAGGACGACCAGCCACACTGGAACTGAGAC	e04d9	Proteobac./Gammaproteobac./Betaproteobac.	Gammaproteobacteria/Betaproteobacteriales	Proteobac./Gammaproteobac./Betaproteobac.
bc5069047497ea58576e2113081244ac	Bacteria	Proteobacteria	Gammaproteobacteria	Betaproteobacteriales	Burkholderiaceae	NA	NA	TGGCGGCATGCCTTACACATGCAAGTCGAACGGCAGCACGGGAGCAATCCTGGTGGCGAGTGGCGAACGGGTGAGTAATATATCGGAACGTGCCCAGTCGTGGGGGATAACGTAGCGAAAGCTACGCTAATACCGCATACGATCTACGGATGAAAGCGGGGGATCGCAAGACCTCGCGCGATTGGAGCGGCCGATATCAGATTAGCTAGTTGGTGGGGTAAAAGCCCACCAAGGCGACGATCTGTAGCTGGTCTGAGAGGACGACCAGCCACACTGGAACTGAGAC	bc506	Proteobac./Gammaproteobac./Betaproteobac.	Gammaproteobacteria/Betaproteobacteriales	Proteobac./Gammaproteobac./Betaproteobac.
fe53bca814cd47e745530c95c0f79b6f	Bacteria	Proteobacteria	Gammaproteobacteria	Betaproteobacteriales	Burkholderiaceae	NA	NA	TGGCGGCATGCCTTACACATGCAAGTCGAACGGCAGCACGGGAGCAATCCTGGTGGCGAGTGGCGAACGGGTGAGTAATATATCGGAACGTGCCCAGTCGTGGGGGATAACGCAGCGAAAGCTGTGCTAATACCGCATACGATCTATGGATGAAAGCGGGGGATCGCAAGACCTCGCGCGATTGGAGCGGCCGATATCAGATTAGCTAGTTGGTGGGGTAAAAGCCCACCAAGGCGACGATCTGTAGCTGGTCTGAGAGGACGACCAGCCACACTGGAACTGAGAC	fe53b	Proteobac./Gammaproteobac./Betaproteobac.	Gammaproteobacteria/Betaproteobacteriales	Proteobac./Gammaproteobac./Betaproteobac.
c4b2c38084b1d4b4c579c1c63e636b16	Bacteria	Proteobacteria	Gammaproteobacteria	Betaproteobacteriales	Burkholderiaceae	NA	NA	TGGCGGCATGCCTTACACATGCAAGTCGAACGGCAGCACGGGAGCAATCCTGGTGGCGAGTGGCGAACGGGTGAGTAATATATCGGAACGTGCCCAGTCGTGGGGGATAACGCAGCGAAAGCTGTGCTAATACCGCATACGATCTACGGATGAAAGCGGGGGATCGCAAGACCTCGCGCGATTGGAGCGGCCGATATCAGATTAGCTAGTTGGTGGGGTAAAAGCCCACCAAGGCGACGATCTGTAGCTGGTCTGAGAGGACGACCAGCCACACTGGAACTGAGAC	c4b2c	Proteobac./Gammaproteobac./Betaproteobac.	Gammaproteobacteria/Betaproteobacteriales	Proteobac./Gammaproteobac./Betaproteobac.
bab77acfa81474363532f0c9f0bbe617	Bacteria	Proteobacteria	Gammaproteobacteria	Betaproteobacteriales	Burkholderiaceae	NA	NA	TGGCGGCATGCCTTACACATGCAAGTCGAACGGCAGCACGGGAGCAATCCTGGTGGCGAGTGGCGAACGGGTGAGTAATATATCGGAACGTGCCCAGTCGTGGGGGATAACGCAGCGAAAGCTGTGCTAATACCGCATACGATCTATGGATGAAAGCGGGGGATCGCAAGACCTCGCGCGATTGGAGCGGCCGATATCAGATTAGCTAGTTGGTGGGGTAAAAGCCCACCAAGGCCACGATCTGTAGCTGGTCTGAGAGGACGACCAGCCACACTGGAACTGAGAC	bab77	Proteobac./Gammaproteobac./Betaproteobac.	Gammaproteobacteria/Betaproteobacteriales	Proteobac./Gammaproteobac./Betaproteobac.
3ef8c7cadcb21fefd851f43bc37eedee	Bacteria	Proteobacteria	Gammaproteobacteria	Betaproteobacteriales	Burkholderiaceae	NA	NA	TGGCGGCATGCCTTACACATGCAAGTCGAACGGCAGCACGGGAGCAATCCTGGTGGCGAGTGGCGAACGGGTGAGTAATATATCGGAACGTGCCCAGTCGTGGGGGATAACGCAGCGAAAGCTGTGCTAATACCGCATACGATCTACGGATGAAAGCAGGGGATCGCAAGACCTTGCGCGATTGGAGCGGCCGATATCAGATTAGCTAGTTGGTGGGGTAAAGGCCCACCAAGGCAACGATCTGTAGCTGGTCTGAGAGGACGACCAGCCACACTGGAACTGAGAC	3ef8c	Proteobac./Gammaproteobac./Betaproteobac.	Gammaproteobacteria/Betaproteobacteriales	Proteobac./Gammaproteobac./Betaproteobac.
dc6f8270c9980bd6d63093fc76c79a16	Bacteria	Proteobacteria	Gammaproteobacteria	Betaproteobacteriales	Burkholderiaceae	NA	NA	TGGCGGCATGCCTTACACATGCAAGTCGAACGGCAGCACGGGAGCAATCCTGGTGGCGAGTGGCGAACGGGTGAGTAATATATCGGAACGTGCCCAGTCGTGGGGGATAACGCAGCGAAAGCTGTGCTAATACCGCATACGATCTACGGATGAAAGCGGGGGATCGCAAGACCTCGCGCGATTGGAGCGGCCGATATCAGATTAGCTAGTTGGTGGGGTAAAGGCCCACCAAGGCGACGATCTGTAGCTGGTCTGAGAGGACGACCAGCCACACTGGAACTGAGAC	dc6f8	Proteobac./Gammaproteobac./Betaproteobac.	Gammaproteobacteria/Betaproteobacteriales	Proteobac./Gammaproteobac./Betaproteobac.
3574dd905e32c793ba707d9b20613d41	Bacteria	Proteobacteria	Gammaproteobacteria	Betaproteobacteriales	Burkholderiaceae	NA	NA	TGGCGGCATGCCTTACACATGCAAGTCGAACGGCAGCACGGGAGTAATCCTGGTGGCGAGTGGCGAACGGGTGAGTAATATATCGGAACGTGCCCAGTCGTGGGGGATAACGCAGCGAAAGCTGTGCTAATACCGCATACGATCTACGGATGAAAGCGGGGGATCGCAAGACCTCGCGCGATTGGAGCGGCCGATATCAGATTAGCTAGTTGGTGGGGTAAAGGCCCACCAAGGCGACGATCTGTAGCTGGTCTGAGAGGACGACCAGCCACACTGGAACTGAGAC	3574d	Proteobac./Gammaproteobac./Betaproteobac.	Gammaproteobacteria/Betaproteobacteriales	Proteobac./Gammaproteobac./Betaproteobac.
a445b770523637454143bd84425ea5f6	Bacteria	Proteobacteria	Gammaproteobacteria	Betaproteobacteriales	Burkholderiaceae	Rhodoferax	uncultured bacterium	TGGCGGCATGCCTTACACATGCAAGTCGAACGGCAGCACGGGAGCAATCCTGGTGGCGAGTGGCGAACGGGTGAGTAATATATCGGAACGTACCCAGTCGTGGGGGACAACGCAGCGAAAGCTGTGCTAATACCCCATACGATCTATGGATGAAAGCGGGGGCCTCGCAAGAGCCTCGCGCGATTGGAGCGGCCGATATCAGATTAGCTGGTTGGTGGGGTAAAAGCCCACCAAGGCGACGATCTGTAGCTGGTCTGAGAGGACGACCAGCCACACTGGAACTGAGAC	a445b	Proteobac./Gammaproteobac./Betaproteobac.	Gammaproteobacteria/Betaproteobacteriales	Proteobac./Gammaproteobac./Betaproteobac.
f6e410e9c446598ffdbd7771c9ad1732	Bacteria	Proteobacteria	Gammaproteobacteria	Betaproteobacteriales	Burkholderiaceae	Rhodoferax	uncultured bacterium	TGGCGGCATGCCTTACACATGCAAGTCGAACGGCAGCACGGGAGCAATCCTGGTGGCGAGTGGCGAACGGGTGAGTAATATATCGGAACGTACCCAGTCGTTTCGGGATAACGCAGCGAAAGCTGTGCTAATACCGGATACGATCTACGGATGAAAGCGGGGGACTCGCAAGGGCCTCGCGCGATTGGAGCGGCCGATATCAGATTAGCTAGTTGGTGGGGTAAAAGCCCACCAAGGCGACGATCTGTAGCTGGTCTGAGAGGACGACCAGCCACACTGGAACTGAGAC	f6e41	Proteobac./Gammaproteobac./Betaproteobac.	Gammaproteobacteria/Betaproteobacteriales	Proteobac./Gammaproteobac./Betaproteobac.
b4ce846947fd4e0ede00f543182cfb07	Bacteria	Proteobacteria	Gammaproteobacteria	Betaproteobacteriales	Burkholderiaceae	NA	NA	TGGCGGCATGCCTTACACATGCAAGTCGAACGGCAGCACGGGAGCAATCCTGGTGGCGAGTGGCGAACGGGTGAGTAATATATCGGAACGTGCCCAGTCGTGGGGGATAACGCAGCGAAAGCTGTGCTAATACCGCATACGATCTATGGATGAAAGCGGGGGATCGCAAGACCTCGCGCGATTGGAGCGGCCGATATCAGATTAGCTAGTTGGTGGGGTAAAAGCTCACCAAGGCGACGATCTGTAGCTGGTCTGAGAGGACGACCAGCCACACTGGAACTGAGAC	b4ce8	Proteobac./Gammaproteobac./Betaproteobac.	Gammaproteobacteria/Betaproteobacteriales	Proteobac./Gammaproteobac./Betaproteobac.
d66f4ff81cae052c7840056a71a2dabc	Bacteria	Proteobacteria	Gammaproteobacteria	Betaproteobacteriales	Burkholderiaceae	NA	NA	TGGCGGCATGCCTTACACATGCAAGTCGAACGGCAGCACGGGAGCAATCCTGGTGGCGAGTGGCGAACGGGTGAGTAATATATCGGAACGTGCCCAGTCGTGGGGGATAACGCAGCGAAAGCTGTGCTAATACCGCATACGATCTACGGATGAAAGCGGGGGATCGCAAGACCTCGCGCGATTGGAGCGGCCGATATCAGATTAGCTAGTTGGTGGGGTAAAAGCTCACCAAGGCGACGATCTGTAGCTGGTCTGAGAGGACGACCAGCCACACTGGAACTGAGAC	d66f4	Proteobac./Gammaproteobac./Betaproteobac.	Gammaproteobacteria/Betaproteobacteriales	Proteobac./Gammaproteobac./Betaproteobac.
14f8a04518415a117b5746632f571ac7	Bacteria	Proteobacteria	Gammaproteobacteria	Betaproteobacteriales	Burkholderiaceae	NA	NA	TGGCGGCATGCCTTACACATGCAAGTCGAACGGCAGCACGGGAGCAATCCTGGTGGCGAGTGGCGAACGGGTGAGTAATATATCGGAACGTGCCCAGTCGTGGGGGATAACGCAGCGAAAGCTGTGCTAATACCGCATACGATCTACGGATGAAAGCGGGGGATCGCAAGACCTCGCGCGATTGGAGTGGCCGATATCAGATTAGCTAGTTGGTGGGGTAAAAGCTCACCAAGGCGACGATCTGTAGCTGGTCTGAGAGGACGACCAGCCACACTGGAACTGAGAC	14f8a	Proteobac./Gammaproteobac./Betaproteobac.	Gammaproteobacteria/Betaproteobacteriales	Proteobac./Gammaproteobac./Betaproteobac.
6211a847aab99c7502359fa0ec52a4fc	Bacteria	Proteobacteria	Gammaproteobacteria	Betaproteobacteriales	Burkholderiaceae	NA	NA	TGGCGGCATGCCTTACACATGCAAGTCGAACGGCAGCACGGGAGCAATCCTGGTGGCGAGTGGCGAACGGGTGAGTAATATATCGGAACGTGCCCAGTCGTGGGGGATAACGCAGCGAAAGCTGTGCTAATACCGCATACGATCTACGGATGAAAGCGGGGGATCGCAAGACCTCGCGCGATTGGAGCGGCCGATATCAGATTAGCTAGTTGGTGAGGTAAAGGCTCACCAAGGCGACGATCTGTAGCTGGTCTGAGAGGACGACCAGCCACACTGGAACTGAGAC	6211a	Proteobac./Gammaproteobac./Betaproteobac.	Gammaproteobacteria/Betaproteobacteriales	Proteobac./Gammaproteobac./Betaproteobac.
9ef9ad38a98dd2c325875d6ade783c24	Bacteria	Proteobacteria	Gammaproteobacteria	Betaproteobacteriales	Burkholderiaceae	NA	NA	TGGCGGCATGCCTTACACATGCAAGTCGAACGGCAGCACGGGAGCAATCCTGGTGGCGAGTGGCGAACGGGTGAGTAATATATCGGAACGTGCCCAGTCGTGGGGGATAACGCAGCGAAAGCTGTGCTAATACCGCATACGATCCATGGATGAAAGCGGGGGATCGCAAGACCTCGCGCGATTGGAGCGGCCGATATCAGATTAGCTAGTTGGTGAGGTAAAGGCTCACCAAGGCGACGATCTGTAGCTGGTCTGAGAGGACGACCAGCCACACTGGAACTGAGAC	9ef9a	Proteobac./Gammaproteobac./Betaproteobac.	Gammaproteobacteria/Betaproteobacteriales	Proteobac./Gammaproteobac./Betaproteobac.
e6d9fecf8f3e217758116c8e4b86ef37	Bacteria	Proteobacteria	Gammaproteobacteria	Betaproteobacteriales	Burkholderiaceae	NA	NA	TGGCGGCATGCCTTACACATGCAAGTCGAACGGCAGCACGGGAGCAATCCTGGTGGCGAGTGGCGAACGGGTGAGTAATATATCGGAACGTGCCCAGTCGTGGGGGATAACGCAGCGAAAGCTGTGCTAATACCGCATACGATCTATGGATGAAAGCGGGGGATCGCAAGACCTCGCGCGATTGGAGCGGCCGATATCAGATTAGCTAGTTGGTGAGGTAAAGGCTCACCAAGGCGACGATCTGTAGCTGGTCTGAGAGGACGACCAGCCACACTGGAACTGAGAC	e6d9f	Proteobac./Gammaproteobac./Betaproteobac.	Gammaproteobacteria/Betaproteobacteriales	Proteobac./Gammaproteobac./Betaproteobac.
b1e2b8e950438bbb1c33e29d799670af	Bacteria	Proteobacteria	Gammaproteobacteria	Betaproteobacteriales	Burkholderiaceae	NA	NA	TGGCGGCATGCCTTACACATGCAAGTCGAACGGCAGCACGGGAGCAATCCTGGTGGCGAGTGGCGAACGGGTGAGTAATATATCGGAACGTGCCCAGTCGTGGGGGATAACGCAGCGAAAGCTGTGCTAATACCGCATACGATCTCTGGATGAAAGCGGGGGACTCGCAAGGGCCTCGCGCGATTGGAGCGGCCGATATCAGATTAGGTAGTTGGTGAGGTAAAGGCTCACCAAGCCGACGATCTGTAGCTGGTCTGAGAGGACGACCAGCCACACTGGAACTGAGAC	b1e2b	Proteobac./Gammaproteobac./Betaproteobac.	Gammaproteobacteria/Betaproteobacteriales	Proteobac./Gammaproteobac./Betaproteobac.
673163e57c7963cc0fdb74180207c223	Bacteria	Proteobacteria	Gammaproteobacteria	Betaproteobacteriales	Burkholderiaceae	NA	NA	TGGCGGCATGCCTTACACATGCAAGTCGAACGGCAGCACGGGAGCAATCCTGGTGGCGAGTGGCGAACGGGTGAGTAATATATCGGAACGTGCCCAGTCGTGGGGGATAACGCAGCGAAAGCTGTGCTAATACCGCATACGATCTATGGATGAAAGCGGGGGACCGTAAGGCCTCGCGCGATTGGAGCGGCCGATATCAGATTAGCTAGTTGGTGAGGTAAAGGCTCACCAAGGCGACGATCTGTAGCTGGTCTGAGAGGACGACCAGCCACACTGGAACTGAGAC	67316	Proteobac./Gammaproteobac./Betaproteobac.	Gammaproteobacteria/Betaproteobacteriales	Proteobac./Gammaproteobac./Betaproteobac.
9c5b120e7be4d1f2ae0fb2378cd5a7fb	Bacteria	Proteobacteria	Gammaproteobacteria	Betaproteobacteriales	Burkholderiaceae	NA	NA	TGGCGGCATGCCTTACACATGCAAGTCGAACGGCAGCACGGGAGCAATCCTGGTGGCGAGTGGCGAACGGGTGAGTAATATATCGGAACGTGCCCAGTCGTGGGGGATAACGCAGCGAAAGCTGTGCTAATACCGCATACGATCTACGGATGAAAGCGGGGGACCGCAAGGCCTCGCGCGATTGGAGCGGCCGATATCAGATTAGCTTGTTGGTGGGGTAAAAGCCCACCAAGGCGACGATCTGTAGCTGGTCTGAGAGGACGACCAGCCACACTGGAACTGAGAC	9c5b1	Proteobac./Gammaproteobac./Betaproteobac.	Gammaproteobacteria/Betaproteobacteriales	Proteobac./Gammaproteobac./Betaproteobac.
7f3a326e44df1ab93e3d36592cd04310	Bacteria	Proteobacteria	Gammaproteobacteria	Betaproteobacteriales	Burkholderiaceae	Rhodoferax	NA	TGGCGGCATGCCTTACACATGCAAGTCGAACGGCAGCACGGGAGCAATCCTGGTGGCGAGTGGCGAACGGGTGAGTAATATATCGGAACGTGCCCAGTCGTGGGGGATAACGCAGCGAAAGCTGTGCTAATACCGCATACGATCTATGGATGAAAGCGGGGGACCGTAAGGCCTCGCGCGATTGGAGCGGCCGATATCAGATTAGCTTGTTGGTGGGGTAAAAGCCCACCAAGGCGACGATCTGTAGCTGGTCTGAGAGGACGACCAGCCACACTGGAACTGAGAC	7f3a3	Proteobac./Gammaproteobac./Betaproteobac.	Gammaproteobacteria/Betaproteobacteriales	Proteobac./Gammaproteobac./Betaproteobac.
371e392e15b0ff341f0be73bf475df2b	Bacteria	Proteobacteria	Gammaproteobacteria	Betaproteobacteriales	Burkholderiaceae	Rhodoferax	NA	TGGCGGCATGCCTTACACATGCAAGTCGAACGGCAGCACGGGAGCAATCCTGGTGGCGAGTGGCGAACGGGTGAGTAATATATCGGAACGTGCCCAGTCGTGGGGGATAACGCAGCGAAAGCTGTGCTAATACCGCATACGATCTCTGGATGAAAGCGGGGGACCGTAAGGCCTCGCGCGATTGGAGCGGCCGATATCAGATTAGCTAGTTGGTGGGGTAAAAGCCCACCAAGGCGACGATCTGTAGCTGGTCTGAGAGGACGACCAGCCACACTGGAACTGAGAC	371e3	Proteobac./Gammaproteobac./Betaproteobac.	Gammaproteobacteria/Betaproteobacteriales	Proteobac./Gammaproteobac./Betaproteobac.
23991138ba344a4f8b7eee8b04254202	Bacteria	Proteobacteria	Gammaproteobacteria	Betaproteobacteriales	Burkholderiaceae	Rhodoferax	uncultured bacterium	TGGCGGCATGCCTTACACATGCAAGTCGAACGGCAGCACGGGAGCAATCCTGGTGGCGAGTGGCGAACGGGTGAGTAATATATCGGAACGTGCCCAGTCGTGGGGGATAACGCAGCGAAAGCTGTGCTAATACCGCATACGATCTATGGATGAAAGCGGGGGACTCGCAAGGGCCTCGCGCGATTGGAGCGGCCGATATCAGATTAGCTAGTTGGTGGGGTAAAAGCCCACCAAGGCGACGATCTGTAGCTGGTCTGAGAGGACGACCAGCCACACTGGAACTGAGAC	23991	Proteobac./Gammaproteobac./Betaproteobac.	Gammaproteobacteria/Betaproteobacteriales	Proteobac./Gammaproteobac./Betaproteobac.
a994af763fba5d4456f5b3834f0c8981	Bacteria	Proteobacteria	Gammaproteobacteria	Betaproteobacteriales	Burkholderiaceae	Rhodoferax	uncultured bacterium	TGGCGGCATGCCTTACACATGCAAGTCGAACGGCAGCACGGGAGCAATCCTGGTGGCGAGTGGCGAACGGGTGAGTAATATATCGGAACGTGCCCAGTCGTGGGGGATAACGCAGCGAAAGCTGTGCTAATACCGCATACGATCTACGGATGAAAGCGGGGGACTCGCAAGGGCCTCGCGCGATTGGAGCGGCCGATATCAGATTAGCTAGTTGGTGGGGTAAAAGCCCACCAAGGCGACGATCTGTAGCTGGTCTGAGAGGACGACCAGCCACACTGGAACTGAGAC	a994a	Proteobac./Gammaproteobac./Betaproteobac.	Gammaproteobacteria/Betaproteobacteriales	Proteobac./Gammaproteobac./Betaproteobac.
49c31a54b253c5a7c8b15bce993c1f63	Bacteria	Proteobacteria	Gammaproteobacteria	Betaproteobacteriales	Burkholderiaceae	Rhodoferax	NA	TGGCGGCATGCCTTACACATGCAAGTCGAACGGCAGCACGGGAGCAATCCTGGTGGCGAGTGGCGAACGGGTGAGTAATATATCGGAACGTGCCCAGTCGTGGGGGATAACGCAGCGAAAGCTGTGCTAATACCGCATACGATCTACGGATGAAAGCGGGGGACTCGCAAGGGCCTCGCGCGATTGGAGCGGCCGATATCAGATTAGCTAGTTGGTGGGGTAAAGGCCCACCAAGGCGACGATCTGTAGCTGGTCTGAGAGGACGACCAGCCACACTGGAACTGAGAC	49c31	Proteobac./Gammaproteobac./Betaproteobac.	Gammaproteobacteria/Betaproteobacteriales	Proteobac./Gammaproteobac./Betaproteobac.
98949500401e1a4bfe041ea9db1d9fd3	Bacteria	Proteobacteria	Gammaproteobacteria	Betaproteobacteriales	Burkholderiaceae	Rhodoferax	NA	TGGCGGCATGCCTTACACATGCAAGTCGAACGGCAGCACGGGAGCAATCCTGGTGGCGAGTGGCGAACGGGTGAGTAATATATCGGAACGTGCCCAGTCGTGGGGGATAACGCAGCGAAAGCTGTGCTAATACCGCATACGATCTACGGATGAAAGCGGGGGACTCGCAAGGGCCTCGCGCGATTGGAGCGGCCGATATCAGATTAGCTAGTTGGTGAGGTAAAGGCTCACCAAGGCGACGATCTGTAGCTGGTCTGAGAGGACGACCAGCCACACTGGAACTGAGAC	98949	Proteobac./Gammaproteobac./Betaproteobac.	Gammaproteobacteria/Betaproteobacteriales	Proteobac./Gammaproteobac./Betaproteobac.
e4b15a5ec20d17032ef2896eee1f7435	Bacteria	Proteobacteria	Gammaproteobacteria	Betaproteobacteriales	Burkholderiaceae	NA	NA	TGGCGGCATGCCTTACACATGCAAGTCGAACGGCAGCACGGGAGCAATCCTGGTGGCGAGTGGCGAACGGGTGAGTAATATATCGGAACGTGCCCAGTCGTGGGGGATAACGCAGCGAAAGCTGTGCTAATACCGCATACGATCTATGGATGAAAGCGGGGGACTCGCAAGGGCCTCGCGCGATTGGAGCGGCCGATATCAGATTAGCTAGTTGGTGAGGTAAAGGCTCACCAAGGCGACGATCTGTAGCTGGTCTGAGAGGACGACCAGCCACACTGGAACTGAGAC	e4b15	Proteobac./Gammaproteobac./Betaproteobac.	Gammaproteobacteria/Betaproteobacteriales	Proteobac./Gammaproteobac./Betaproteobac.
8c5c1a59406b51493ba83f2c3e57a137	Bacteria	Proteobacteria	Gammaproteobacteria	Betaproteobacteriales	Burkholderiaceae	Rhodoferax	uncultured bacterium	TGGCGGCATGCCTTACACATGCAAGTCGAACGGCAGCACGGGAGCAATCCTGGTGGCGAGTGGCGAACGGGTGAGTAATATATCGGAACGTGCCCAGTCGTGGGGGATAACGCAGCGAAAGCTGTGCTAATACCGCATACGATCTCTGGATGAAAGCGGGGGACTCGCAAGGGCCTCGCGCGATTGGAGCGGCCGATATCAGATTAGCTAGTTGGTGGGGTAAAAGCCCACCAAGGCGACGATCTGTAGCTGGTCTGAGAGGACGACCAGCCACACTGGAACTGAGAC	8c5c1	Proteobac./Gammaproteobac./Betaproteobac.	Gammaproteobacteria/Betaproteobacteriales	Proteobac./Gammaproteobac./Betaproteobac.
7525939da59b6d4d2b15f22fa5f6e388	Bacteria	Proteobacteria	Gammaproteobacteria	Betaproteobacteriales	Burkholderiaceae	Rhodoferax	uncultured bacterium	TGGCGGCATGCCTTACACATGCAAGTCGAACGGCAGCACGGGAGCAATCCTGGTGGCGAGTGGCGAACGGGTGAGTAATATATCGGAACGTGCCCAGTCGTGGGGGATAACGCAGCGAAAGCTGTGCTAATACCGCATACGATCTCTGGATGAAAGCGGGGGACTCAGCAATGGGCCTCGCGCGATTGGAGCGGCCGATATCAGATTAGCTAGTTGGTGGGGTAAAAGCCCACCAAGGCGACGATCTGTAGCTGGTCTGAGAGGACGACCAGCCACACTGGAACTGAGAC	75259	Proteobac./Gammaproteobac./Betaproteobac.	Gammaproteobacteria/Betaproteobacteriales	Proteobac./Gammaproteobac./Betaproteobac.
c008d96d73fcf1d7c4c2202c835c2528	Bacteria	Proteobacteria	Gammaproteobacteria	Betaproteobacteriales	Burkholderiaceae	NA	NA	TGGCGGCATGCCTTACACATGCAAGTCGAACGGCAGCACGGGAGCAATCCTGGTGGCGAGTGGCGAACGGGTGAGTAATATATCGGAACGTGCCCAGTCGTGGGGGATAACTACTCGAAAGAGTGGCTAATACCGCATACGATCTGCGGATGAAAGCGGGGGACCTGAGAGGGCCTCGCGCGATTGGAGCGGCCGATATCAGATTAGGTAGTTGGTGGGGTAAAAGCCCACCAAGCCTGCGATCTGTAGCTGGTCTGAGAGGACGACCAGCCACACTGGAACTGAGAC	c008d	Proteobac./Gammaproteobac./Betaproteobac.	Gammaproteobacteria/Betaproteobacteriales	Proteobac./Gammaproteobac./Betaproteobac.
b3161801ff486cfa815a52d34e1919b8	Bacteria	Proteobacteria	Gammaproteobacteria	Betaproteobacteriales	Burkholderiaceae	NA	NA	TGGCGGCATGCCTTACACATGCAAGTCGAACGGCAGCACGGGAGCAATCCTGGTGGCGAGTGGCGAACGGGTGAGTAATATATCGGAACGTGCCCAGTCGTGGGGGATAACTACTCGAAAGAGTGGCTAATACCGCATACGATCTGCGGATGAAAGCGGGGGACTCGTAAGGGCCTCGCGCGATTGGAGCGGCCGATATCAGATTAGGTAGTTGGTGGGGTAAAAGCCCACCAAGCCTGCGATCTGTAGCTGGTCTGAGAGGACGACCAGCCACACTGGAACTGAGAC	b3161	Proteobac./Gammaproteobac./Betaproteobac.	Gammaproteobacteria/Betaproteobacteriales	Proteobac./Gammaproteobac./Betaproteobac.
1e2af9c51ab51e068da3c7d0c0d22b86	Bacteria	Proteobacteria	Gammaproteobacteria	Betaproteobacteriales	Burkholderiaceae	NA	NA	TGGCGGCATGCCTTACACATGCAAGTCGAACGGCAGCACGGGAGCAATCCTGGTGGCGAGTGGCGAACGGGTGAGTAATATATCGGAACGTGCCCAGTCGTGGGGGATAACTACTCGAAAGAGTGGCTAATACCGCATACGATCTGCGGATGAAAGCGGGGGACTCGTAAGGGCCTCGCGCGATTGGAGCGGCCGATAGCAGATTAGGTAGTTGGTGGGGTAAAGGCCCACCAAGCCTGCGATCTGTAGCTGGTCTGAGAGGACGACCAGCCACACTGGAACTGAGAC	1e2af	Proteobac./Gammaproteobac./Betaproteobac.	Gammaproteobacteria/Betaproteobacteriales	Proteobac./Gammaproteobac./Betaproteobac.
d70d649f36dcc0370c8a144592e5619d	Bacteria	Proteobacteria	Gammaproteobacteria	Betaproteobacteriales	Burkholderiaceae	NA	NA	TGGCGGCATGCCTTACACATGCAAGTCGAACGGCAGCACGGGAGCAATCCTGGTGGCGAGTGGCGAACGGGTGAGTAATATATCGGAACGTGCCCAGTCGTGGGGGATAACGCAGCGAAAGTTGTGCTAATACCGCATACGATCTATGGATGAAAGCGGGGGATCGCAAGACCTCGCGCGATTGGAGCGGCCGATATCAGATTAGGTTGTTGGTGAGGTAAAAGCTCACCAAGCCTGCGATCTGTAGCTGGTCTGAGAGGACGACCAGCCACACTGGAACTGAGAC	d70d6	Proteobac./Gammaproteobac./Betaproteobac.	Gammaproteobacteria/Betaproteobacteriales	Proteobac./Gammaproteobac./Betaproteobac.
00b73aeac8c2ae369d35d02cdcb531cd	Bacteria	Proteobacteria	Gammaproteobacteria	Betaproteobacteriales	Burkholderiaceae	NA	NA	TGGCGGCATGCCTTACACATGCAAGTCGAACGGCAGCACGGGAGCAATCCTGGTGGCGAGTGGCGAACGGGTGAGTAATATATCGGAACGTGCCCAGTCGTGGGGGATAACGTAGCGAAAGCTACGCTAATACCGCATACGATCTACGGATGAAAGCGGGGGACTCGCAAGAGCCTCGCGCGATTGGAGCGGCCGATATCAGATTAGGTTGTTGGTGAGGTAAAAGCTCACCAAGCCTGCGATCTGTAGCTGGTCTGAGAGGACGACCAGCCACACTGGAACTGAGAC	00b73	Proteobac./Gammaproteobac./Betaproteobac.	Gammaproteobacteria/Betaproteobacteriales	Proteobac./Gammaproteobac./Betaproteobac.
53a5f48aeb7f79bb638167b593cf2d8a	Bacteria	Proteobacteria	Gammaproteobacteria	Betaproteobacteriales	Burkholderiaceae	NA	NA	TGGCGGCATGCCTTACACATGCAAGTCGAACGGCAGCACGGGAGCAATCCTGGTGGCGAGTGGCGAACGGGTGAGTAATGTATCGGAACGTGCCCAGTCGTGGGGGATAACGCAGCGAAAGCTGTGCTAATACCGCATACGATCTATGGATGAAAGCGGGGGATCGCAAGACCTCGCGCGACTGGAGCGGCCGATATCAGATTAGCTAGTTGGTGGGGTAAAGGCTCACCAAGGCGACGATCTGTAGCTGGTCTGAGAGGACGACCAGCCACACTGGAACTGAGAC	53a5f	Proteobac./Gammaproteobac./Betaproteobac.	Gammaproteobacteria/Betaproteobacteriales	Proteobac./Gammaproteobac./Betaproteobac.
cf2ceb84007912620494e3f1f453edfc	Bacteria	Proteobacteria	Gammaproteobacteria	Betaproteobacteriales	Burkholderiaceae	NA	NA	TGGCGGCATGCCTTACACATGCAAGTCGAACGGCAGCACGGGAGCAATCCTGGTGGCGAGTGGCGAACGGGTGAGTAATGTATCGGAACGTGCCCAGTCGTGGGGGATAACGCAGCGAAAGCTGTGCTAATACCGCATACGATCTATGGATGAAAGCGGGGGATCGCAAGACCTCGCGCGAATGGAGCGGCCGATATCAGATTAGCTAGTTGGTGGGGTAAAGGCTCACCAAGGCGACGATCTGTAGCTGGTCTGAGAGGACGACCAGCCACACTGGAACTGAGAC	cf2ce	Proteobac./Gammaproteobac./Betaproteobac.	Gammaproteobacteria/Betaproteobacteriales	Proteobac./Gammaproteobac./Betaproteobac.
b42840cf18399d265ef6c76d05326079	Bacteria	Proteobacteria	Gammaproteobacteria	Betaproteobacteriales	Burkholderiaceae	NA	NA	TGGCGGCATGCCTTACACATGCAAGTCGAACGGCAGCACGGGAGCAATCCTGGTGGCGAGTGGCGAACGGGTGAGTAATATATCGGAACGTGCCCAATCGTGGGGGATAACGCAGCGAAAGCTGTGCTAATACCGCATACGATCTACGGATGAAAGCGGGGGATCGCAAGACCTCGCGCGAGTGGAGCGGCCGATATCAGATTAGCTTGTTGGTGGGGTAAAAGCCCACCAAGGCGACGATCTGTAGCTGGTCTGAGAGGACGACCAGCCACACTGGAACTGAGAC	b4284	Proteobac./Gammaproteobac./Betaproteobac.	Gammaproteobacteria/Betaproteobacteriales	Proteobac./Gammaproteobac./Betaproteobac.
cd68c7f9c070d45bb8b5db4395a887e9	Bacteria	Proteobacteria	Gammaproteobacteria	Betaproteobacteriales	Burkholderiaceae	Limnohabitans	uncultured bacterium	TGGCGGAATGCTTTACACATGCAAGTCGAACGGCAGCACGGACTTCGGTCTGGTGGCGAGTGGCGAACGGGTGAGTAATATATCGGAACGTGCCCAGTCGTGGGGGATAACGTAGTGAAAATTACGCTAATACCGCATACGATCTACGGATGAAAGCGGGGGATCGCAAGACCTCGCGCGATTGGAGCGGCCGATATCAGATTAGGTAGTTGGTGAGGTAAAGGCTCACCAAGCCAACGATCTGTAGCTGGTCTGAGAGGACGACCAGCCACACTGGAACTGAGAC	cd68c	Proteobac./Gammaproteobac./Betaproteobac.	Gammaproteobacteria/Betaproteobacteriales	Proteobac./Gammaproteobac./Betaproteobac.
db627583184464d325bfbe097aa41652	Bacteria	Proteobacteria	Gammaproteobacteria	Betaproteobacteriales	Burkholderiaceae	Limnohabitans	uncultured bacterium	TGGCGGAATGCTTTACACATGCAAGTCGAACGGCAGCACGGACTTCGGTCTGGTGGCGAGTGGCGAACGGGTGAGTAATATATCGGAACGTGCCCAGTCGTGGGGGATAACGTAGTGAAAATTACGCTAATACCGCATACGATCTAAGGATGAAAGCGGGGGATCGCAAGACCTCGCGCGATTGGAGCGGCCGATATCAGATTAGGTAGTTGGTGAGGTAAAGGCTCACCAAGCCCGCGATCTGTAGCTGGTCTGAGAGGACGACCAGCCACACTGGAACTGAGAC	db627	Proteobac./Gammaproteobac./Betaproteobac.	Gammaproteobacteria/Betaproteobacteriales	Proteobac./Gammaproteobac./Betaproteobac.
44ced78f39ee4002be4ae1eab27d13d7	Bacteria	Proteobacteria	Gammaproteobacteria	Betaproteobacteriales	Burkholderiaceae	Limnohabitans	uncultured bacterium	TGGCGGAATGCTTTACACATGCAAGTCGAACGGCAGCACGGACTTCGGTCTGGTGGCGAGTGGCGAACGGGTGAGTAATATATCGGAACGTGCCCAGTCGTGGGGGATAACGTAGTGAAAATTACGCTAATACCGCATACGATCTAAGGATGAAAGCGGGGGATCGCAAGACCTCGCGCGATTGGAGCGGCCGATATCAGATTAGGTAGTTGGTGAGGTAAAGGCTCACCAAGCCAACGATCTGTAGCTGGTCTGAGAGGACGACCAGCCACACTGGAACTGAGAC	44ced	Proteobac./Gammaproteobac./Betaproteobac.	Gammaproteobacteria/Betaproteobacteriales	Proteobac./Gammaproteobac./Betaproteobac.
2b43452dcb6746ae9e9bf9683a4b4ebd	Bacteria	Proteobacteria	Gammaproteobacteria	Betaproteobacteriales	Burkholderiaceae	Limnohabitans	uncultured bacterium	TGGCGGAATGCTTTACACATGCAAGTCGAACGGCAGCACGGACTTCGGTCTGGTGGCGAGTGGCGAACGGGTGAGTAATATATCGGAACGTGCCCAGTCGTGGGGGATAACGTAGTGAAAATTACGCTAATACCGCATACGATCTATGGATGAAAGCGGGGGATCGCAAGACCTCGCGCGATTGGAGCGGCCGATATCAGATTAGGTAGTTGGTGAGGTAAAGGCTCACCAAGCCGACGATCTGTAGCTGGTCTGAGAGGACGACCAGCCACACTGGAACTGAGAC	2b434	Proteobac./Gammaproteobac./Betaproteobac.	Gammaproteobacteria/Betaproteobacteriales	Proteobac./Gammaproteobac./Betaproteobac.
3f7fc9093f742f2bf246d1fb55a8e82e	Bacteria	Proteobacteria	Gammaproteobacteria	Betaproteobacteriales	Burkholderiaceae	Limnohabitans	uncultured bacterium	TGGCGGAATGCTTTACACATGCAAGTCGAACGGCAGCACGGACTTCGGTCTGGTGGCGAGTGGCGAACGGGTGAGTAATATATCGGAACGTGCCCAGTCGTGGGGGATAACGTAGTGAAAATTACGCTAATACCGCATACGATCTATGGATGAAAGCGGGGGATCGCAAGACCTCGCGCGATTGGAGCGGCCGATATCAGATTAGGTAGTTGGTGGGGTAAAGGCTCACCAAGCCGACGATCTGTAGCTGGTCTGAGAGGACGACCAGCCACACTGGAACTGAGAC	3f7fc	Proteobac./Gammaproteobac./Betaproteobac.	Gammaproteobacteria/Betaproteobacteriales	Proteobac./Gammaproteobac./Betaproteobac.
0328d1005199c631f564746f5fb12694	Bacteria	Proteobacteria	Gammaproteobacteria	Betaproteobacteriales	Burkholderiaceae	Limnohabitans	uncultured bacterium	TGGCGGAATGCTTTACACATGCAAGTCGAACGGCAGCATGGACTTCGGTCTGGTGGCGAGTGGCGAACGGGTGAGTAATATATCGGAACGTGCCCAGTCGTGGGGGATAACGTAGTGAAAATTACGCTAATACCGCATACGATCTATGGATGAAAGCGGGGGACTCGCAAGGGCCTCGCGCGATTGGAGCGGCCGATATCAGATTAGGTAGTTGGTGGGGTAAAGGCTCACCAAGCCGACGATCTGTAGCTGGTCTGAGAGGACGACCAGCCACACTGGAACTGAGAC	0328d	Proteobac./Gammaproteobac./Betaproteobac.	Gammaproteobacteria/Betaproteobacteriales	Proteobac./Gammaproteobac./Betaproteobac.
e994570d5d696190e49afad84818ac0f	Bacteria	Proteobacteria	Gammaproteobacteria	Betaproteobacteriales	Burkholderiaceae	Limnohabitans	uncultured bacterium	TGGCGGAATGCTTTACACATGCAAGTCGAACGGCAGCACGGACTTCGGTCTGGTGGCGAGTGGCGAACGGGTGAGTAATATATCGGAACGTGCCCAGTCGTGGGGGATAACGTAGTGAAAATTACGCTAATACCGCATACGATCTATGGATGAAAGCGGGGGACTCGCAAGGGCCTCGCGCGATTGGAGCGGCCGATATCAGATTAGGTAGTTGGTGGGGTAAAAGCTCACCAAGCCGACGATCTGTAGCTGGTCTGAGAGGACGACCAGCCACACTGGAACTGAGAC	e9945	Proteobac./Gammaproteobac./Betaproteobac.	Gammaproteobacteria/Betaproteobacteriales	Proteobac./Gammaproteobac./Betaproteobac.
dc914017c3aed786b5bad5e7d06909f6	Bacteria	Proteobacteria	Gammaproteobacteria	Betaproteobacteriales	Burkholderiaceae	NA	NA	TGGCGGAATGCTTTACACATGCAAGTCGAACGGCAGCACGGACTTCGGTCTGGTGGCGAGTGGCGAACGGGTGAGTAATATATCGGAACGTGCCCAGTCGTGGGGGATAACGTAGTGAAAATTACGCTAATACCGCATACGATCTATGGATGAAAGCGGGGGACCGTAAGGCCTCGCGCGATTGGAGCGGCCGATATCAGATTAGGTAGTTGGTGGGGTAAAAGCTCACCAAGCCGACGATCTGTAGCTGGTCTGAGAGGACGACCAGCCACACTGGAACTGAGAC	dc914	Proteobac./Gammaproteobac./Betaproteobac.	Gammaproteobacteria/Betaproteobacteriales	Proteobac./Gammaproteobac./Betaproteobac.
72201a10c74537f4fc4fe714bbc8dde2	Bacteria	Proteobacteria	Gammaproteobacteria	Betaproteobacteriales	Burkholderiaceae	NA	NA	TGGCGGAATGCTTTACACATGCAAGTCGAACGGCAGCACGGACTTCGGTCTGGTGGCGAGTGGCGAACGGGTGAGTAATATATCGGAACGTGCCCAGTCGTGGGGGATAACGTAGTGAAAATTACGCTAATACCGCATACGATCTATGGATGAAAGCGGGGGACCGTAAGGCCTCGCGCGATTGGAGCGGCCGATATCAGATTAGGTAGTTGGTGGGGTAAAGGCTCACCAAGCCGACGATCTGTAGCTGGTCTGAGAGGACGACCAGCCACACTGGAACTGAGAC	72201	Proteobac./Gammaproteobac./Betaproteobac.	Gammaproteobacteria/Betaproteobacteriales	Proteobac./Gammaproteobac./Betaproteobac.
aba99691a72768152cdb0b9cd6460d89	Bacteria	Proteobacteria	Gammaproteobacteria	Betaproteobacteriales	Burkholderiaceae	Limnohabitans	uncultured bacterium	TGGCGGAATGCTTTACACATGCAAGTCGAACGGCAGCACGGACTTCGGTCTGGTGGCGAGTGGCGAACGGGTGAGTAATATATCGGAACGTGCCCAGTCGTGGGGGATAACGTAGTGAAAATTACGCTAATACCGCATACGATCTATGGATGAAAGCGGGGGACTCGCAAGGGCCTCGCGCGATTGGAGCGGCCGATATCAGATTAGGTAGTTGGTGGGGTAAAGGCTCACCAAGCCGACGATCTGTAGCTGGTCTGAGAGGGCGACCAGCCACACTGGAACTGAGAC	aba99	Proteobac./Gammaproteobac./Betaproteobac.	Gammaproteobacteria/Betaproteobacteriales	Proteobac./Gammaproteobac./Betaproteobac.
59cdb6eb3e9ad57b33da561008f42358	Bacteria	Proteobacteria	Gammaproteobacteria	Betaproteobacteriales	Burkholderiaceae	Limnohabitans	uncultured bacterium	TGGCGGAATGCTTTACACATGCAAGTCGAACGGCAGCACGGACTTCGGTCTGGTGGCGAGTGGCGAACGGGTGAGTAATATATCGGAACGTGCCCAGTCGTGGGGGATAACGTAGTGAAAATTACGCTAATACCGCATACGATCTATGGATGAAAGCGGGGGACTCGCAAGGGCCTCGCGCGATTGGAGCGGCCGATATCAGATTAGGTAGTTGGTGGGGTAAAGGCTCACCAAGCCGACGATCTGTAGCTGGTCTGAGAGGACGACCAGCCACACTGGAACTGAGAC	59cdb	Proteobac./Gammaproteobac./Betaproteobac.	Gammaproteobacteria/Betaproteobacteriales	Proteobac./Gammaproteobac./Betaproteobac.
d56a2a663937322e951f79d91b59bc41	Bacteria	Proteobacteria	Gammaproteobacteria	Betaproteobacteriales	Burkholderiaceae	Limnohabitans	uncultured bacterium	TGGCGGAATGCTTTACACATGCAAGTCGAACGGCAGCACGGACTTCGGTCTGGTGGCGAGTGGCGAACGGGTGAGTAATATATCGGAACGTGCCCGGTCGTGGGGGATAACGTAGTGAAAATTACGCTAATACCGCATACGATCTATGGATGAAAGCGGGGGACTCGCAAGGGCCTCGCGCGATTGGAGCGGCCGATATCAGATTAGGTAGTTGGTGGGGTAAAGGCTCACCAAGCCGACGATCTGTAGCTGGTCTGAGAGGACGACCAGCCACACTGGAACTGAGAC	d56a2	Proteobac./Gammaproteobac./Betaproteobac.	Gammaproteobacteria/Betaproteobacteriales	Proteobac./Gammaproteobac./Betaproteobac.
1b0101babe2a4d41fa5c3a2c9c087026	Bacteria	Proteobacteria	Gammaproteobacteria	Betaproteobacteriales	Burkholderiaceae	Limnohabitans	uncultured bacterium	TGGCGGAATGCTTTACACATGCAAGTCGAACGGCAGCACGGACTTCGGTCTGGTGGTGAGTGGCGAACGGGTGAGTAATATATCGGAACGTGCCCAGTCGTGGGGGATAACGTAGTGAAAATTACGCTAATACCGCATACGATCTATGGATGAAAGCGGGGGACTCGCAAGGGCCTCGCGCGATTGGAGCGGCCGATATCAGATTAGGTAGTTGGTGGGGTAAAGGCTCACCAAGCCGACGATCTGTAGCTGGTCTGAGAGGACGACCAGCCACACTGGAACTGAGAC	1b010	Proteobac./Gammaproteobac./Betaproteobac.	Gammaproteobacteria/Betaproteobacteriales	Proteobac./Gammaproteobac./Betaproteobac.
d9ef27b3253e25d95c11872f185e32ff	Bacteria	Proteobacteria	Gammaproteobacteria	Betaproteobacteriales	Burkholderiaceae	Limnohabitans	uncultured bacterium	TGGCGGAATGCTTTACACATGCAAGTCGAACGGCAGCACGGACTTCGGTCTGGTGGCGAGTGGCGAACGGGTGAGTAATATATCGGAACGTGCCCAGTCGTGGGGGATAACGTAGTGAAAATTACGCTAATACCGCATACGATCTATGGATGAAAGCGGGGGACTCGCAAGGGCCTCGTGCGATTGGAGCGGCCGATATCAGATTAGGTAGTTGGTGGGGTAAAGGCTCACCAAGCCGACGATCTGTAGCTGGTCTGAGAGGACGACCAGCCACACTGGAACTGAGAC	d9ef2	Proteobac./Gammaproteobac./Betaproteobac.	Gammaproteobacteria/Betaproteobacteriales	Proteobac./Gammaproteobac./Betaproteobac.
f8c85be9a25c0c000bb46c78257b6ef9	Bacteria	Proteobacteria	Gammaproteobacteria	Betaproteobacteriales	Burkholderiaceae	Limnohabitans	uncultured bacterium	TGGCGGAATGCTTTACACATGCAAGTCGAACGGCAGCACGGACTTCGGTTTGGTGGCGAGTGGCGAACGGGTGAGTAATATATCGGAACGTGCCCAGTCGTGGGGGATAACGTAGTGAAAATTACGCTAATACCGCATACGATCTATGGATGAAAGCGGGGGACTCGCAAGGGCCTCGCGCGATTGGAGCGGCCGATATCAGATTAGGTAGTTGGTGGGGTAAAGGCTCACCAAGCCGACGATCTGTAGCTGGTCTGAGAGGACGACCAGCCACACTGGAACTGAGAC	f8c85	Proteobac./Gammaproteobac./Betaproteobac.	Gammaproteobacteria/Betaproteobacteriales	Proteobac./Gammaproteobac./Betaproteobac.
aea4d425fcdf8a0f380c3b5e3b18f1d8	Bacteria	Proteobacteria	Gammaproteobacteria	Betaproteobacteriales	Burkholderiaceae	Limnohabitans	uncultured bacterium	TGGCGGAATGCTTTACACATGCAAGTCGAACGGCAGCACGGACTTCGGTCTGGTGGCGAGTGGCGAACGGGTGAGTAATATATCGGAACGTGCCCAGTCGTGGGGGATAACGTAGTGAAAATTACGCTAATACCGCATACGATCTAAGGATGAAAGCGGGGGATCGCAAGACCTCGCGCGATTGGAGCGGCCGATATCAGATTAGGTAGTTGGTGGGGTAAAGGCTCACCAAGCCGACGATCTGTAGCTGGTCTGAGAGGACGACCAGCCACACTGGAACTGAGAC	aea4d	Proteobac./Gammaproteobac./Betaproteobac.	Gammaproteobacteria/Betaproteobacteriales	Proteobac./Gammaproteobac./Betaproteobac.
98099afb8c3862829af8f12b345c5195	Bacteria	Proteobacteria	Gammaproteobacteria	Betaproteobacteriales	Burkholderiaceae	Limnohabitans	uncultured bacterium	TGGCGGAATGCTTTACACATGCAAGTCGAACGGCAGCACGGACTTCGGTCTGGTGGCGAGTGGCGAACGGGTGAGTAATATATCGGAACGTGCCCAGTCGTGGGGGATAACGTAGTGAAAATTACGCTAATACCGTATACGATCTAAGGATGAAAGCGGGGGATCGCAAGACCTCGCGCGATTGGAGCGGCCGATATCAGATTAGGTAGTTGGTGGGGTAAAGGCTCACCAAGCCGACGATCTGTAGCTGGTCTGAGAGGACGACCAGCCACACTGGAACTGAGAC	98099	Proteobac./Gammaproteobac./Betaproteobac.	Gammaproteobacteria/Betaproteobacteriales	Proteobac./Gammaproteobac./Betaproteobac.
d02097010157c66b9d2580a600345024	Bacteria	Proteobacteria	Gammaproteobacteria	Betaproteobacteriales	Burkholderiaceae	Limnohabitans	uncultured bacterium	TGGCGGAATGCTTTACACATGCAAGTCGAACGGCAGCACGGACTTCGGTCTGGTGGCGAGTGGCGAACGGGTGAGTAATATATCGGAACGTGCCCAGTCGTGGGGGATAACGTAGTGAAAATTACGCTAATACCGCATACGATCTAAGGATGAAAGCGGGGGATCGCAAGACCTCGCGCGATTGGAGCGGCCGATATCAGATTAGGTAGTTGGTGGGGTAAAGGCTCACCAAGCCGACGATCTGTAGCTGGTCTGAGAGGACGACTAGCCACACTGGAACTGAGAC	d0209	Proteobac./Gammaproteobac./Betaproteobac.	Gammaproteobacteria/Betaproteobacteriales	Proteobac./Gammaproteobac./Betaproteobac.
a4f188e31109f515d68d0954d56fe450	Bacteria	Proteobacteria	Gammaproteobacteria	Betaproteobacteriales	Burkholderiaceae	Limnohabitans	uncultured bacterium	TGGCGGAATGCTTTACACATGCAAGTCGAACGGCAGCACGGACTTCGGTCTGGTGGCGAGTGGCGAACGGGTGAGTAATGTATCGGAACGTGCCCAGTCGTGGGGGATAACGTAGTGAAAATTACGCTAATACCGCATACGATCTATGGATGAAAGCGGGGGATCGCAAGACCTCGCGCGATTGGAGCGGCCGATATCAGATTAGGTAGTTGGTAGGGTAAAGGCCTACCAAGCCAACGATCTGTAGCTGGTCTGAGAGGACGACCAGCCACACTGGAACTGAGAC	a4f18	Proteobac./Gammaproteobac./Betaproteobac.	Gammaproteobacteria/Betaproteobacteriales	Proteobac./Gammaproteobac./Betaproteobac.
d853be1c01935b3fa768e475b1041c28	Bacteria	Proteobacteria	Gammaproteobacteria	Betaproteobacteriales	Burkholderiaceae	NA	NA	TGGCGGCATGCCTTACACATGCAAGTCGAACGGTAACAGGTCTTCGGATGCTGACGAGTGGCGAACGGGTGAGTAATATATCGGAACGTGCCCAGTCGTGGGGGATAACGCAGCGAAAGCTGTGCTAATACCGCATACGATCTATGGATGAAAGCGGGGGATCGCAAGACCTCGCGCGATTGGAGCGGCCGATATCAGATTAGGTAGTTGGTGAGGTAAAGGCTCACCAAGCCAACGATCTGTAGCTGGTCTGAGAGGACGACCAGCCACACTGGAACTGAGAC	d853b	Proteobac./Gammaproteobac./Betaproteobac.	Gammaproteobacteria/Betaproteobacteriales	Proteobac./Gammaproteobac./Betaproteobac.
e03f886dad3921caeb42b4edd48afc0b	Bacteria	Proteobacteria	Gammaproteobacteria	Betaproteobacteriales	Burkholderiaceae	Rhodoferax	NA	TGGCGGCATGCCTTACACATGCAAGTCGAACGGTAACAGGTTAAGCTGACGAGTGGCGAACGGGTGAGTAATATATCGGAACGTGCCCAATCGTGGGGGATAACGCAGCGAAAGTTGTGCTAATACCGCATAAGATCTACGGATGAAAGCGGGGGATCGCAAGACCTCGCGCGAGTGGAGCGGCCGATATCAGATTAGCTAGTTGGTGGGGTAAAGGCCCACCAAGGCGACGATCTGTAGCTGGTCTGAGAGGACGACCAGCCACACTGGGACTGAGACAC	e03f8	Proteobac./Gammaproteobac./Betaproteobac.	Gammaproteobacteria/Betaproteobacteriales	Proteobac./Gammaproteobac./Betaproteobac.
9301dad72e2a058c2e2b0896200e1835	Bacteria	Proteobacteria	Gammaproteobacteria	Betaproteobacteriales	Burkholderiaceae	Rhodoferax	NA	TGGCGGCATGCCTTACACATGCAAGTCGAACGGTAACAGGTTAAGCTGACGAGTGGCGAACGGGTGAGTAATATATCGGAACGTGCCCAATCGTGGGGGATAACGCAGCGAAAGTTGTGCTAATACCGCATAAGATCTACGGATGAAAGCGGGGGATCGCAAGACCTCGCGCGAATGGAGCGGCCGATATCAGATTAGCTAGTTGGCGGGGTAAAGGCCCACCAAGGCGACGATCTGTAGCTGGTCTGAGAGGACGACCAGCCACACTGGGACTGAGACAC	9301d	Proteobac./Gammaproteobac./Betaproteobac.	Gammaproteobacteria/Betaproteobacteriales	Proteobac./Gammaproteobac./Betaproteobac.
40299fde1ea331a9b13ada82d064c6ca	Bacteria	Proteobacteria	Gammaproteobacteria	Betaproteobacteriales	Burkholderiaceae	Rhodoferax	NA	TGGCGGCATGCCTTACACATGCAAGTCGAACGGTAACAGGTTAAGCTGACGAGTGGCGAACGGGTGAGTAATATATCGGAACGTGCCCAATCGTGGGGGATAACGCAGCGAAAGTTGTGCTAATACCGCATAAGATCTACGGATGAAAGCGGGGGATCGCAAGACCTCGCGCGAATGGAGCGGCCGATATCAGATTAGCTAGTTGGTGGGGTAAAAGCCCACCAAGGCGACGATCTGTAGCTGGTCTGAGAGGACGACCAGCCACACTGGGACTGAGACAC	40299	Proteobac./Gammaproteobac./Betaproteobac.	Gammaproteobacteria/Betaproteobacteriales	Proteobac./Gammaproteobac./Betaproteobac.
42bdceb495e3fd7c545d1a13a50ec1b7	Bacteria	Proteobacteria	Gammaproteobacteria	Betaproteobacteriales	Burkholderiaceae	NA	NA	TGGCGGCATGCCTTACACATGCAAGTCGAACGGCAGCACGGGAGCAATCCTGGTGGCGAGTGGCGAACGGGTGAGTAATATATCGGAACGTGCCCAGTCGTGGGGGATAACGTAGCGAAAGCTACGCTAATACCGCATACGATCTATGGATGAAAGCGGGGGATCGCAAGACCTCGCGCGATTGGAGCGGCCGATATCAGATTAGGTAGTTGGTGAGGTAAAGGCTCACCAAGCCGACGATCTGTAGCTGGTCTGAGAGGACGACCAGCCACACTGGGACTGAGAC	42bdc	Proteobac./Gammaproteobac./Betaproteobac.	Gammaproteobacteria/Betaproteobacteriales	Proteobac./Gammaproteobac./Betaproteobac.
37605f08537f9c0f458871d601491c96	Bacteria	Proteobacteria	Gammaproteobacteria	Betaproteobacteriales	Burkholderiaceae	Polaromonas	uncultured bacterium	TGGCGGCATGCCTTACACATGCAAGTCGAACGGTAGAGGGGCAACCCTTGAGAGTGGCGAACGGGTGAGTAATATATCGGAACGTGCCCAGTCGTGGGGGATAACGTAGAGAAATTTACGCTAATACCGCATACGATCTAAGGATGAAAGCGGGGGACCGTAAGGCCTCGCGCGATTGGAGCGGCTGATATCAGATTAGGTTGTTGGTGAGGTAAAAGCTCACCAAGCCGACGATCTGTAGCTGGTTTGAGAGAACGACCAGCCACACTGGGACTGAGACA	37605	Proteobac./Gammaproteobac./Betaproteobac.	Gammaproteobacteria/Betaproteobacteriales	Proteobac./Gammaproteobac./Betaproteobac.
b64e7320bf3cada181538938cb85e285	Bacteria	Proteobacteria	Gammaproteobacteria	Betaproteobacteriales	Burkholderiaceae	Polaromonas	NA	TGGCGGCATGCCTTACACATGCAAGTCGAACGGCAGCACGGGAGCAATCCTGGTGGCGAGTGGCGAACGGGTGAGTAATATATCGGAACGTGCCCAGTCGTGGGGGATAACGTAGAGAAATTTACGCTAATACCGCATACGATCTAAGGATGAAAGCGGGGGATCGCAAGACCTCGCGCGATTGGAGCGGCTGATATCAGATTAGGTTGTTGGTGAGGTAAAAGCTCACCAAGCCGACGATCTGTAGCTGGTTTGAGAGAACGACCAGCCACACTGGGACTGAGAC	b64e7	Proteobac./Gammaproteobac./Betaproteobac.	Gammaproteobacteria/Betaproteobacteriales	Proteobac./Gammaproteobac./Betaproteobac.
e39368fe1a4c5e36443be23a21af0576	Bacteria	Proteobacteria	Gammaproteobacteria	Betaproteobacteriales	Burkholderiaceae	NA	NA	TGGCGGCATGCTTTACACATGCAAGTCGAACGGTAACAGGCCGCAAGGTGCTGACGAGTGGCGAACGGGTGAGTAATACATCGGAACATGCCCAGTTGTGGGGGATAACGCAGCGAAAGTTGCGCTAATACCGCATGTAATCTACGGATAAAAGCGGGGGATCGCAAGACCTCGCGCAATTGGAGTGGCTGATGTCAGATTAGGTAGTTGGTGTGGTAAAAGCTCACCAAGCCTGCGATCTGTAGCTGGTCTGAGAGGACGACCAGCCACACTGGAACTGAGAC	e3936	Proteobac./Gammaproteobac./Betaproteobac.	Gammaproteobacteria/Betaproteobacteriales	Proteobac./Gammaproteobac./Betaproteobac.
4cd3e0f02b311980024cfb9d338e23b5	Bacteria	Proteobacteria	Gammaproteobacteria	Betaproteobacteriales	Burkholderiaceae	NA	NA	TGGCGGCATGCTTTACACATGCAAGTCGAACGGCAGCATGGGCTTCGGCCTGATGGCGAGTGGCGAACGGGTGAGTAATGCATCGGAACATACCTCGTTGTGGGGGACAACTACGCGAAAGCGTAGCTAATACCGCATACGATCTAAGGATGAAAGCAGGGGACCGCAAGGCCTTGCGCAATGAGAGTGGCCGATGTTAGATTAGGTAGTTGGTGAGGTAAAGGCTCACCAAGCCGACGATCTATAGCTGGTCTGAGAGGACGACCAGCCACACTGGAACTGAGAC	4cd3e	Proteobac./Gammaproteobac./Betaproteobac.	Gammaproteobacteria/Betaproteobacteriales	Proteobac./Gammaproteobac./Betaproteobac.
7622f24bed5655976ee07bb41f2c8bc3	Bacteria	Proteobacteria	Gammaproteobacteria	Betaproteobacteriales	Rhodocyclaceae	Uliginosibacterium	NA	TGGCGGCATGCCTTACACATGCAAGTCGAACGGGGGTAGCAATACCCTAGTGGCGAACGGGTGAGTAAAGCATCGGAACGTACCCAGTTGTGGGGGATAACGTAGCGAAAGTTACGCTAATACCGCATACGCACTGAGGTGGAAAGCGGGGGATCGCAAGACCTCGCGCAATTGGAGCGGCCGATGTCGGATTAGCTTGTTGGTGGGGTAAAAGCCTACCAAGGCGACGATCCGTAGCTGGTCTGAGAGGACGACCAGCCACACTGGGACTGAGACACGGC	7622f	Proteobac./Gammaproteobac./Betaproteobac.	Gammaproteobacteria/Betaproteobacteriales	Proteobac./Gammaproteobac./Betaproteobac.
aca3abf92cf7adb65e5c463870a802cc	Bacteria	Proteobacteria	Gammaproteobacteria	Betaproteobacteriales	Rhodocyclaceae	Uliginosibacterium	NA	TGGCGGCATGCCTTACACATGCAAGTCGAACGGGGGTAGCAATACCCTAGTGGCGAACGGGTGAGTAAAGCATCGGAACGTACCCAGTTGTGGGGGATAACGTAGCGAAAGTTACGCTAATACCGCATACGCACTGAGGTGGAAAGCGGGGGATCGCAAGACCTCGCGCAATTGGAGCGGCCGATGTCGGATTAGCTAGTTGGTAGGGTAAAAGCCTACCAAGGCGACGATCCGTAGCTGGTCTGAGAGGACGACCAGCCACACTGGGACTGAGACACGGC	aca3a	Proteobac./Gammaproteobac./Betaproteobac.	Gammaproteobacteria/Betaproteobacteriales	Proteobac./Gammaproteobac./Betaproteobac.
8cea1c51c363f85dfb17ce505dc72c55	Bacteria	Proteobacteria	Gammaproteobacteria	Betaproteobacteriales	Rhodocyclaceae	NA	NA	TGGCGGCATGCCTTACACATGCAAGTCGAACGGATCAGAGGGGCTTGCTCCTTTGGTTAGTGGCGAACGGGTGAGTAAAGCATCGGAACGTACCCAGTTGTGGGGGATAACGTAGCGAAAGTTACGCTAATACCGCATACGCACTGAGGTGGAAAGCGGGGGACCGAAAGGCCTCGCGCAATTGGAGCGGCCGATGTCGGATTAGCTAGTTGGTGAGGTAAAGGCTCACCAAGGCGACGATCCGTAGCTGGTCTGAGAGGACGACCAGCCACACTGGAACTGAGAC	8cea1	Proteobac./Gammaproteobac./Betaproteobac.	Gammaproteobacteria/Betaproteobacteriales	Proteobac./Gammaproteobac./Betaproteobac.
8d1ae85870c20b4c8dc9e8241e8c3aeb	Bacteria	Proteobacteria	Gammaproteobacteria	Betaproteobacteriales	Rhodocyclaceae	Uliginosibacterium	NA	TGGCGGCATGCCTTACACATGCAAGTCGAACGGATTGAGGGGCTTGCTCCTCAGTTAGTGGCGAACGGGTGAGTAAAGCATCGGAACGTACCCAGTTGTGGGGGATAACGTAGCGAAAGTTACGCTAATACCGCATACGCACTGAGGTGGAAAGCGGGGGACCGAAAGGCCTCGCGCAATTGGAGCGGCCGATGTCGGATTAGCTAGTTGGTGGGGTAAAGGCCTACCAAGGCGACGATCCGTAGCTGGTCTGAGAGGACGACCAGCCACACTGGAACTGAGAC	8d1ae	Proteobac./Gammaproteobac./Betaproteobac.	Gammaproteobacteria/Betaproteobacteriales	Proteobac./Gammaproteobac./Betaproteobac.
1237cad795c62d54a57ac95f3d9cc392	Bacteria	Proteobacteria	Gammaproteobacteria	Betaproteobacteriales	Burkholderiaceae	NA	NA	TGGCGGCATGCCTTACACATGCAAGTCGAACGGTAGGGGGGCAACCCCTGAGAGTGGCGAACGGGTGAGTAATGCATCGGAACGTGCCCAGTTGTGGGGGATAACGTAGCGAAAGCTACGCTAATACCGCATACGACCTGAGGGTGAAAGCGGGGGACCGTAAGGCCTCGCGCAATTGGAGCGGCCGATGTCAGATTAGCTAGTTGGTGGGGTAAAAGCTCACCAAGGCGACGATCTGTAGCTGGTCTGAGAGGACGACCAGCCACACTGGGACTGAGACA	1237c	Proteobac./Gammaproteobac./Betaproteobac.	Gammaproteobacteria/Betaproteobacteriales	Proteobac./Gammaproteobac./Betaproteobac.
49d9fe7f0c7066a2bb97a3e765a5bc03	Bacteria	Proteobacteria	Gammaproteobacteria	Betaproteobacteriales	Burkholderiaceae	NA	NA	TGGCGGAATGCTTTACACATGCAAGTCGAACGGTAGAGGGGGCAACCCCTTGAGAGTGGCGAACGGGTGAGTAATACATCGGAACATGCCCAGTCGTGGGGGATAACGTAGCGAAAGCTACGCTAATACCGCATACGATCTATGGATGAAAGCGGGGGACCGAAAGGCCTCGCGCGATTGGAGTGGCCGATGGCAGATTAGGTAGTTGGTGGGGTAAAGGCCCACCAAGCCTGCGATCTGTAGCTGGTCTGAGAGGACGACCAGCCACACTGGGACTGAGAC	49d9f	Proteobac./Gammaproteobac./Betaproteobac.	Gammaproteobacteria/Betaproteobacteriales	Proteobac./Gammaproteobac./Betaproteobac.
eda559c30416dbd53f1d3df8d5926a9c	Bacteria	Proteobacteria	Gammaproteobacteria	Betaproteobacteriales	Burkholderiaceae	NA	NA	TGGCGGAATGCTTTACACATGCAAGTCGAACGGTAGAGGGGGCAACCCCTTGAGAGTGGCGAACGGGTGAGTAATACATCGGAACATGCCCAGTCGTGGGGGATAACGTAGCGAAAGCTACGCTAATACCGCATACGATCTATGGATGAAAGCGGGGGACCGAAAGGCCTCGCGCGATTGGAGTGGCCGATGGCAGATTAGGTAGTTGGTGGGGTAAAGGCCTACCAAGCCTGCGATCTGTAGCTGGTCTGAGAGGACGACCAGCCACACTGGGACTGAGAC	eda55	Proteobac./Gammaproteobac./Betaproteobac.	Gammaproteobacteria/Betaproteobacteriales	Proteobac./Gammaproteobac./Betaproteobac.
8dfeebc0241b3cece2f71152ee4f595b	Bacteria	Proteobacteria	Gammaproteobacteria	Betaproteobacteriales	Burkholderiaceae	Limnohabitans	uncultured bacterium	TGGCGGAATGCTTTACACATGCAAGTCGAACGGTAGAGGGGGCAACCCCTTGAGAGTGGCGAACGGGTGAGTAATATATCGGAACGTGCCCAGTCGTGGGGGATAACGTAGTGAAAATTACGCTAATACCGCATACGATCTAAGGATGAAAGCGGGGGATCGCAAGACCTCGCGCGATTGGAGCGGCCGATATCAGATTAGGTAGTTGGTAGGGTAAAGGCCTACCAAGCCAACGATCTGTAGCTGGTCTGAGAGGACGACCAGCCACACTGGAACTGAGAC	8dfee	Proteobac./Gammaproteobac./Betaproteobac.	Gammaproteobacteria/Betaproteobacteriales	Proteobac./Gammaproteobac./Betaproteobac.
c52ef3a5f14c7d318a6e4d42ca94b5c4	Bacteria	Proteobacteria	Gammaproteobacteria	Betaproteobacteriales	Burkholderiaceae	Limnohabitans	uncultured bacterium	TGGCGGAATGCTTTACACATGCAAGTCGAACGGTAAAGGGGGCAACCCCTTGAGAGTGGCGAACGGGTGAGTAATATATCGGAACGTGCCCAGTCGTGGGGGATAACGTAGCGAAAGTTACGCTAATACCGCATACGATCTAAGGATGAAAGCGGGGGATCGCAAGACCTCGCGCGATTGGAGCGGCCGATATCAGATTAGGTAGTTGGTGGGGTAAAGGCTCACCAAGCCAACGATCTGTAGCTGGTCTGAGAGGACGACCAGCCACACTGGAACTGAGAC	c52ef	Proteobac./Gammaproteobac./Betaproteobac.	Gammaproteobacteria/Betaproteobacteriales	Proteobac./Gammaproteobac./Betaproteobac.
2a2acaaa3e51af403df0d55406d99d18	Bacteria	Proteobacteria	Gammaproteobacteria	Betaproteobacteriales	Burkholderiaceae	Limnohabitans	uncultured bacterium	TGGCGGAATGCTTTACACATGCAAGTCGAACGGTAGAGGGGGCAACCTCTCGAGAGTGGCGAACGGGTGAGTAATATATCGGAACGTGCCCAGTCGTGGGGGATAACGTAGCGAAAGTTACGCTAATACCGCATACGATCTAAGGATGAAAGCGGGGGATCGCAAGACCTCGCGCGATTGGAGCGGCCGATATCAGATTAGGTAGTTGGTGGGGTAAAGGCTCACCAAGCCAACGATCTGTAGCTGGTCTGAGAGGACGACCAGCCACACTGGAACTGAGAC	2a2ac	Proteobac./Gammaproteobac./Betaproteobac.	Gammaproteobacteria/Betaproteobacteriales	Proteobac./Gammaproteobac./Betaproteobac.
e27962af10db2e6b070ae4bab7a44fac	Bacteria	Proteobacteria	Gammaproteobacteria	Betaproteobacteriales	Burkholderiaceae	Limnohabitans	uncultured bacterium	TGGCGGAATGCTTTACACATGCAAGTCGAACGGTAGAGGGGGTAACCTCTCGAGAGTGGCGAACGGGTGAGTAATATATCGGAACGTGCCCAGTCGTGGGGGATAACGTAGCGAAAGTTACGCTAATACCGCATACGATCTAAGGATGAAAGCGGGGGATCGCAAGACCTCGCGCGATTGGAGCGGCCGATATCAGATTAGGTAGTTGGTGGGGTAAAGGCTCACCAAGCCAACGATCTGTAGCTGGTCTGAGAGGACGACCAGCCACACTGGAACTGAGAC	e2796	Proteobac./Gammaproteobac./Betaproteobac.	Gammaproteobacteria/Betaproteobacteriales	Proteobac./Gammaproteobac./Betaproteobac.
b9a7f1d562dac5917ba997198f098d55	Bacteria	Proteobacteria	Gammaproteobacteria	Betaproteobacteriales	Burkholderiaceae	Limnohabitans	uncultured bacterium	TGGCGGAATGCTTTACACATGCAAGTCGAACGGTAGAGGGGGCAACCCCTCGAGAGTGGCGAACGGGTGAGTAATATATCGGAACGTGCCCAGTCGTGGGGGATAACGTAGCGAAAGTTACGCTAATACCGCATACGATCTAAGGATGAAAGCGGGGGATCGCAAGACCTCGCGCGATTGGAGCGGCCGATATCAGATTAGGTAGTTGGTGGGGTAAAGGCTCACCAAGCCAACGATCTGTAGCTGGTCTGAGAGGACGACCAGCCACACTGGAACTGAGAC	b9a7f	Proteobac./Gammaproteobac./Betaproteobac.	Gammaproteobacteria/Betaproteobacteriales	Proteobac./Gammaproteobac./Betaproteobac.
183224981e21100d5397daf61e6918bb	Bacteria	Proteobacteria	Gammaproteobacteria	Betaproteobacteriales	Burkholderiaceae	Limnohabitans	uncultured bacterium	TGGCGGAATGCTTTACACATGCAAGTCGAACGGTAGAGGGGGCAACCCCTCGAGAGTGGCGAACGGGTGAGCAATATATCGGAACGTGCCCAGTCGTGGGGGATAACGTAGCGAAAGTTACGCTAATACCGCATACGATCTAAGGATGAAAGCGGGGGATCGCAAGACCTCGCGCGATTGGAGCGGCCGATATCAGATTAGGTAGTTGGTGGGGTAAAGGCTCACCAAGCCAACGATCTGTAGCTGGTCTGAGAGGACGACCAGCCACACTGGAACTGAGAC	18322	Proteobac./Gammaproteobac./Betaproteobac.	Gammaproteobacteria/Betaproteobacteriales	Proteobac./Gammaproteobac./Betaproteobac.
2260624ab5b775ed2f3880454a0250fa	Bacteria	Proteobacteria	Gammaproteobacteria	Betaproteobacteriales	Burkholderiaceae	Limnohabitans	uncultured bacterium	TGGCGGAATGCTTTACACATGCAAGTCGAACGGTAGAGGGGGCAACCCCTCGAGAGTGGCGAACGGGTGAGTAATATATCGGAACGTGCCCAGTCGTGGGGGATAACGTAGCGAAAGTTACGCTAATACCGCATATGATCTAAGGATGAAAGCGGGGGATCGCAAGACCTCGCGCGATTGGAGCGGCCGATATCAGATTAGGTAGTTGGTGGGGTAAAGGCTCACCAAGCCAACGATCTGTAGCTGGTCTGAGAGGACGACCAGCCACACTGGAACTGAGAC	22606	Proteobac./Gammaproteobac./Betaproteobac.	Gammaproteobacteria/Betaproteobacteriales	Proteobac./Gammaproteobac./Betaproteobac.
7ce5f27499896329a1fa8baeef4777d5	Bacteria	Proteobacteria	Gammaproteobacteria	Betaproteobacteriales	Burkholderiaceae	Limnohabitans	uncultured bacterium	TGGCGGAATGCTTTACACATGCAAGTCGAACGGTAGAGGGGGCAACCCCTCGAGAGTGGCGAACGGGTGAGTAATATATCGGAACGTGCCCAGTCGTGGGGGATAACGTAGCGAAAGTTACGCTAATACCGCATACGATCTAAGGATGAAAGCGGGGGATCGCAAGACCTCGTGCGATTGGAGCGGCCGATATCAGATTAGGTAGTTGGTGGGGTAAAGGCTCACCAAGCCAACGATCTGTAGCTGGTCTGAGAGGACGACCAGCCACACTGGAACTGAGAC	7ce5f	Proteobac./Gammaproteobac./Betaproteobac.	Gammaproteobacteria/Betaproteobacteriales	Proteobac./Gammaproteobac./Betaproteobac.
4f06588c1e9ac1cd05daa8453a1e8ee1	Bacteria	Proteobacteria	Gammaproteobacteria	Betaproteobacteriales	Burkholderiaceae	Limnohabitans	uncultured bacterium	TGGCGGAATGCTTTACACATGCAAGTCGAACGGTAGAGGGGGCAACCCCTCGAGAGTGGCGAACGGGTGAGTAATATATCGGAACGTGCCCAGTCGTGGGGGATAACGTAGCGAAAGTTACGCTAATACCGCATACGATCTACGGATGAAAGCGGGGGATCGCAAGACCTCGCGCGATTGGAGCGGCCGATATCAGATTAGGTAGTTGGTGGGGTAAAGGCTCACCAAGCCAACGATCTGTAGCTGGTCTGAGAGGACGACCAGCCACACTGGAACTGAGAC	4f065	Proteobac./Gammaproteobac./Betaproteobac.	Gammaproteobacteria/Betaproteobacteriales	Proteobac./Gammaproteobac./Betaproteobac.
e4229b480db9b01b170711f9b38b8d94	Bacteria	Proteobacteria	Gammaproteobacteria	Betaproteobacteriales	Burkholderiaceae	Limnohabitans	uncultured bacterium	TGGCGGAATGCTTTACACATGCAAGTCGAACGGTAGAGGGGCAACCCCTCGAGAGTGGCGAACGGGTGAGTAATATATCGGAACGTGCCCAGTCGTGGGGGATAACGTAGCGAAAGTTACGCTAATACCGCATACGATCTACGGATGAAAGCGGGGGATCGCAAGACCTCGCGCGATTGGAGCGGCCGATATCAGATTAGGTAGTTGGTGGGGTAAAGGCTCACCAAGCCAACGATCTGTAGCTGGTCTGAGAGGACGACCAGCCACACTGGAACTGAGAC	e4229	Proteobac./Gammaproteobac./Betaproteobac.	Gammaproteobacteria/Betaproteobacteriales	Proteobac./Gammaproteobac./Betaproteobac.
9183e56d7d9d801ec12c41efa3c1a775	Bacteria	Proteobacteria	Gammaproteobacteria	Betaproteobacteriales	Burkholderiaceae	Limnohabitans	uncultured bacterium	TGGCGGAATGCTTTACACATGCAAGTCGAACGGTAGAGGGGGCAACCCCTTGAGAGTGGCGAACGGGTGAGTAATATATCGGAACGTGCCCAGTCGTGGGGGATAACGTAGCGAAAGTTACGCTAATACCGCATACGATCTAAGGATGAAAGCGGGGGACTCGCAAGAGCCTCGCGCGATTGGAGCGGCCGATATCAGATTAGGTAGTTGGTGGGGTAAAGGCTCACCAAGCCAACGATCTGTAGCTGGTCTGAGAGGACGACCAGCCACACTGGAACTGAGAC	9183e	Proteobac./Gammaproteobac./Betaproteobac.	Gammaproteobacteria/Betaproteobacteriales	Proteobac./Gammaproteobac./Betaproteobac.
964cc0a12d3c42c86eebb4643584b859	Bacteria	Proteobacteria	Gammaproteobacteria	Betaproteobacteriales	Burkholderiaceae	Limnohabitans	uncultured bacterium	TGGCGGAATGCTTTACACATGCAAGTCGAACGGTAGAGGGGGCAACCCCTTGAGAGTGGCGAACGGGTGAGTAATATATCGGAACGTGCCCAGTCGTGGGGGATAACGTAGCGAAAGTTACGCTAATACCGCATACGATCTAAGGATGAAAGCGGGGGACTCGCAAGAGCCTCGCGCGATTGGAGTGGCCGATATCAGATTAGGTAGTTGGTGGGGTAAAGGCTCACCAAGCCAACGATCTGTAGCTGGTCTGAGAGGACGACCAGCCACACTGGAACTGAGAC	964cc	Proteobac./Gammaproteobac./Betaproteobac.	Gammaproteobacteria/Betaproteobacteriales	Proteobac./Gammaproteobac./Betaproteobac.
a9cdc3556de9118aebe0be932e5f4ce5	Bacteria	Proteobacteria	Gammaproteobacteria	Betaproteobacteriales	Burkholderiaceae	Limnohabitans	uncultured bacterium	TGGCGGAATGCTTTACACATGCAAGTCGAACGGTAGAGGGGGCAACCCCTTGAGAGTGGCGAACGGGTGAGTAATATATCGGAACGTGCCCAGTCGTGGGGGATAACGTAGCGAAAGTTACGCTAATACCGCATACGATCCAAGGATGAAAGCGGGGGACTCGCAAGAGCCTCGCGCGATTGGAGCGGCCGATATCAGATTAGGTAGTTGGTGGGGTAAAGGCTCACCAAGCCAACGATCTGTAGCTGGTCTGAGAGGACGACCAGCCACACTGGAACTGAGAC	a9cdc	Proteobac./Gammaproteobac./Betaproteobac.	Gammaproteobacteria/Betaproteobacteriales	Proteobac./Gammaproteobac./Betaproteobac.
034512e1f45722968df6b3c81701d5fb	Bacteria	Proteobacteria	Gammaproteobacteria	Betaproteobacteriales	Burkholderiaceae	Limnohabitans	uncultured bacterium	TGGCGGAATGCTTTACACATGCAAGTCGAACGGTAGAGGGGGCAACCCCTTGAGAGTGGCGAACGGGTGAGTAATATATCGGAACGTGCCCAGTCGTGGGGGATAACGTAGCGAAAGTTGCGCTAATACCGCATACGATCTAAGGATGAAAGCGGGGGACTCGCAAGAGCCTCGCGCGATTGGAGCGGCCGATATCAGATTAGGTAGTTGGTGGGGTAAAGGCTCACCAAGCCAACGATCTGTAGCTGGTCTGAGAGGACGACCAGCCACACTGGAACTGAGAC	03451	Proteobac./Gammaproteobac./Betaproteobac.	Gammaproteobacteria/Betaproteobacteriales	Proteobac./Gammaproteobac./Betaproteobac.
95fc013977a1568e5d4a696c4df641fb	Bacteria	Proteobacteria	Gammaproteobacteria	Betaproteobacteriales	Burkholderiaceae	Limnohabitans	uncultured bacterium	TGGCGGAATGCTTTACACATGCAAGTCGAACGGTAGAGGGGGCAACCCCTCGAGAGTGGCGAACGGGTGAGTAATATATCGGAACGTGCCCAGTCGTGGGGGATAACGTAGCGAAAGTTACGCTAATACCGCATACGATCTAAGGATGAAAGCGGGGGACTCGCAAGAGCCTCGCGCGATTGGAGCGGCCGATATCAGATTAGGTAGTTGGTGGGGTAAAGGCTCACCAAGCCAACGATCTGTAGCTGGTCTGAGAGGACGACCAGCCACACTGGAACTGAGAC	95fc0	Proteobac./Gammaproteobac./Betaproteobac.	Gammaproteobacteria/Betaproteobacteriales	Proteobac./Gammaproteobac./Betaproteobac.
f103577d442a6de5a46689e772177fe4	Bacteria	Proteobacteria	Gammaproteobacteria	Betaproteobacteriales	Burkholderiaceae	Limnohabitans	NA	TGGCGGAATGCTTTACACATGCAAGTCGAACGGTAGAGGGGGCAACCCCTCGAGAGTGGCGAACGGGTGAGTAATATATCGGAACGTGCCCAGTCGTGGGGGATAACGTAGCGAAAGTTACGCTAATACCGCATACGATCTACGGATGAAAGCGGGGGACTCGCAAGAGCCTCGCGCGATTGGAGCGGCCGATATCAGATTAGGTAGTTGGTGGGGTAAAGGCTCACCAAGCCAACGATCTGTAGCTGGTCTGAGAGGACGACCAGCCACACTGGAACTGAGAC	f1035	Proteobac./Gammaproteobac./Betaproteobac.	Gammaproteobacteria/Betaproteobacteriales	Proteobac./Gammaproteobac./Betaproteobac.
eb996d3cb52b5409b76f873b710ba287	Bacteria	Proteobacteria	Gammaproteobacteria	Betaproteobacteriales	Burkholderiaceae	Limnohabitans	NA	TGGCGGAAGGCTTTACACATGCAAGTCGAACGGTAGAGGGGGCAACCCCTTGAGAGTGGCGAACGGGTGAGTAATATATCGGAACGTGCCCAGTCGTGGGGGATAACGTAGCGAAAGTTACGCTAATACCGCATACGATCTAAGGATGAAAGCGGGGGACCGTAAGGCCTCGCGCGATTGGAGCGGCCGATATCAGATTAGGTAGTTGGTGGGGTAAAGGCTCACCAAGCCAACGATCTGTAGCTGGTCTGAGAGGACGACCAGCCACACTGGAACTGAGAC	eb996	Proteobac./Gammaproteobac./Betaproteobac.	Gammaproteobacteria/Betaproteobacteriales	Proteobac./Gammaproteobac./Betaproteobac.
2c2b7d20bffd68325e789f9f8692e6e7	Bacteria	Proteobacteria	Gammaproteobacteria	Betaproteobacteriales	Burkholderiaceae	Limnohabitans	NA	TGGCGGAATGCTTTACACATGCAAGTCGAACGGTAGAGGGGGCAACCCCTTGAGAGTGGCGAACGGGTGAGTAATATATCGGAACGTGCCCAGTCGTGGGGGATAACGTAGCGAAAGTTACGCTAATACCGCATACGATCTAAGGATGAAAGCGGGGGACCGTAAGGCCTCGCGCGATTGGAGCGGCCGATATCAGATTAGGTAGTTGGTGGGGTAAAGGCTCACCAAGCCAACGATCTGTAGCTGGTCTGAGAGGACGACCAGCCACACTGGAACTGAGAC	2c2b7	Proteobac./Gammaproteobac./Betaproteobac.	Gammaproteobacteria/Betaproteobacteriales	Proteobac./Gammaproteobac./Betaproteobac.
3fe34f5eacd79a180986b5ef0f855e2b	Bacteria	Proteobacteria	Gammaproteobacteria	Betaproteobacteriales	Burkholderiaceae	Limnohabitans	uncultured bacterium	TGGCGGAATGCTTTACACATGCAAGTCGAACGGTAGAGGGGGCAACCCCTTGAGAGTGGCGAACGGGTGAGTAATATATCGGAACGTGCCCAGTCGTGGGGGATAACGTAGCGAAAGTTACGCTAATACCGCATACGATCTAAGGATGAAAGCGGGGGATCGCAAGACCTCGCGCGATTGGAGCGGCCGATATCAGATTAGGTAGTTGGTGGGGTAAAAGCTCACCAAGCCAACGATCTGTAGCTGGTCTGAGAGGACGACCAGCCACACTGGAACTGAGAC	3fe34	Proteobac./Gammaproteobac./Betaproteobac.	Gammaproteobacteria/Betaproteobacteriales	Proteobac./Gammaproteobac./Betaproteobac.
61ce68b1bf8f0b39fc6d16f6a3575c4e	Bacteria	Proteobacteria	Gammaproteobacteria	Betaproteobacteriales	Burkholderiaceae	Limnohabitans	uncultured bacterium	TGGCGGAATGCTTTACACATGCAAGTCGAACGGTAGAGGGGGCAACCCCTTGAGAGTGGCGAACGGGTGAGTAATATATCGGAACGTGCCCAGTCGTGGGGGATAACGTAGTGAAAATTACGCTAATACCGCATACGATCTAAGGATGAAAGCGGGGGATCGCAAGACCTCGCGCGATTGGAGCGGCCGATATCAGATTAGGTAGTTGGTGAGGTAAAGGCTCACCAAGCCAACGATCTGTAGCTGGTCTGAGAGGACGACCAGCCACACTGGAACTGAGAC	61ce6	Proteobac./Gammaproteobac./Betaproteobac.	Gammaproteobacteria/Betaproteobacteriales	Proteobac./Gammaproteobac./Betaproteobac.
7acbae98e6eceab3dbe19a11e495404e	Bacteria	Proteobacteria	Gammaproteobacteria	Betaproteobacteriales	Burkholderiaceae	Limnohabitans	uncultured bacterium	TGGCGGAATGCTTTACACATGCAAGTCGAACGGTAGAGGGGGCAACCCCTTGAGAGTGGCGAACGGGTGAGTAATATATCGGAACGTGCCCAGTCGTGGGGGATAACGTAGCGAAAGTTACGCTAATACCGCATACGATCTAAGGATGAAAGCGGGGGATCGCAAGACCTCGCGCGATTGGAGCGGCCGATATCAGATTAGGTAGTTGGTGGGGTAAAGGCTCACCAAGCCAACGATCTGTAGCTGGTCTGAGAGGACGACCAGCCACACTGGAACTGAGAC	7acba	Proteobac./Gammaproteobac./Betaproteobac.	Gammaproteobacteria/Betaproteobacteriales	Proteobac./Gammaproteobac./Betaproteobac.
b27de2473ec81d8804744481c52eed44	Bacteria	Proteobacteria	Gammaproteobacteria	Betaproteobacteriales	Burkholderiaceae	NA	NA	TGGCGGTATGCCTTACACATGCAAGTCGAACGGTAGAGGAGCAATCCTCGAGAGTGGCGAACGGGTGAGTAATACATCGGAACGTGCCCAGTCGTGGGGGATAACGTAGCGAAAGCTACGCTAATACCGCATACGACCCGAGGGTGAAAGCGGGGGACTCGCAAGAGCCTCGCGCGATTGGAGCGGCCGATGGCAGATTAGGTAGTTGGTGGGGTAAAGGCCCACCAAGCCTGCGATCTGTAGCTGGTCTGAGAGGACGACCAGCCACACTGGGACTGAGAC	b27de	Proteobac./Gammaproteobac./Betaproteobac.	Gammaproteobacteria/Betaproteobacteriales	Proteobac./Gammaproteobac./Betaproteobac.
f4178176abb0a5024984983feb22dfea	Bacteria	Proteobacteria	Gammaproteobacteria	Betaproteobacteriales	Burkholderiaceae	NA	NA	TGGCGGTATGCCTTACACATGCAAGTCGAACGGTAGAGGAGCAATCCTTGAGAGTGGCGAACGGGTGAGTAATACATCGGAACGTGCCCAGTCGTGGGGGATAACGTAGCGAAAGCTACGCTAATACCGCATACGACCCGAGGGTGAAAGCGGGGGACTCGCAAGAGCCTCGCGCGATTGGAGCGGCCGATGGCAGATTAGGTAGTTGGTGGGGTAAAGGCCTACCAAGCCTGCGATCTGTAGCTGGTCTGAGAGGACGACCAGCCACACTGGGACTGAGAC	f4178	Proteobac./Gammaproteobac./Betaproteobac.	Gammaproteobacteria/Betaproteobacteriales	Proteobac./Gammaproteobac./Betaproteobac.
b5abe41f63949d7a9d015819f3815551	Bacteria	Proteobacteria	Gammaproteobacteria	Betaproteobacteriales	Burkholderiaceae	NA	NA	TGGCGGTATGCCTTACACATGCAAGTCGAACGGTAGAGGAGCAATCCTCGAGAGTGGCGAACGGGTGAGTAATACATCGGAACGTGCCCAGTCGTGGGGGATAACGTAGCGAAAGCTACGCTAATACCGCATACGACCCGAGGGTGAAAGCGGGGGACTCGCAAGAGCCTCGCGCGATTGGAGCGGCCGATGGCAGATTAGGTAGTTGGTGGGGTAAAGGCCTACCAAGCCTGCGATCTGTAGCTGGTCTGAGAGGACGACCAGCCACACTGGGACTGAGAC	b5abe	Proteobac./Gammaproteobac./Betaproteobac.	Gammaproteobacteria/Betaproteobacteriales	Proteobac./Gammaproteobac./Betaproteobac.
9c751c0364853dc7d4fb969ab020fc7a	Bacteria	Proteobacteria	Gammaproteobacteria	Betaproteobacteriales	Burkholderiaceae	NA	NA	TGGCGGTATGCCTTACACATGCAAGTCGAACGGTAGAGGAGCAATCCTCGAGAGTGGCGAACGGGTGAGTAATACATCGGAACGTGCCCAGTCGTGGGGGATAACGTAGCGAAAGCTACGCTAATACCGCATACGACCTGAGGGTGAAAGCGGGGGACCGTAAGGCCTCGCGCGATTGGAGCGGCCGATGGCAGATTAGGTAGTTGGTGGGGTAAAGGCCCACCAAGCCTGCGATCTGTAGCTGGTCTGAGAGGACGACCAGCCACACTGGGACTGAGACA	9c751	Proteobac./Gammaproteobac./Betaproteobac.	Gammaproteobacteria/Betaproteobacteriales	Proteobac./Gammaproteobac./Betaproteobac.
5a2e09fbe2facb445d6e8f969e6fde57	Bacteria	Proteobacteria	Gammaproteobacteria	Betaproteobacteriales	Burkholderiaceae	Sphaerotilus	NA	TGGCGGTATGCCTTACACATGCAAGTCGAACGGTAGAGGAGCAATCCTCGAGAGTGGCGAACGGGTGAGTAATACATCGGAACGTGCCCAGTCGTGGGGGATAACGTAGCGAAAGCTACGCTAATACCGCATACGACCCGAGGGTGAAAGCGGGGGACCGAAAGGCCTCGCGCGATTGGAGCGGCCGATGGCAGATTAGGTAGTTGGTGGGGTAAAGGCCTACCAAGCCTGCGATCTGTAGCTGGTCTGAGAGGACGACCAGCCACACTGGGACTGAGACA	5a2e0	Proteobac./Gammaproteobac./Betaproteobac.	Gammaproteobacteria/Betaproteobacteriales	Proteobac./Gammaproteobac./Betaproteobac.
54ae4fa81e9dc53d96a3c10489ee64f5	Bacteria	Proteobacteria	Gammaproteobacteria	Betaproteobacteriales	Burkholderiaceae	NA	NA	TGGCGGCATGCCTTACACATGCAAGTCGAACGGTAACAGGCCGCAAGGTGCTGACGAGTGGCGAACGGGTGAGTAATGCATCGGAACGTGCCCAGTCGTGGGGGATAACTGCTCGAAAGAGCAGCTAATACCGCATACGACCTGAGGGTGAAAGCGGGGGACCGTAAGGCCTCGCGCGATTGGAGCGGCCGATGTCAGATTAGCTAGTTGGTGGGGTAAAGGCCCACCAAGGCAACGATCTGTAGTTGGTCTGAGAGGACGACCAGCCACACTGGGACTGAGAC	54ae4	Proteobac./Gammaproteobac./Betaproteobac.	Gammaproteobacteria/Betaproteobacteriales	Proteobac./Gammaproteobac./Betaproteobac.
ed28fa39295a297cc283f90deac3af39	Bacteria	Proteobacteria	Gammaproteobacteria	Betaproteobacteriales	Burkholderiaceae	NA	NA	TGGCGGCATGCCTTACACATGCAAGTCGAACGGCAGCACGGGAGCAATCCTGGTGGCGAGTGGCGAACGGGTGAGTAATATATCGGAACGTGCCCAGTAGTGGGGGATAACTGCTCGAAAGAGCAGCTAATACCGCATACGACCTGAGGGTGAAAGCGGGGGATCGCAAGACCTCGCGCTATTGGAGCGGCCGATATCAGATTAGCTAGTTGGTGGGGTAAAAGCTCACCAAGGCGACGATCTGTAGCTGGTCTGAGAGGACGACCAGCCACACTGGGACTGAGAC	ed28f	Proteobac./Gammaproteobac./Betaproteobac.	Gammaproteobacteria/Betaproteobacteriales	Proteobac./Gammaproteobac./Betaproteobac.
a0d747eb67de4bd1aa115996c492069f	Bacteria	Proteobacteria	Gammaproteobacteria	Betaproteobacteriales	Burkholderiaceae	NA	NA	TAGCGGGATGCCTTACACATGCAAGTCGAACGGCAGCGCGGACTTCGGTCTGGCGGCGAGTGGCGAACGGGTGAGTAATGTATCGGAACGTGCCCAGTAGCGGGGGATAACTACTCGAAAGAGTAGCTAATACCGCATACGCCCTACGGGGGAAAGGGGGGGATCGCAAGACCTCTCACTATTGGAGCGGCCGATATCGGATTAGCTAGTTGGTGAGGTAAAGGCTCACCAAGGCGACGATCCGTAGCTGGTTTGAGAGGACGACCAGCCACACTGGGACTGAGAC	a0d74	Proteobac./Gammaproteobac./Betaproteobac.	Gammaproteobacteria/Betaproteobacteriales	Proteobac./Gammaproteobac./Betaproteobac.
110e97d37df1ca6f6d6af0daca4c0b11	Bacteria	Proteobacteria	Gammaproteobacteria	Betaproteobacteriales	Burkholderiaceae	GKS98 freshwater group	NA	TAGCGGGATGCCTTACACATGCAAGTCGAACGGCAGCGCGGACTTCGGTCTGGCGGCGAGTGGCGAACGGGTGAGTAATGTATCGGAACGTGCCTAGTAGCGGGGGATAACTACTCGAAAGAGTAGCTAATACCGCATACGCCCTACGGGGGAAAGGGGGGGATCGCAAGACCTCTCACTATTAGAGCGGCCGATATCGGATTAGCTAGTTGGTGAGGTAAAGGCTCACCAAGGCGACGATCCGTAGCTGGTTTGAGAGGACGACCAGCCACACTGGGACTGAGAC	110e9	Proteobac./Gammaproteobac./Betaproteobac.	Gammaproteobacteria/Betaproteobacteriales	Proteobac./Gammaproteobac./Betaproteobac.
337c8af4bc8a0042b4aa1e91ca8f117c	Bacteria	Proteobacteria	Gammaproteobacteria	Betaproteobacteriales	Burkholderiaceae	GKS98 freshwater group	NA	TAGCGGGATGCCTTACACATGCAAGTCGAACGGCAGCGCGGACTTCGGTCTGGCGGCGAGTGGCGAACGGGTGAGTAATGTATCGGAACGTGCCTAGTAGCGGGGGATAACTACTCGAAAGAGTAGCTAATACCGCATACGCCCTACGGGGGAAAGGGGGGGATCGCAAGACCTCTCACTATTAGAGCGGCCGATATCGGATTAGCTAGTTGGTGGGGTAAAGGCTCACCAAGGCGACGATCCGTAGCTGGTTTGAGAGGACGACCAGCCACACTGGGACTGAGAC	337c8	Proteobac./Gammaproteobac./Betaproteobac.	Gammaproteobacteria/Betaproteobacteriales	Proteobac./Gammaproteobac./Betaproteobac.
569ec1118c18671802bdda5eab9d14af	Bacteria	Proteobacteria	Gammaproteobacteria	Betaproteobacteriales	Methylophilaceae	NA	NA	TGGCGGCATGCCTTACACATGCAAGTCGAACGGCAGCACGGACTTCGGTCTGGTGGCGAGTGGCGAACGGGTGAGTAATATATCGGAACGTGCCTAGTAGTGGGGGATAACTAGTCGAAAGATTAGCTAATACCGCATACGCCCTAAGGGGGAAAGCAGGGGATCTTCGGACCTTGTGCTATTAGAGTGGCCGATATCTGATTAGCTAGTTGGTGAGGTAAAGGCTCACCAAGGCGACGATCAGTAGCTGGTCTGAGAGGACGACCAGCCACACTGGGACTGAGAC	569ec	Proteobac./Gammaproteobac./Betaproteobac.	Gammaproteobacteria/Betaproteobacteriales	Proteobac./Gammaproteobac./Betaproteobac.
2764c83e7b3d9a1c1f975d274b79a57b	Bacteria	Proteobacteria	Gammaproteobacteria	Betaproteobacteriales	Burkholderiaceae	NA	NA	TGGCGGCATGCCTTACACATGCAAGTCGAACGGCAGCGCGGGGCAACCTGGCGGCGAGTGGCGAACGGGTGAGTAATATATCGGAACGTACCCTGGAGTGGGGGATAACGTAGCGAAAGTTACGCTAATACCGCATACGATCTAAGGATGAAAGTGGGGGATCGCAAGACCTCATGCTCCTGGAGCGGCCGATATCTGATTAGCTAGTTGGTAGGGTAAAAGCCTACCAAGGCATCGATCAGTAGCTGGTCTGAGAGGACGACCAGCCACACTGGAACTGAGAC	2764c	Proteobac./Gammaproteobac./Betaproteobac.	Gammaproteobacteria/Betaproteobacteriales	Proteobac./Gammaproteobac./Betaproteobac.
cabcf1a8b24a781062a758901bd8e62a	Bacteria	Proteobacteria	Gammaproteobacteria	Betaproteobacteriales	Burkholderiaceae	NA	NA	TGGCGGCATGCCTTACACATGCAAGTCGAACGGCAGCGCGGGGCAACCTGGCGGCGAGTGGCGAACGGGTGAGTAATATATCGGAACGTACCCTGGAGTGGGGGATAACGTAGCGAAAGTTACGCTAATACCGCATACGATCTAAGGATGAAAGTGGGGGATCGCAAGACCTCATGCTCCTGGAGCGGCCGATATCTGATTAGCTAGTTGGTGGGGTAAAGGCCTACCAAGGCATCGATCAGTAGCTGGTCTGAGAGGACGACCAGCCACACTGGAACTGAGAC	cabcf	Proteobac./Gammaproteobac./Betaproteobac.	Gammaproteobacteria/Betaproteobacteriales	Proteobac./Gammaproteobac./Betaproteobac.
2ed565be168f6cb9865e1b2c002b7107	Bacteria	Proteobacteria	Gammaproteobacteria	Betaproteobacteriales	Burkholderiaceae	NA	NA	TGGCGGCATGCCTTACACATGCAAGTCGAACGGCAGCGCGGAAAGGGGTAACCCGGCCTGGCGGCGAGTGGCGAACGGGTGAGTAAAATATCGGAACGTGCCCAGGAGTGGGGGATAACGTAGCGAAAGTTACGCTAATACCGCATACGATCTGAGGATGAAAGTGGGGGATGTGCTTGCACACCTCATGCTCATGGAGCGGCCGATATCTGATTAGCTAGTTGGTGGGGTAAAAGCCTACCAAGGCGACGATCAGTAGCTGGTCTGAGAGGACGACCAGCCACACTGGAACTGAGAC	2ed56	Proteobac./Gammaproteobac./Betaproteobac.	Gammaproteobacteria/Betaproteobacteriales	Proteobac./Gammaproteobac./Betaproteobac.
bd2469dfccd08d86b3b85414412777d5	Bacteria	Proteobacteria	Gammaproteobacteria	Betaproteobacteriales	Burkholderiaceae	NA	NA	TGGCGGCATGCCTTACACATGCAAGTCGAACGGCAGCGCGGACTTCGGTCTGGCGGCGAGTGGCGAACGGGTGAGTAATGTATCGGAACGTGCCCTAGAGTGGGGGATAACGTAGCGAAAGTTACGCTAATACCGCATACGATCTATGGATGAAAGTGGGGGACCGTAAGGCCTCACGCTCATGGAGCGGCCGATATCTGATTAGCTAGTTGGTAGGGTAAAAGCCTACCAAGGCGACGATCAGTAGCTGGTCTGAGAGGACGACCAGCCACACTGGGACTGAGAC	bd246	Proteobac./Gammaproteobac./Betaproteobac.	Gammaproteobacteria/Betaproteobacteriales	Proteobac./Gammaproteobac./Betaproteobac.
9f0801c2d10b7c4e390bb951934188ae	Bacteria	Proteobacteria	Gammaproteobacteria	Betaproteobacteriales	Burkholderiaceae	Herminiimonas	uncultured bacterium	TGGCGGCATGCCTTACACATGCAAGTCGAACGGCAGCACGGGTGCTTGCACCTGGTGGCGAGTGGCGAACGGGTGAGTAATATATCGGAACGTACCCTAGAGTGGGGGATAACGCAGCGAAAGTTGCGCTAATACCGCATACGATCTACGGATGAAAGTGGGGGATCGCAAGACCTCATGCTCATGGAGCGGCCGATATCTGATTAGCTAGTTGGTGGGGTAAAAGCCTACCAAGGCATCGATCAGTAGCTGGTCTGAGAGGACGACCAGCCACACTGGAACTGAGAC	9f080	Proteobac./Gammaproteobac./Betaproteobac.	Gammaproteobacteria/Betaproteobacteriales	Proteobac./Gammaproteobac./Betaproteobac.
c0b142e5c8bf60d60daa88d127952af2	Bacteria	Proteobacteria	Gammaproteobacteria	Betaproteobacteriales	Burkholderiaceae	NA	NA	TGGCGGCATGCCTTACACATGCAAGTCGAACGGCAGCACGGGTGCTTGCACCTGGTGGCGAGTGGCGAACGGGTGAGTAATGTATCGGAACGTGCCCTAGAGTGGGGGATAACGTAGCGAAAGTTACGCTAATACCGCATACGATCTACGGATGAAAGTGGGGGATCGCAAGACCTCATGCTCATGGAGCGGCCGATATCTGATTAGCTAGTTGGTAGGGTAAAAGCCTACCAAGGCGACGATCAGTAGCTGGTCTGAGAGGACGACCAGCCACACTGGGACTGAGAC	c0b14	Proteobac./Gammaproteobac./Betaproteobac.	Gammaproteobacteria/Betaproteobacteriales	Proteobac./Gammaproteobac./Betaproteobac.
5dac16ad417e2bd5f330084c8ad8c345	Bacteria	Proteobacteria	Gammaproteobacteria	Betaproteobacteriales	Burkholderiaceae	Herbaspirillum	NA	TGGCGGCATGCCTTACACATGCAAGTCGAACGGCAGCACGGGAGCTTGCTCCTGGTGGCGAGTGGCGAACGGGTGAGTAATATATCGGAACGTGCCCTAGAGTGGGGGATAACTAGTCGAAAGATTAGCTAATACCGCATACGATCTACGGATGAAAGTGGGGGATCGCAAGACCTCATGCTCATGGAGCAGCCGATATCTGATTAGCTAGTTGGTGAGGTAAAGGCTCACCAAGGCGACGATCAGTAGCTGGTCTGAGAGGACGACCAGCCACACTGGAACTGAGAC	5dac1	Proteobac./Gammaproteobac./Betaproteobac.	Gammaproteobacteria/Betaproteobacteriales	Proteobac./Gammaproteobac./Betaproteobac.
c4fc2d39901848fabeeeae69b6148c64	Bacteria	Proteobacteria	Gammaproteobacteria	Betaproteobacteriales	Burkholderiaceae	Herbaspirillum	NA	TGGCGGCATGCCTTACACATGCAAGTCGAACGGCAGCACGGGAGCTTGCTCCTGGTGGCGAGTGGCGAACGGGTGAGTAATATATCGGAACGTGCCCTAGAGTGGGGGATAACTAGTCGAAAGATTAGCTAATACCGCATACGATCTACGGATGAAAGTGGGGGATCGCAAGACCTCATGCTCATGGAGCGGCCGATATCTGATTAGCTAGTTGGTGAGGTAAAGGCTCACCAAGGCGACGATCAGTAGCTGGTCTGAGAGGACGACCAGCCACACTGGAACTGAGAC	c4fc2	Proteobac./Gammaproteobac./Betaproteobac.	Gammaproteobacteria/Betaproteobacteriales	Proteobac./Gammaproteobac./Betaproteobac.
30631bb88ff9a7aedef25bcaa36d91c8	Bacteria	Proteobacteria	Gammaproteobacteria	Betaproteobacteriales	Burkholderiaceae	Janthinobacterium	uncultured bacterium	TGGCGGCATGCCTTACACATGCAAGTCGAACGGCAGCACGGAGCTTGCTCTGGTGGCGAGTGGCGAACGGGTGAGTAATATATCGGAACGTACCCTGGAGTGGGGGATAACGTAGCGAAAGTTACGCTAATACCGCATACGATCTAAGGATGAAAGTGGGGGATCGCAAGACCTCATGCTCCTGGAGCGGCCGATATCTGATTAGCTAGTTGGTGGGGTAAAGGCCTACCAAGGCATCGATCAGTAGCTGGTCTGAGAGGACGACCAGCCACACTGGAACTGAGAC	30631	Proteobac./Gammaproteobac./Betaproteobac.	Gammaproteobacteria/Betaproteobacteriales	Proteobac./Gammaproteobac./Betaproteobac.
9faa971b26a184cb4a5dc5760ca1f3aa	Bacteria	Proteobacteria	Gammaproteobacteria	Betaproteobacteriales	Burkholderiaceae	Janthinobacterium	uncultured bacterium	TGGCGGCATGCCTTACACATGCAAGTCGAACGGCAGCACGGAGCTTGCTCTGGTGGCGAGTGGCGAACGGGTGAGTAATATATCGGAACGTACCCTGGAGTGGGGGATAACGTAGCGAAAGTTACGCTAATACCGCATACGATCTAAGGATGAAAGTGGGGGATCGCAAGACCTCATGCTCGTGGAGCGGCCGATATCTGATTAGCTAGTTGGTAGGGTAAAAGCCTACCAAGGCATCGATCAGTAGCTGGTCTGAGAGGACGACCAGCCACACTGGAACTGAGAC	9faa9	Proteobac./Gammaproteobac./Betaproteobac.	Gammaproteobacteria/Betaproteobacteriales	Proteobac./Gammaproteobac./Betaproteobac.
140d7dc384662e300ce74019804221e4	Bacteria	Proteobacteria	Gammaproteobacteria	Betaproteobacteriales	Burkholderiaceae	Undibacterium	uncultured bacterium	TGGCGGCATGCCTTACACATGCAAGTCGAACGGTAACAGGTCTTCGGATGCTGACGAGTGGCGAACGGGTGAGTAATATATCGGAACATACCCTAGAGTGGGGGATAACGTAGCGAAAGTTACGCTAATACCGCATACGATCTGAGGATGAAAGTGGGGGCTCGCAAGACCTCATGCTCATGGAGTGGCCGATATCTGATTAGCTAGTTGGTGAGGTAAAGGCTCACCAAGGCGACGATCAGTAGCTGGTTTGAGAGAACGACCAGCCACACTGGAACTGAGAC	140d7	Proteobac./Gammaproteobac./Betaproteobac.	Gammaproteobacteria/Betaproteobacteriales	Proteobac./Gammaproteobac./Betaproteobac.
e00a5a18e6d2c4b687d72c11c9250652	Bacteria	Proteobacteria	Gammaproteobacteria	Betaproteobacteriales	Burkholderiaceae	Undibacterium	uncultured bacterium	TGGCGGCATGCCTTACACATGCAAGTCGAACGGCAGCACGGGTGCTTGCACCTGGTGGCGAGTGGCGAACGGGTGAGTAATATATCGGAACATACCCTAGAGTGGGGGATAACGTAGCGAAAGTTACGCTAATACCGCATACGAACTAAGGTTGAAAGTGGGGGATCGCAAGACCTCATGCTCATGGAGTGGCCGATATCTGATTAGCTAGTTGGTGAGGTAAAGGCTCACCAAGGCGACGATCAGTAGCTGGTTTGAGAGAACGACCAGCCACACTGGAACTGAGAC	e00a5	Proteobac./Gammaproteobac./Betaproteobac.	Gammaproteobacteria/Betaproteobacteriales	Proteobac./Gammaproteobac./Betaproteobac.
c3384e4563b2e3592bc6adc63967b6b9	Bacteria	Proteobacteria	Gammaproteobacteria	Betaproteobacteriales	Burkholderiaceae	Undibacterium	uncultured bacterium	TGGCGGCATGCCTTACACATGCAAGTCGAACGGCAGCACGGGGCAACCTGGTGGCGAGTGGCGAACGGGTGAGTAATATATCGGAACATACCCTAGAGTGGGGGATAACGTAGCGAAAGTTACGCTAATACCGCATACGAACTAAGGTTGAAAGTGGGGGATCGCAAGACCTCATGCTCATGGAGTGGCCGATATCTGATTAGCTAGTTGGTGAGGTAAAGGCTCACCAAGGCGACGATCAGTAGCTGGTTTGAGAGAACGACCAGCCACACTGGAACTGAGAC	c3384	Proteobac./Gammaproteobac./Betaproteobac.	Gammaproteobacteria/Betaproteobacteriales	Proteobac./Gammaproteobac./Betaproteobac.
5c1fb78de2832f1f7d0892b284c2e41e	Bacteria	Proteobacteria	Gammaproteobacteria	Betaproteobacteriales	Burkholderiaceae	Undibacterium	uncultured bacterium	TGGCGGCATGCCTTACACATGCAAGTCGAACGGCAGCACGGGGCAACCTGGTGGCGAGTGGCGAACGGGTGAGTAATATATCGGAACATACCCTAGAGTGGGGGATAACGTAGCGAAAGTTACGCTAATACCGCATACGAACTAAGGTTGAAAGTGGGGGATCTTCGGACCTCATGCTCATGGAGTGGCCGATATCTGATTAGCTAGTTGGTGAGGTAAAGGCTCACCAAGGCGACGATCAGTAGCTGGTTTGAGAGAACGACCAGCCACACTGGAACTGAGAC	5c1fb	Proteobac./Gammaproteobac./Betaproteobac.	Gammaproteobacteria/Betaproteobacteriales	Proteobac./Gammaproteobac./Betaproteobac.
63e9fa1a2c74859aa58ecc92c3c802cb	Bacteria	Proteobacteria	Gammaproteobacteria	Betaproteobacteriales	Burkholderiaceae	Undibacterium	uncultured bacterium	TGGCGGCATGCCTTACACATGCAAGTCGAACGGCAGCACGGACTTCGGTCTGGTGGCGAGTGGCGAACGGGTGAGTAATATATCGGAACATACCCTAGAGTGGGGGATAACGTAGCGAAAGTTACGCTAATACCGCATACGAACTAAGGTTGAAAGTGGGGGATCGCAAGACCTCATGCTCATGGAGTGGCCGATATCTGATTAGCTAGTTGGTGAGGTAAAGGCTCACCAAGGCGACGATCAGTAGCTGGTTTGAGAGAACGACCAGCCACACTGGAACTGAGAC	63e9f	Proteobac./Gammaproteobac./Betaproteobac.	Gammaproteobacteria/Betaproteobacteriales	Proteobac./Gammaproteobac./Betaproteobac.
ec73db9eac3b9ba22605ab6f9266cfcf	Bacteria	Proteobacteria	Gammaproteobacteria	Betaproteobacteriales	Burkholderiaceae	Massilia	NA	TGGCGGCATGCTTTACACATGCAAGTCGAACGGCAGCGCGGGGCAACCTGGCGGCGAGTGGCGAACGGGTGAGTAATATATCGGAACGTACCCAAGAGTGGGGGATAACGTAGCGAAAGTTACGCTAATACCGCATACGATCTAAGGATGAAAGCAGGGGATCTTCGGACCTTGTGCTCCTGGAGCGGCCGATATCTGATTAGCTAGTTGGTGAGGTAAAGGCTCACCAAGGCCACGATCAGTAGCTGGTCTGAGAGGACGACCAGCCACACTGGAACTGAGAC	ec73d	Proteobac./Gammaproteobac./Betaproteobac.	Gammaproteobacteria/Betaproteobacteriales	Proteobac./Gammaproteobac./Betaproteobac.
f3bf8b42110d1606289be3cbf4f7976a	Bacteria	Proteobacteria	Gammaproteobacteria	Betaproteobacteriales	Burkholderiaceae	Janthinobacterium	uncultured bacterium	TGGCGGCATGCTTTACACATGCAAGTCGAACGGGGAACTTAGCTTGCTAAGTTTCTAGTGGCGAACGGGTGAGTAACATATCGGAACGTACCTTATAGTGGGGGATAACTAAGCGAAAGTTTAGCTAATACCGCATAATATCTGAGGATTAAAGCGGGGGATCGTAAGACCTCGTGCTATAAGAGCGGCCGATATCTGATTAGCTAGTTGGTAGGGTAAAAGCCTACCAAGGCGACGATCAGTAGCAGGTCTGAGAGGATGGCCTGCCACACTGGGACTGAGAC	f3bf8	Proteobac./Gammaproteobac./Betaproteobac.	Gammaproteobacteria/Betaproteobacteriales	Proteobac./Gammaproteobac./Betaproteobac.
e45d9961619066b633bbb708c9c0af6d	Bacteria	Proteobacteria	Gammaproteobacteria	Betaproteobacteriales	Gallionellaceae	Candidatus Nitrotoga	NA	TGGCGGCATGCTTTACACATGCAAGTCGAACGGCAGCACGGGGGCAACCCTGGTGGCGAGTGGCGAACGGGTGAGTAATATATCGGAACGTACCCGGAAATGGGGGATAACGTAGCGAAAGTTACGCTAATACCGCATATGCCCTGAGGGGGAAAGCGGGGGATTCGCAAGGACCTCGCGTTTTCGGAGCGGCCGATATCGGATTAGCTAGTAGGTGAGGTAAAGGCTCACCTAGGCGACGATCCGTAGCTGGTCTGAGAGGACGACCAGCCACACTGGAACTGAGAC	e45d9	Proteobac./Gammaproteobac./Betaproteobac.	Gammaproteobacteria/Betaproteobacteriales	Proteobac./Gammaproteobac./Betaproteobac.
80180844148707bfe76667795c20c9be	Bacteria	Proteobacteria	Gammaproteobacteria	Betaproteobacteriales	Gallionellaceae	Candidatus Nitrotoga	NA	TGGCGGCATGCTTTACACATGCAAGTCGAACGGCAGCACGGGTGCTTGCACCTGGTGGCGAGTGGCGAACGGGTGAGTAATATATCGGAACGTACCCGGAAATGGGGGATAACGTAGCGAAAGTTACGCTAATACCGCATATGCCCTGAGGGGGAAAGCGGGGGATTCGAAAGAACCTCGCGTTTTCGGAGCGGCCGATATCGGATTAGCTAGTAGGTGAGGTAAAGGCTCACCTAGGCGACGATCCGTAGCTGGTCTGAGAGGACGACCAGCCACACTGGAACTGAGAC	80180	Proteobac./Gammaproteobac./Betaproteobac.	Gammaproteobacteria/Betaproteobacteriales	Proteobac./Gammaproteobac./Betaproteobac.
e302d7720f230f589778e1452dfcdadf	Bacteria	Proteobacteria	Gammaproteobacteria	Betaproteobacteriales	Gallionellaceae	Candidatus Nitrotoga	NA	TGGCGGCATGCTTTACACATGCAAGTCGAACGGCAGCACGGGGGCAACCCTGGTGGCGAGTGGCGAACGGGTGAGTAATATATCGGAACGTACCCGGAAATGGGGGATAACGTAGCGAAAGTTACGCTAATACCGCATATGCCCTAAGGGGGAAAGCGGGGGATTCGCAAGAACCTCGCGTTTTCGGAGCGGCCGATATCGGATTAGCTAGTAGGTGAGGTAAAGGCTCACCTAGGCGACGATCCGTAGCTGGTCTGAGAGGACGACCAGCCACACTGGAACTGAGAC	e302d	Proteobac./Gammaproteobac./Betaproteobac.	Gammaproteobacteria/Betaproteobacteriales	Proteobac./Gammaproteobac./Betaproteobac.
0eb344b1773a873f2d8653b1138f5f28	Bacteria	Proteobacteria	Gammaproteobacteria	Betaproteobacteriales	Gallionellaceae	Candidatus Nitrotoga	NA	TGGCGGCATGCTTTACACATGCAAGTCGAACGGCAGCACGGGGGCAACCCTGGTGGCGAGTGGCGAACGGGTGAGTAATATATCGGAACGTACCCGGAAATGGGGGATAACGTAGCGAAAGTTGCGCTAATACCGCATATGCCCTGAGGGGGAAAGCGGGGGATCCGCAAGGACCTCGCGTTTTCGGAGCGGCCGATATCGGATTAGCTAGTAGGTGGGGTAAAGGCTCACCTAGGCGACGATCCGTAGCTGGTCTGAGAGGACGACCAGCCACACTGGAACTGAGAC	0eb34	Proteobac./Gammaproteobac./Betaproteobac.	Gammaproteobacteria/Betaproteobacteriales	Proteobac./Gammaproteobac./Betaproteobac.
bf58e336e94a64f422c80d088a56b853	Bacteria	Proteobacteria	Gammaproteobacteria	Betaproteobacteriales	Burkholderiaceae	Lautropia	NA	TGGCGGCATGCCTTACACATGCAAGTCGAACGGCAGCACGGGGGCAACCCTGGTGGCGAGTGGCGAACGGGTGAGTAATGCATCGGAATGTACCCAGTAGTGGGGGATAACTAGTCGAAAGACTAGCTAATACCGCATACGCACTACGGTGGAAAGCGGGGGATCGCAAGACCTCGCGCTATTGGAGCAGCCGATGCCCGATTAGGTAGTTGGTGGGGTAAAAGCCTACCAAGCCTGCGATCGGTACCTGGTCTGAGAGGACGACCAGGCACACTGGGACTGAGAC	bf58e	Proteobac./Gammaproteobac./Betaproteobac.	Gammaproteobacteria/Betaproteobacteriales	Proteobac./Gammaproteobac./Betaproteobac.
73593ea3b1a71ab7b56b7a10d4642a55	Bacteria	Proteobacteria	Gammaproteobacteria	Betaproteobacteriales	Burkholderiaceae	uncultured	NA	TGGCGGCATGCCTTACACATGCAAGTCGAACGGCAGCACGGGGGCAACCCTGGTGGCGAGTGGCGAACGGGTGAGTAATGCATCGGAACGTGCCCCGTAGCGGGGGATAACCAGTCGAAAGACTGGCTAATACCGCATACGCTCTTCGGAGGAAAGCAGGGGATCGCAAGACCTTGCACTATGGGAGCGGCCGATGTCCGATTAGCTAGTTGGTGAGGTAAAGGCTCACCAAGGCGACGATCGGTAGCTGGTTTGAGAGAACGACCAGCCACACTGGGACTGAGAC	73593	Proteobac./Gammaproteobac./Betaproteobac.	Gammaproteobacteria/Betaproteobacteriales	Proteobac./Gammaproteobac./Betaproteobac.
67b8ef544f8212b1d8261a95d282d045	Bacteria	Proteobacteria	Gammaproteobacteria	Betaproteobacteriales	Burkholderiaceae	NA	NA	TGGCGGCATGCCTTACACATGCAAGTCGAACGGCAGCGCGGGGGCAACCCTGGCGGCGAGTGGCGAACGGGTGAGTAATACTTCGGAACGTGCCCAGTAGCGGGGGATAACGCAGCGAAAGTTGTGCTAATACCGCATATTCTCTACGGAGGAAAGAGGGGGATCGCAAGACCTCTCACTATTGGAGCGGCCGAAGCCTGATTAGCTAGTTGGTGGGGTAAAAGCTCACCAAGGCGACGATCAGTAGCTGGTTTGAGAGAACGACCAGCCACACTGGGACTGAGAC	67b8e	Proteobac./Gammaproteobac./Betaproteobac.	Gammaproteobacteria/Betaproteobacteriales	Proteobac./Gammaproteobac./Betaproteobac.
06fd737f72ecce5c597767bbc2c6ab16	Bacteria	Proteobacteria	Gammaproteobacteria	Betaproteobacteriales	Burkholderiaceae	NA	NA	TGGCGGCATGCCTTACACATGCAAGTCGAACGGCAGCACGGGGGCAACCCTGGTGGCGAGTGGCGAACGGGTGAGTAATACATCGGAATGTACCCAGTAGCGGGGGATAACTACTCGAAAGAGTTGCTAATACCGCATACGCCCTATGGGGGAAAGAGGGGGATCGCAAGACCTCTCACTATTGGAGCAGCCGATGTCAGATTAGCTTGTTGGTGAGGTAAAAGCTCACCAAGGCGACGATCTGTAACTGGTCTGAGAGGACGACCAGTCACACTGGGACTGAGAC	06fd7	Proteobac./Gammaproteobac./Betaproteobac.	Gammaproteobacteria/Betaproteobacteriales	Proteobac./Gammaproteobac./Betaproteobac.
717afd54fdf71bf2148ee6dbe8b48ea3	Bacteria	Proteobacteria	Gammaproteobacteria	Betaproteobacteriales	Burkholderiaceae	Ralstonia	NA	TGGCGGCATGCCTTACACATGCAAGTCGAACGGCAGCATGATCTAGCTTGCTAGATTGATGGCGAGTGGCGAACGGGTGAGTAATACATCGGAACGTGCCCTGTAGTGGGGGATAACTAGTCGAAAGATTAGCTAATACCGCATACGACCTGAGGGTGAAAGTGGGGGACCGCAAGGCCTCATGCTATAGGAGCGGCCGATGTCTGATTAGCTAGTTGGTGGGGTAAAGGCCCACCAAGGCGACGATCAGTAGCTGGTCTGAGAGGACGATCAGCCACACTGGGACTGAGAC	717af	Proteobac./Gammaproteobac./Betaproteobac.	Gammaproteobacteria/Betaproteobacteriales	Proteobac./Gammaproteobac./Betaproteobac.
22a83910e4ac5a331d12d1844de3566d	Bacteria	Proteobacteria	Gammaproteobacteria	Betaproteobacteriales	Burkholderiaceae	NA	NA	TGGCGGCATGCTTTACACATGCAAGTCGAACGGCAGCACGGGGGCAACCCTGGTGGCGAGTGGCGAACGGGTGAGTAATGCATCGGAACGTACCCTGTCGTGGGGGATAACACATCGAAAGATGTGCTAATACCGCATACGACCTGAGGGTGAAAGCGGGGGACCGTAAGGCCTCGCGCGACAGGAGCGGCCGATGTCTGATTAGCTAGTTGGTGGGGTAAAGGCCTACCAAGGCGACGATCAGTAGCTGGTCTGAGAGGACGACCAGCCACACTGGGACTGAGAC	22a83	Proteobac./Gammaproteobac./Betaproteobac.	Gammaproteobacteria/Betaproteobacteriales	Proteobac./Gammaproteobac./Betaproteobac.
9f891f5c3c238d5caa0779024a379473	Bacteria	Proteobacteria	Gammaproteobacteria	Betaproteobacteriales	Rhodocyclaceae	NA	NA	TGGCGGAATGCTTTACACATGCAAGTCGAGCGGCAGCGCGGGGTAACCTGGCGGCGAGCGGCGAACGGGTGAGTAATACATCGGAACGTACCCAATCGTGGGGGATAACTATCCGAAAGGATAGCTAATACCGCATAAGTCCTGAGGGAGAAAGCAGGGGATCGCAAGACCTTGCGCGGATGGAGCGGCCGATGTCAGATTAGCTAGTTGGTGGGGTAAAGGCCTACCAAGGCGACGATCTGTAGCTGGTCTGAGAGGACGACCAGCCACACTGGAACTGAGAC	9f891	Proteobac./Gammaproteobac./Betaproteobac.	Gammaproteobacteria/Betaproteobacteriales	Proteobac./Gammaproteobac./Betaproteobac.
24cbd6d8009772cf7d1d8b7f03e4f645	Bacteria	Proteobacteria	Gammaproteobacteria	Betaproteobacteriales	Rhodocyclaceae	NA	NA	TGGCGGAATGCTTTACACATGCAAGTCGAGCGGCAGCGCGGGGCAACCTGGCGGCGAGCGGCGAACGGGTGAGTAATACATCGGAACGTACCCAATCGTGGGGGATAACTATCCGAAAGGATAGCTAATACCGCATAAGTCCTGAGGGAGAAAGCAGGGGATCGCAAGACCTTGCGCGGATGGAGCGGCCGATGTCGGATTAGCTAGTTGGTGGGGTAAAGGCCTACCAAGGCGACGATCCGTAGCTGGTCTGAGAGGACGACCAGCCACACTGGAACTGAGAC	24cbd	Proteobac./Gammaproteobac./Betaproteobac.	Gammaproteobacteria/Betaproteobacteriales	Proteobac./Gammaproteobac./Betaproteobac.
c40b7b8b7ae81474d487ff7a9a5ea65f	Bacteria	Proteobacteria	Gammaproteobacteria	Betaproteobacteriales	Rhodocyclaceae	uncultured	NA	TGGCGGAATGCTTTACACATGCAAGTCGAGCGGCAGCGCGGGGGCAACCCTGGCGGCGAGCGGCGAACGGGTGAGTAACACATCGGAACGTACCCTGGCGTGGGGGATAACACATTGAAAGATGTGCTAATACCGCATACGCCCTGAGGGGGAAAGCGGGGGATCGCAAGACCTCGCGCGGCAGGAGCGGCCGATGTCGGATTAGCTAGTTGGTGAGGTAAAGGCTCACCAAGGCGACGATCCGTAGCTGGTCTGAGAGGATGATCAGCCACACTGGGACTGAGAC	c40b7	Proteobac./Gammaproteobac./Betaproteobac.	Gammaproteobacteria/Betaproteobacteriales	Proteobac./Gammaproteobac./Betaproteobac.
a42ceb603c564bf9fcfcd220ad7cccfd	Bacteria	Proteobacteria	Gammaproteobacteria	Betaproteobacteriales	Rhodocyclaceae	Sulfuritalea	NA	TGGCGGAATGCTTTACACATGCAAGTCGAGCGGCAGCGCGGGGGCAACCCTGGCGGCGAGCGGCGAACGGGTGAGTAACATATCGGAACGTACCCTATCGTGGGGGATAACACATCGAAAGATGTGCTAATACCGCATACGACCTGAGGGTGAAAGCAGGGGATCGCAAGACCTTGTGCGACAGGAGCGGCCGATATCGGATTAGCTAGTTGGTGAGGTAAAGGCTCACCAAGGCGACGATCCGTAGCTGGTCTGAGAGGACGACCAGCCACACTGGAACTGAGAC	a42ce	Proteobac./Gammaproteobac./Betaproteobac.	Gammaproteobacteria/Betaproteobacteriales	Proteobac./Gammaproteobac./Betaproteobac.
f6a76d74bcdcfd161e61077672e0b21f	Bacteria	Proteobacteria	Gammaproteobacteria	Betaproteobacteriales	Rhodocyclaceae	NA	NA	TGGCGGAATGCTTTACACATGCAAGTCGAACGGCAGCACGGGGGCAACCCTGGTGGCGAGTGGCGAACGGGTGAGTAACACATCGGAACGCGTCCTGTAATGGGGGATAACCTGGCGAAAGCCAGGCTAATACCGCATACGTCCTGAGGGAGAAAGCGGGGGATTGGAAACGACCTCGCGTTATAGGAGTGGCCGATGTCGGATTAGCTAGTTGGTGGGGTAAAGGCCTACCAAGGCGACGATCCGTAGCTGGTCTGAGAGGACGACCAGCCACACTGGGACTGAGAC	f6a76	Proteobac./Gammaproteobac./Betaproteobac.	Gammaproteobacteria/Betaproteobacteriales	Proteobac./Gammaproteobac./Betaproteobac.
e2cbe2d9652f2bb583ba7590287dc976	Bacteria	Proteobacteria	Gammaproteobacteria	Betaproteobacteriales	Burkholderiaceae	Polynucleobacter	uncultured bacterium	TGGCGGCATGCCTTACACATGCAAGTCGAACGGCAGCACGGGTGCTTGCACCTGGTGGCGAGTGGCGAACGGGTGAGTAATATATCGGAACGTACCTTATCGTGGGGGATAACGCAGCGAAAGCTGTGCTAATACCGCATAAGCCCTAAGGGGGAAAGCAGGGGACCGTAAGGCCTTGCGCGATTAGAGCGGCCGATACCTGATTAGCTAGTTGGTGAGGTAAAGGCTCACCAAGGCAACGATCAGTAGCTGGTCTGAGAGGACGATCAGCCACACTGGGACTGAGAC	e2cbe	Proteobac./Gammaproteobac./Betaproteobac.	Gammaproteobacteria/Betaproteobacteriales	Proteobac./Gammaproteobac./Betaproteobac.
6d2efc285029dcda6dbb9eadf973822a	Bacteria	Proteobacteria	Gammaproteobacteria	Betaproteobacteriales	Burkholderiaceae	Polynucleobacter	NA	TGGCGGCATGCCTTACACATGCAAGTCGAACGGCAGCACGGGTGCTTGCACCTGGTGGCGAGTGGCGAACGGGTGAGTAATATATCGGAACGTACCTTATTGTGGGGGATAACGCAGCGAAAGCTGTGCTAATACCGCATAATCCCTTAGGGGGAAAGCGGGGGACCGTAAGGCCTCGCGCAATTAGAGCGGCCGATACCTGATTAGCTAGTTGGTGAGGTAAAGGCTCACCAAGGCAACGATCAGTAGCTGGTCTGAGAGGACGATCAGCCACACTGGGACTGAGAC	6d2ef	Proteobac./Gammaproteobac./Betaproteobac.	Gammaproteobacteria/Betaproteobacteriales	Proteobac./Gammaproteobac./Betaproteobac.
59fb94f79e4ffdb5ba9cf37d2ee01983	Bacteria	Proteobacteria	Gammaproteobacteria	Betaproteobacteriales	Burkholderiaceae	Polynucleobacter	NA	TGGCGGCATGCCTTACACATGCAAGTCGAACGGCAGCACGGGTGCTTGCACCTGGTGGCGAGTGGCGAACGGGTGAGTAATATATCGGAACGTACCTTATTGTGGGGGATAACGCAGCGAAAGCTGTGCTAATACCGCATAATCCCTAAGGGGGAAAGCGGGGGACCGTAAGGCCTCGCGCAATTAGAGCGGCCGATACCTGATTAGCTAGTTGGTGAGGTAAAGGCTCACCAAGGCAACGATCAGTAGCTGGTCTGAGAGGACGATCAGCCACACTGGGACTGAGAC	59fb9	Proteobac./Gammaproteobac./Betaproteobac.	Gammaproteobacteria/Betaproteobacteriales	Proteobac./Gammaproteobac./Betaproteobac.
54dd8af4a6b5802edaff69d92536778c	Bacteria	Proteobacteria	Gammaproteobacteria	Betaproteobacteriales	Burkholderiaceae	Polynucleobacter	uncultured bacterium	TGGCGGCATGCTTTACACATGCAAGTCGAACGGCAGCACGGGTGCTTGCACCTGGTGGCGAGTGGCGAACGGGTGAGTAATATATCGGAACGTACCTTATCGTGGGGGATAACGCAGCGAAAGTTGTGCTAATACCGCATACGCTCTGAGGGGGAAAGTGGGGGACCGCAAGGCCTCACGCGATTAGAGCGGCCGATATCTGATTAGCTAGTTGGTAGGGTAAAGGCCTACCAAGGCATCGATCAGTAGCTGGTCTGAGAGGACGATCAGCCACACTGGGACTGAGAC	54dd8	Proteobac./Gammaproteobac./Betaproteobac.	Gammaproteobacteria/Betaproteobacteriales	Proteobac./Gammaproteobac./Betaproteobac.
d77e904fb543591657c95531d87269a0	Bacteria	Proteobacteria	Gammaproteobacteria	Betaproteobacteriales	Burkholderiaceae	Polynucleobacter	uncultured bacterium	TGGCGGCATGCTTTACACATGCAAGTCGAACGGCAGCACGGGTGCTTACACCTGGTGGCGAGTGGCGAACGGGTGAGTAATATATCGGAACGTACCTTATCGTGGGGGATAACGCAGCGAAAGTTGCGCTAATACCGCATACGCCCTGAGGGGGAAAGTGGGGGACCGCAAGGCCTGACGCGATTAGAGCGGCCGATATCTGATTAGCTAGTTGGTAGGGTAAAGGCCCACCAAGGCATCGATCAGTAGCTGGTCTGAGAGGACGATCAGCCACACTGGGACTGAGAC	d77e9	Proteobac./Gammaproteobac./Betaproteobac.	Gammaproteobacteria/Betaproteobacteriales	Proteobac./Gammaproteobac./Betaproteobac.
9bd25c591dab53769ace798e7ee1d89c	Bacteria	Proteobacteria	Gammaproteobacteria	Betaproteobacteriales	Burkholderiaceae	Polynucleobacter	uncultured bacterium	TGGCGGCATGCCTTACACATGCAAGTCGAACGGCAGCACGGGTGCTTGCACCTGGTGGCGAGTGGCGAACGGGTGAGTAATATATCGGAACGTACCTTATCGTGGGGGATAACGCAGCGAAAGCTGCGCTAATACCGCATACGCCCTGAGGGGGAAAGCGGGGGACCGTAAGGCCTCGCGCGATTAGAGCGGCCGATATCTGATTAGCTTGTTGGTGGGGTAAAAGCCCACCAAGGCGACGATCAGTAGCTGGTCTGAGAGGACGATCAGCCACACTGGGACTGAGAC	9bd25	Proteobac./Gammaproteobac./Betaproteobac.	Gammaproteobacteria/Betaproteobacteriales	Proteobac./Gammaproteobac./Betaproteobac.
f5e23c95986bee0783136c9bc51391f8	Bacteria	Proteobacteria	Gammaproteobacteria	Betaproteobacteriales	Burkholderiaceae	Polynucleobacter	uncultured bacterium	TGGCGGCATGCCTTACACATGCAAGTCGAACGGCAGCACGGGTGCTTGCACCTGGTGGCGAGTGGCGAACGGGTGAGTAATACATCGGAACGTACCTTATCGTGGGGGATAACGCAGCGAAAGTTGCGCTAATACCGCATACGCCCTGAGGGGGAAAGCGGGGGACCGTAAGGCCTCGCGCGATTAGAGCGGCCGATGTCTGATTAGCTTGTTGGTGAGGTAAAAGCTCACCAAGGCGATGATCAGTAGCTGGTCTGAGAGGACGATCAGCCACACTGGGACTGAGAC	f5e23	Proteobac./Gammaproteobac./Betaproteobac.	Gammaproteobacteria/Betaproteobacteriales	Proteobac./Gammaproteobac./Betaproteobac.
e81f9da49d827196d241476151559374	Bacteria	Proteobacteria	Gammaproteobacteria	Betaproteobacteriales	Burkholderiaceae	Polynucleobacter	uncultured bacterium	TGGCGGCATGCCTTACACATGCAAGTCGAACGGCAGCACGGGTACTTGTACCTGGTGGCGAGTGGCGAACGGGTGAGTAATACATCGGAACGTACCTTATCGTGGGGGATAACGCAGCGAAAGCTGTGCTAATACCGCATACGCCCTGAGGGGGAAAGCGGGGGATCGAAAGACCTCGCGCGATTAGAGCGGCCGATGCCTGATTAGCTTGTTGGTGGGGTAAAAGCCCACCAAGGCGACGATCAGTAGCTGGTCTGAGAGGACGATCAGCCACACTGGGACTGAGAC	e81f9	Proteobac./Gammaproteobac./Betaproteobac.	Gammaproteobacteria/Betaproteobacteriales	Proteobac./Gammaproteobac./Betaproteobac.
127a77f590bddb5e10c5962fddd76b8e	Bacteria	Proteobacteria	Gammaproteobacteria	Betaproteobacteriales	Burkholderiaceae	Polynucleobacter	uncultured bacterium	TGGCGGCATGCCTTACACATGCAAGTCGAACGGCAGCACGGGTACTTGTACCTTGTGGCAAGTGGCGAACGGGTGAGTAATACATCGGAACGTACCTTATCGTGGGGGATAACGCAGCGAAAGCTGTGCTAATACCGCATACGCCCTGAGGGGGAAAGCGGGGGATCGAAAGACCTCGCGCGATTAGAGCGGCCGATGCTTGATTAGCTTGTTGGTGGGGTAAAAGCCCACCAAGGCGACGATCAATAGCTGGTCTGAGAGGACGATCAGCCACACTGGGACTGAGAC	127a7	Proteobac./Gammaproteobac./Betaproteobac.	Gammaproteobacteria/Betaproteobacteriales	Proteobac./Gammaproteobac./Betaproteobac.
694a96fb1205d039454319441859f2d3	Bacteria	Proteobacteria	Gammaproteobacteria	Betaproteobacteriales	Burkholderiaceae	Polynucleobacter	uncultured bacterium	TGGCGGCATGCCTTACACATGCAAGTCGAACGGCAGCACGGGTACTTGTACCTGGTGGCGAGTGGCGAACGGGTGAGTAATACATCGGAACGTACCTTATCGTGGGGGATAACGCAGCGAAAGCTGTGCTAATACCGCATACGCCCTGAGGGGGAAAGCGGGGGATCGAAAGACCTCGCGCGATTAGAGCGGCCGATGCTTGATTAGCTTGTTGGTGGGGTAAAAGCCCACCAAGGCGACGATCAATAGCTGGTCTGAGAGGACGATCAGCCACACTGGGACTGAGAC	694a9	Proteobac./Gammaproteobac./Betaproteobac.	Gammaproteobacteria/Betaproteobacteriales	Proteobac./Gammaproteobac./Betaproteobac.
77f09024f397ed702d57f2abfb389f8d	Bacteria	Proteobacteria	Gammaproteobacteria	Betaproteobacteriales	Burkholderiaceae	Polynucleobacter	uncultured bacterium	TGGCGGCATGCCTTACACATGCAAGTCGAACGGCAGCACGGGTCTTGCACCTGGTGGCGAGTGGCGAACGGGTGAGTAATACATCGGAACGTACCTTATCGTGGGGGATAACGCAGCGAAAGCTGTGCTAATACCGCATACGCCCTGAGGGGGAAAGCGGGGGATCGAAAGACCTCGCGCGATTAGAGCGGCCGATGCCTGATTAGCTTGTTGGTGGAGTAAAAGCCCACCAAGGCGACGATCAGTAGCTGGTCTGAGAGGACGACAGCCACACTGGGACTGAGAC	77f09	Proteobac./Gammaproteobac./Betaproteobac.	Gammaproteobacteria/Betaproteobacteriales	Proteobac./Gammaproteobac./Betaproteobac.
23025ed141b7778598d86890e820e2ff	Bacteria	Proteobacteria	Gammaproteobacteria	Betaproteobacteriales	Burkholderiaceae	Polynucleobacter	uncultured bacterium	TGGCGGCATGCCTTACACATGCAAGTCGAACGGCAGCACGGGTGCTTGCACCTGGTGGCGAGTGGCGAACGGGTGAGTAATACATCGGAACGTACCTTATCGTGGGGGATAACGCAGCGAAAGCTGTGCTAATACTGCATACGCCCTGAGGGGGAAAGCGGGGGATCGAAAGACCTCGCGCGATTAGAGCGGCCGATGCCTGATTAGCTTGTTGGTGGAGTAAAAGCCCACCAAGGCGACGATCAGTAGCTGGTCTGAGAGGACGATCAGCCACACTGGGACTGAGAC	23025	Proteobac./Gammaproteobac./Betaproteobac.	Gammaproteobacteria/Betaproteobacteriales	Proteobac./Gammaproteobac./Betaproteobac.
13c19b4d39fd5a8cdf368c2fcf98dcc1	Bacteria	Proteobacteria	Gammaproteobacteria	Betaproteobacteriales	Burkholderiaceae	Polynucleobacter	uncultured bacterium	TGGCGGCATGCCTTACACATGCAAGTCGAACGGCAGCACGGGTGCTTGCACCTGGTGGCGAGTGGCGAACGGGTGAGTAATATATCGGAACGTACCTTATCGTGGGGGATAACGCAGCGAAAGCTGTGCTAATACCGCATACGCCCTGAGGGGGAAAGCGGGGGATCGAAAGACCTCGCGCGATTAGAGCGGCCGATGCCTGATTAGCTTGTTGGTGGGGTAAAAGCCCACCAAGGCGACGATCAGTAGCTGGTCTGAGAGGACGATCAGCCACACTGGAACTGAGAC	13c19	Proteobac./Gammaproteobac./Betaproteobac.	Gammaproteobacteria/Betaproteobacteriales	Proteobac./Gammaproteobac./Betaproteobac.
0058af7edfa8124cc8325da1a7422952	Bacteria	Proteobacteria	Gammaproteobacteria	Betaproteobacteriales	Burkholderiaceae	Polynucleobacter	uncultured bacterium	TGGCGGCATGCCTTACACATGCAAGTCGAACGGCAGCATGGGTGCTTGCACCTGGTGGCGAGTGGCGAACGGGTGAGTAATATATCGGAACGTACCTTATCGTGGGGGATAACGCAGCGAAAGCTGTGCTAATACCGCATACGCCCTGAGGGGGAAAGCGGGGGATCGAAAGACCTCGCGCGATTAGAGCGGCCGATGCCTGATTAGCTTGTTGGTGGGGTAAAAGCCCACCAAGGCGACGATCAGTAGCTGGTCTGAGAGGACGATCAGCCACACTGGGACTGAGAC	0058a	Proteobac./Gammaproteobac./Betaproteobac.	Gammaproteobacteria/Betaproteobacteriales	Proteobac./Gammaproteobac./Betaproteobac.
db879c3328ea5f4515abd69766866ecf	Bacteria	Proteobacteria	Gammaproteobacteria	Betaproteobacteriales	Burkholderiaceae	Polynucleobacter	uncultured bacterium	TGGCGGCATGCCTTACACATGCAAGTCGAACGGCAGCACGGGTGCTTGCACCTGGTGGCGAGTGGCGAACGGGTGAGTAATACATCGGAACGTACCTTATCGTGGGGGATAACGCAGCGAAAGCTGTGCTAATACCGCATACGCCCTGAGGGGGAAAGCGGGGGATCGAAAGACCTCGCGCGATTAGAGCGGCCGATGCCTGATTAGCTTGTTGGTGGGGTAAAAGCCCACCAAGGCGACGATCAGTAGCTGGTCTGAGAGGACGATCAGCCACACTGGGACTGAGAC	db879	Proteobac./Gammaproteobac./Betaproteobac.	Gammaproteobacteria/Betaproteobacteriales	Proteobac./Gammaproteobac./Betaproteobac.
e3d8a12ad9cdd5f577f88d773ce04cc5	Bacteria	Proteobacteria	Gammaproteobacteria	Betaproteobacteriales	Burkholderiaceae	Polynucleobacter	uncultured bacterium	TGGCGGCATGCCTTACACATGCAAGTCGAACGGCAGCACGGGTGCTTGCACCTGGTGGCGAGTGGCGAACGGGTGAGTAATACATCGGAACGTACCTTATCGTGGGGGATAACGCAGCGAAAGCTGTGCTAATACCGCCTACGCCCTGAGGGGGAAAGCGGGGGATCGAAAGACCTCGCGCGATTAGAGCGGCCGATGCCTGATTAGCTTGTTGGTGGGGTAAAAGCCCACCAAGGCGACGATCAGTAGCTGGTCTGAGAGGACGATCAGCCACACTGGGACTGAGAC	e3d8a	Proteobac./Gammaproteobac./Betaproteobac.	Gammaproteobacteria/Betaproteobacteriales	Proteobac./Gammaproteobac./Betaproteobac.
2b6551b7982a515018214681a0586587	Bacteria	Proteobacteria	Gammaproteobacteria	Betaproteobacteriales	Burkholderiaceae	Polynucleobacter	uncultured bacterium	TGGCGGCATGCCTTACACATGCAAGTCGAACGGCGGCACGGGTGCTTGCACCTGGTGGCGAGTGGCGAACGGGTGAGTAATACATCGGAACGTACCTTATCGTGGGGGATAACGCAGCGAAAGCTGTGCTAATACCGCATACGCCCTGAGGGGGAAAGCGGGGGATCGAAAGACCTCGCGCGATTAGAGCGGCCGATGCCTGATTAGCTTGTTGGTGGGGTAAAAGCCCACCAAGGCGACGATCAGTAGCTGGTCTGAGAGGACGATCAGCCACACTGGGACTGAGAC	2b655	Proteobac./Gammaproteobac./Betaproteobac.	Gammaproteobacteria/Betaproteobacteriales	Proteobac./Gammaproteobac./Betaproteobac.
65dce978df628b99cb032ca593d0cb91	Bacteria	Proteobacteria	Gammaproteobacteria	Betaproteobacteriales	Burkholderiaceae	Polynucleobacter	uncultured bacterium	TGGCGGCATGCCTTACACATGCAAGTCGAACGGCAGCACGGGTGCTTGCACCTGGTGGCGAGTGGCGAACGGGTGAGTAATACATCGAAACGTACCTTATCGTGGGGGATAACGCAGCGAAAGCTGTGCTAATACCGCATACGCCCTGAGGGGGAAAGCGGGGGATCGAAAGACCTCGCGCGATTAGAGCGGCCGATGCCTGATTAGCTTGTTGGTGGGGTAAAAGCCCACCAAGGCGACGATCAGTAGCTGGTCTGAGAGGACGATCAGCCACACTGGGACTGAGAC	65dce	Proteobac./Gammaproteobac./Betaproteobac.	Gammaproteobacteria/Betaproteobacteriales	Proteobac./Gammaproteobac./Betaproteobac.
f45440a9bb7fffe7f2f2f3ce01482d05	Bacteria	Proteobacteria	Gammaproteobacteria	Betaproteobacteriales	Burkholderiaceae	Polynucleobacter	uncultured bacterium	TGGCGGCATGCCTTACACATGCAAGTCGAACGGCAGCACGGGTGCTTGCACCTGGTGGCGAGTGGCGAACGGGTGAGTAATACATCGGAACGTACCTTATCGTGGGGGATAACGCAGCGAAAGCTGTGCTAATACCGCATACGCCCTGAGGGGGAAAGCGGGGGATCGAAAGACCTTGCGCGATTAGAGCGGCCGATGCCTGATTAGCTTGTTGGTGGGGTAAAAGCCCACCAAGGCGACGATCAGTAGCTGGTCTGAGAGGACGATCAGCCACACTGGGACTGAGAC	f4544	Proteobac./Gammaproteobac./Betaproteobac.	Gammaproteobacteria/Betaproteobacteriales	Proteobac./Gammaproteobac./Betaproteobac.
47b7cb5f7ad8299f05b56692aec26350	Bacteria	Proteobacteria	Gammaproteobacteria	Betaproteobacteriales	Burkholderiaceae	Polynucleobacter	uncultured bacterium	TGGCGGCATGCCTTACACATGCAAGTCGAACGGCAGCACGGGTGCTTGCACCTGGTGGCGAGTGGCGAACGGGTGAGTAATACATCGGAACATACCTTATCGTGGGGGATAACGCAGCGAAAGCTGTGCTAATACCGCATACGCCCTGAGGGGGAAAGCGGGGGATCGAAAGACCTTGCGCGATTAGAGCGGCCGATGCCTGATTAGCTTGTTGGTGGGGTAAAAGCCCACCAAGGCGACGATCAGTAGCTGGTCTGAGAGGACGATCAGCCACACTGGGACTGAGAC	47b7c	Proteobac./Gammaproteobac./Betaproteobac.	Gammaproteobacteria/Betaproteobacteriales	Proteobac./Gammaproteobac./Betaproteobac.
8f23100b623e0b98f6bda2021de57b94	Bacteria	Proteobacteria	Gammaproteobacteria	Betaproteobacteriales	Burkholderiaceae	Polynucleobacter	uncultured bacterium	TGGCGGCATGCCTTACACATGCAAGTCGAACGGCAGCACGGGTGCTTGCACCTGGTGGCGAGTGGCGAACGGGTGAGTAATACATCGGAACGTACCTTATCGTGGGGGATAACGCAGCGAAAGCTGTGCTAATACCGCATACGCCCTGAGGGGGAAAGCGGGGGATCGAAAGACCTCGCGCGATTAGAGCGGCCGATGCCTGATTAGCTTGTTGGTGGGGTAAAAGCCCACCAAGGTGACGATCAGTAGCTGGTCTGAGAGGACGATCAGCCACACTGGGACTGAGAC	8f231	Proteobac./Gammaproteobac./Betaproteobac.	Gammaproteobacteria/Betaproteobacteriales	Proteobac./Gammaproteobac./Betaproteobac.
aae3661758e6f66a2696574dceb99deb	Bacteria	Proteobacteria	Gammaproteobacteria	Betaproteobacteriales	Burkholderiaceae	Polynucleobacter	uncultured bacterium	TGGCGGCATACCTTACACATGCAAGTCGAACGGCAGCACGGGTGCTTGCACCTGGTGGCGAGTGGCGAACGGGTGAGTAATACATCGGAACGTACCTTATCGTGGGGGATAACGCAGCGAAAGCTGTGCTAATACCGCATACGCCCTGAGGGGGAAAGCGGGGGATCGAAAGACCTCGCGCGATTAGAGCGGCCGATGCCTGATTAGCTTGTTGGTGGGGTAAAAGCCCACCAAGGCGACGATCAGTAGCTGGTCTGAGAGGACGATCAGCCACACTGGGACTGAGAC	aae36	Proteobac./Gammaproteobac./Betaproteobac.	Gammaproteobacteria/Betaproteobacteriales	Proteobac./Gammaproteobac./Betaproteobac.
f9a545209c14f5eb9d0d8166a5a34ba0	Bacteria	Proteobacteria	Gammaproteobacteria	Betaproteobacteriales	Burkholderiaceae	Polynucleobacter	uncultured bacterium	TGGCGGCATGCCTTACACATGCAAGTCGGACGGCAGCACGGGTGCTTGCACCTGGTGGCGAGTGGCGAACGGGTGAGTAATACATCGGAACGTACCTTATCGTGGGGGATAACGCAGCGAAAGCTGTGCTAATACCGCATGCTCCCTAATGGGGAAAGCGGGGGATCGAAAGACCTCGCGCGATTAGAGCGGCCGATGCCTGATTAGCTTGTTGGTGGGGTAAAAGCCCACCAAGGCGACGATCAGTAGCTGGTCTGAGAGGACGATCAGCCACATTGGGACTGAGAC	f9a54	Proteobac./Gammaproteobac./Betaproteobac.	Gammaproteobacteria/Betaproteobacteriales	Proteobac./Gammaproteobac./Betaproteobac.
fa527915fe18aff71785edc3063e59e1	Bacteria	Proteobacteria	Gammaproteobacteria	Betaproteobacteriales	Burkholderiaceae	Polynucleobacter	uncultured bacterium	TGGCGGCATGCCTTACACATGCAAGTCGAACGGCAGCACGGGTGCTTGCACCTGGTGGCGAGTGGCGAACGGGTGAGTAATACATCGGAACGTACCTTATCGTGGGGGATAACGCAGCGAAAGCTGTGCTAATACCGCATACGCCCTGAGGGGGAAAGCGGGGGATCGAAAGACCTCGCGCGATTAGAGCGGCCGATGCCTGATTAGCGTGTTGGTGGGGTAAAAGCCCACCAAGGCGACGATCAGTAGCTGGTCTGAGAGGACGATCAGCCACACTGGGACTGAGAC	fa527	Proteobac./Gammaproteobac./Betaproteobac.	Gammaproteobacteria/Betaproteobacteriales	Proteobac./Gammaproteobac./Betaproteobac.
37221f6efc187c4d67a1c8c6b389e008	Bacteria	Proteobacteria	Gammaproteobacteria	Betaproteobacteriales	Burkholderiaceae	Polynucleobacter	uncultured bacterium	TGGCGGCATGCCTTACACATGCAAGTCGAACGGCAGCACGGGTGCTTGCACCTGGTGGCGAGTGGCGAACGGGTGAGTAATACATCGGAACGTACCTTATCGTGGGGGATAACGCAGCGAAAGCTGTGCTAATACCGCATACGCCCTGAGAGGGAAAGCGGGGGATCGAAAGACCTCGCGCGATTAGAGCGGCCGATGCCTGATTAGCTTGTTGGTGGGGTAAAAGCCCACCAAGGCGACGATCAGTAGCTGGTCTGAGAGGACGATCAGCCACACTGGGACTGAGAC	37221	Proteobac./Gammaproteobac./Betaproteobac.	Gammaproteobacteria/Betaproteobacteriales	Proteobac./Gammaproteobac./Betaproteobac.
9970abc56c1e5f3ec72084be50673ebc	Bacteria	Proteobacteria	Gammaproteobacteria	Betaproteobacteriales	Burkholderiaceae	Polynucleobacter	uncultured bacterium	TGGCGGCATGCCTTACACATGCAAGTCGAACGGCAGCACGGGTGCTTGCACCTGGTGGCGAGTGGCGAACGGGTGAGTAATACATCGGAACGTACCTTATCGTGGGGGATAACGCAGCGAAAGCTGTGCTAATACCGCATACGCCCTGAGAGGGAAAGCGGGGGATCGAAAGACCTCGCGCGATTAGAGCGGCCGATGCCTGATTAGCTTGTTGGTGAGGTAAAAGCCCACCAAGGCGACGATCAGTAGCTGGTCTGAGAGGACGATCAGCCACACTGGGACTGAGAC	9970a	Proteobac./Gammaproteobac./Betaproteobac.	Gammaproteobacteria/Betaproteobacteriales	Proteobac./Gammaproteobac./Betaproteobac.
fe23d7f8da1135f3b7bee7e98702c2ba	Bacteria	Proteobacteria	Gammaproteobacteria	Betaproteobacteriales	Burkholderiaceae	Polynucleobacter	uncultured bacterium	TGGCGGCATGCCTTACACATGCAAGTCGAACGGCAGCACGGGTGCTTGCACCTGGTGGCGAGTGGCGAACGGGTGAGTAATACATCGGAACGTACCTTATCGTGGGGGATAACGCAGCGAAAGCTGTGCTAATACCGCATACGCCCTGAGGAGGAAAGCGGGGGATCGAAAGACCTCGCGCGATTAGAGCGGCCGATGCCTGATTAGCTTGTTGGTGGGGTAAAAGCCCACCAAGGCGACGATCAGTAGCTGGTCTGAGAGGACGATCAGCCACACTGGGACTGAGAC	fe23d	Proteobac./Gammaproteobac./Betaproteobac.	Gammaproteobacteria/Betaproteobacteriales	Proteobac./Gammaproteobac./Betaproteobac.
14c68351d295fdc6a43b04e22af7ce41	Bacteria	Proteobacteria	Gammaproteobacteria	Betaproteobacteriales	Burkholderiaceae	Polynucleobacter	uncultured bacterium	TGGCGGCATGCCTTACACATGCAAGTCGAACGGCAGCACGGGTGCTTGCACCTGGTGGCGAGTGGCGAACGGGTGAGTAATACATCGGAACGTACCTTATCGTGGGGGATAACGCAGCGAAAGCTGTGCTAATACCGCATACGCCCTGAGGGGGAAAGCGGGGGGATCGAAAGACCTCGCGCGATTAGAGCGGCCGATGCCTGATTAGCTTGTTGGTGGGGTAAAAGCCCACCAAGGCGACGATCAGTAGCTGGTCTGAGAGGACGATCAGCCACACTGGGACTGAGAC	14c68	Proteobac./Gammaproteobac./Betaproteobac.	Gammaproteobacteria/Betaproteobacteriales	Proteobac./Gammaproteobac./Betaproteobac.
76642719b350bf287a56f9e0f6a2b752	Bacteria	Proteobacteria	Gammaproteobacteria	Betaproteobacteriales	Burkholderiaceae	Polynucleobacter	uncultured bacterium	TGGCGGCATGCCTTACACATGCAAGTCGAACGGCAGCACGGGTGCTTGCACCTGGTGGCGAGTGGCGAACGGGTGAGTAATACATCGGAACGTACCTTATCGTTGGGGGATAACGCAGCGAAAGCTGTGCTAATACCGCATACGCCCTGAGGGGGAAAGCGGGGGATCGAAAGACCTCGCGCGATTAGAGCGGCCGATGCCTGATTAGCTTGTTGGTGGGGTAAAAGCCCACCAAGGCGACGATCAGTAGCTGGTCTGAGAGGACGATCAGCCACACTGGGACTGAGAC	76642	Proteobac./Gammaproteobac./Betaproteobac.	Gammaproteobacteria/Betaproteobacteriales	Proteobac./Gammaproteobac./Betaproteobac.
c216e1595d1444f90abc3a81d82c9e15	Bacteria	Proteobacteria	Gammaproteobacteria	Betaproteobacteriales	Nitrosomonadaceae	NA	NA	TGGCGGCATGCTTTACACATGCAAGTCGAACGGCAGCACGGGGGCAACCCTGGTGGCGAGTGGCGAACGGGTGAGTAATGCATCGGAACATATCTTAAAGTGGGGAATAACGCATCGAAAGGTGTGCTAATACTCCATATACTCTAAGGAGGAAAGCGGGGGATCGAAAGACCTCGTGCTTTAAGGGTGGCCGATGTCTGATTAGCTAGTTGGTAGGGTAAAGGCTTACCAAGGCGACGATCAGTAGCTGGTCTGAGAGGACGATCAGCCACACTGGGACTGAGAC	c216e	Proteobac./Gammaproteobac./Betaproteobac.	Gammaproteobacteria/Betaproteobacteriales	Proteobac./Gammaproteobac./Betaproteobac.
39bd9a52fc1d56adb24c7989f5b6d928	Bacteria	Proteobacteria	Gammaproteobacteria	Betaproteobacteriales	Nitrosomonadaceae	Nitrosomonas	NA	TGGCGGCATGCTTTACACATGCAAGTCGAACGGCAGCACGGGTGCTTGCACCTGGTGGCGAGTGGCGGACGGGTGAGTAATACATCGGAACGTATCCTAAAGTGGGGGATAACGCATCGAAAGATGTGCTAATACCGCATACACTCTGAGGAGGAAAGTAGGGGATCGAAAGACCTTATGCTTTTGGAGCGGCCGATGTCTGATTAGCTAGTTGGTAAGGTAATGGCTTACCAAGGCAACGATCAGTAGTTGGTCTGAGAGGACGACCAGCCACACTGGGACTGAGAC	39bd9	Proteobac./Gammaproteobac./Betaproteobac.	Gammaproteobacteria/Betaproteobacteriales	Proteobac./Gammaproteobac./Betaproteobac.
18b89de6e794d2e32f8a6c318b040c93	Bacteria	Proteobacteria	Gammaproteobacteria	Betaproteobacteriales	Nitrosomonadaceae	Nitrosomonas	uncultured bacterium	TGGCGGCATGCTTTACACATGCAAGTCGAACGGCAGCACGAGTGCTTGCACTTGGTGGCGAGTGGCGAACGGGTGAGTAATACATCGGAACGTGTCCTAAAGAGGGGGATAACGCATCGAAAGATGTGCTAATACCGCATAATCTCTGTGGAGAAAAGTAGGGGATCGAAAGACCTTACGCTTTTGGAGCGGCCGATGTCTGATTAGCTAGTTGGTAAGGTAAAGGCTTACCAAGGCAACGATCAGTAGTTGGTCTGAGAGGATGGCCAACCACACTGGGACTGAGAC	18b89	Proteobac./Gammaproteobac./Betaproteobac.	Gammaproteobacteria/Betaproteobacteriales	Proteobac./Gammaproteobac./Betaproteobac.
e312af1886262a66839ce74332df70b7	Bacteria	Proteobacteria	Gammaproteobacteria	Betaproteobacteriales	Rhodocyclaceae	NA	NA	TGGCGGAATGCTTTACACATGCAAGTCGAACGGCAGCACGGGAGCTTGCTCCTGGTGGCGAGTGGCGAACGGGTGAGTAATGCATCGGAACGTACCTTTTAGTGGGGGATAACTATCCGAAAGGATAGCTAATACCGCATACGCCCTGAGGGGGAAAGCAGGGGATCGCAAGACCTTGCGCTAATAGAGCGGCCGATGTTCGATTAGCTAGTTGGTGGGGTAAAGGCTCACCAAGGCGACGATCGATAGCTGGTCTGAGAGGATGATCAGCCACACTGGAACTGAGAC	e312a	Proteobac./Gammaproteobac./Betaproteobac.	Gammaproteobacteria/Betaproteobacteriales	Proteobac./Gammaproteobac./Betaproteobac.
3591da11f4091c3119f924c0bc1637a2	Bacteria	Proteobacteria	Gammaproteobacteria	Betaproteobacteriales	NA	NA	NA	TGGCGGCGTGCTTAACACATGCAAGTCGAACGGTAACATGCAACTGAAGTGGCAACATGGAAGTTGTGATGACGAGTGGCGAACGGGTGAGTAATGCATCGGAACATGCCTAGTAGTTGGGGATAACTATTCGAAAGGATAGCTAATACCGAATAAGCTCCGAGGAGGAAAGGCTGGGATACGAAAGTACCAGTCGCTACAAGAGTGGCCGATGTCTGATTAGCTAGTTGGTAGGGTAAATGCCTACCAAGGCGATGATCAGTAGCTGTTCTGAGAGGAAGTACAGCCACACTGGAACTGAGAC	3591d	Proteobac./Gammaproteobac./Betaproteobac.	Gammaproteobacteria/Betaproteobacteriales	Proteobac./Gammaproteobac./Betaproteobac.
b35475e16482157dd60426f7a30da955	Bacteria	Proteobacteria	Gammaproteobacteria	Betaproteobacteriales	T34	metagenome	metagenome	TGGCGGCGTGCTTAACACATGCAAGTCGAACGGTAACATGCAACTGAAGTGGCAACATGGAGGTTGTGATGACGAGTGGCGAACGGGTGAGTAATGCATCGGAACATACCTGGTAGTTGGGGATAACTATTCGAAAGGATAGCTAATACCGAATAAGCTCTGAGGAGGAAAGGTTGGGATACGAAAGTACCAGTCGCTACTAGAGTGGCCGATGTCTGATTAGCTAGTTGGTAGGGTAAAGGCCTACCAAGGCGATGATCAGTAGCTGTTCTGAGAGGAAGTACAGCCACACTGGAACTGAGAC	b3547	Proteobac./Gammaproteobac./Betaproteobac.	Gammaproteobacteria/Betaproteobacteriales	Proteobac./Gammaproteobac./Betaproteobac.
f45a3702d067f4b74302902aa9bad6da	Bacteria	Proteobacteria	Gammaproteobacteria	Betaproteobacteriales	Neisseriaceae	uncultured	uncultured bacterium	TGGCGGCGTGCTTTACACATGCAAGTCGAGCGGTAGCATGGTTGTTTCGGCAGCTGATGACGAGCGGCGGACGGGTGAGTAATACATCGAGACGTACCTTATAGAGGGGGATAACTAATTGAAAGGTTAGCTAATACCGCATAATCTCTGAGGAGGAAAGGTGGGGACTTTAGGGCCTGCCGTTATAAGAGCGGTCGATGGTTGATTAGCTAGTTGGTGAGGTAAAGGCTCACCAAGGCGATGATCAATAGCTGTTCTGAGAGGAAGATCAGCCACACTGGGACTGAGAC	f45a3	Proteobac./Gammaproteobac./Betaproteobac.	Gammaproteobacteria/Betaproteobacteriales	Proteobac./Gammaproteobac./Betaproteobac.
7e9206576462d3890b128385ffa1d714	Bacteria	Proteobacteria	Gammaproteobacteria	Betaproteobacteriales	Neisseriaceae	uncultured	uncultured bacterium	TGGCGGCGTGCTTTACACATGCAAGTCGGGCGGCAGCACGAGGGAGACCTTGGTGGCGAGCGGCGAACGGGTGAGTAATACATCGAGACGTACCTTGTAGTGGGGGATAACTCATCGAAAGATGAGCTAATACCGCATAATCTCTGAGGAGGAAAGGTGGGGACCAGAAATGGCCTGTTGCTATAAGAGCGGTCGATGGTCGATTAGCTAGTTGGTGGGGTAAATGCTTACCAAGGCGATGATCGATAGCTGTTCTGAGAGGAAGATCAGCCACACTGGGACTGAGAC	7e920	Proteobac./Gammaproteobac./Betaproteobac.	Gammaproteobacteria/Betaproteobacteriales	Proteobac./Gammaproteobac./Betaproteobac.
f60fbf5faa87c7da2fd9092af430ef44	Bacteria	Proteobacteria	Gammaproteobacteria	Betaproteobacteriales	Neisseriaceae	uncultured	uncultured bacterium	TGGCGGCGTGCTTTACACATGCAAGTCGGGCGGCAGCACGAGGGAAACCTTGGTGGCGAGCGGCGAACGGGTGAGTAATACATCGAGACGTACCTTGTAGTGGGGGATAACTCATCGAAAGATGAGCTAATACCGCATAATCTCTGAGGAGGAAAGGTGGGGACCAGAAATGGCCTGTTGCTATAAGAGCGGTCGATGGTCGATTAGCTAGTTGGTGGGGTAAATGCTTACCAAGGCGATGATCGATAGCTGTTCTGAGAGGAAGATCAGCCACACTGGGACTGAGAC	f60fb	Proteobac./Gammaproteobac./Betaproteobac.	Gammaproteobacteria/Betaproteobacteriales	Proteobac./Gammaproteobac./Betaproteobac.
cb3d7394daad50596c7d0512c927376e	Bacteria	Proteobacteria	Gammaproteobacteria	Betaproteobacteriales	Neisseriaceae	uncultured	uncultured bacterium	TGGCGGCGTGCTTTACACATGCAAGTCGAGCGGCAGCACGGGGGAGACCTTGGTGGCGAGCGGCGAACGGGTGAGTAATACATCGAGACGTACCTTATAGTGGGGGATAACTCATCGAAAGATGAGCTAATACCGCATAATCTCTGAGGAGGAAAGGTGGGGACCAGGAATGGCCTGTTGCTATAAGAGCGGTCGATGGTCGATTAGCTAGTTGGTGTGGTAAAGGCTTACCAAGGCGATGATCGATAGCTGTTCTGAGAGGAAGATCAGCCACACTGGGACTGAGAC	cb3d7	Proteobac./Gammaproteobac./Betaproteobac.	Gammaproteobacteria/Betaproteobacteriales	Proteobac./Gammaproteobac./Betaproteobac.
bf85acc7bbd716fec5b24523da1cddbb	Bacteria	Proteobacteria	Gammaproteobacteria	Betaproteobacteriales	Neisseriaceae	uncultured	NA	TGGCGGCGTGCTTTACACATGCAAGTCGAACGGCAGCACGGGTGCTTGCACCTGGTGGCGAGTGGCGAACGGGTGAGTAATACATCGAGACGTACCAAGTAGAGTGGGATAACCAATCGAAAGATTGGCTAATACCGCATGAGCTCTGAGGAGGAAAGGTGGGGAACAGAAATGTCCTGTCGCTATTTGAGCGGTCGATGGTTGATTAGCTAGTTGGTTGGGTAAAAGCTGACCAAGGCGAAGATCGATAGCTGTTCTGAGAGGAAGATCAGCCACACTGGGACTGAGAC	bf85a	Proteobac./Gammaproteobac./Betaproteobac.	Gammaproteobacteria/Betaproteobacteriales	Proteobac./Gammaproteobac./Betaproteobac.
8f43c2bf737567a7f8c1e2971b20d938	Bacteria	Proteobacteria	Gammaproteobacteria	Betaproteobacteriales	Neisseriaceae	uncultured	NA	TGGCGGCGTGCTTTACACATGCAAGTCGAGCGGCAGCATGACCTTCGGGTCGATGGCGAGCGGCGAACGGGTGAGTAATACATCGGAACGTACCTTTTAGTGGTGGATAACGCATCGAAAGATGTGCTAATACAGCATAATCTCTGAGGAGGAAAGGCGGGGATCACGCAAGTGACCTGTCGCTGAAAGAGCGGCCGATGGTCGATTAGCTAGTTGGCGGGGTAAAAGCCCACCAAGGCGATGATCGATAGCGGGTCTGAGAGGACGATCCGTCACACTGGGACTGAGAC	8f43c	Proteobac./Gammaproteobac./Betaproteobac.	Gammaproteobacteria/Betaproteobacteriales	Proteobac./Gammaproteobac./Betaproteobac.
7721c69d6339ca880fdc7a2f30493552	Bacteria	Proteobacteria	Gammaproteobacteria	Betaproteobacteriales	Neisseriaceae	uncultured	NA	TGGCGGCGTGCTTTACACATGCAAGTCGAGCGGCAGCACGACCTTCGGGTTGGTGGCGAGCGGCGAACGGGTGAGTAATACATCGGAACGTACCTTTTAGTTGGGGATAACGCATCGAAAGATGTGCTAATACCGAATAATCTCTGAGGAGGAAAGGCGGGGATCTCGCAAGGGACCTGTCGCTGAAAGAGCGGCCGATGGCCGATTAGCTAGTTGGCGGGGTAAAAGCCCACCAAGGCGATGATCGGTAGCTGTTCTGAGAGGAAGATCAGCCACACTGGGACTGAGAC	7721c	Proteobac./Gammaproteobac./Betaproteobac.	Gammaproteobacteria/Betaproteobacteriales	Proteobac./Gammaproteobac./Betaproteobac.
a712e43efceec38071b8ab2b1ba76472	Bacteria	Proteobacteria	Gammaproteobacteria	Betaproteobacteriales	Neisseriaceae	uncultured	NA	TGGCGGCGTGCTTTACACATGCAAGTCGAGCGGCAGCACGACCTTCGGGTTGGTGGCGAGCGGCGAACGGGTGAGTAATACATCGGAACGTACCTTTTAGTTGGGGATAACGCATCGAAAGATGTGCTAATACCGAATAATCTCTGAGGAGGAAAGGCGGGGATCGCAAGACCTGTCGCTGAAAGAGCGGCCGATGGCCGATTAGCTAGTTGGCGGGGTAAATGCCCACCAAGGCGATGATCGGTAGCTGTTCTGAGAGGAAGATCAGCCACACTGGGACTGAGAC	a712e	Proteobac./Gammaproteobac./Betaproteobac.	Gammaproteobacteria/Betaproteobacteriales	Proteobac./Gammaproteobac./Betaproteobac.
2481f134be69ff43e8c3c29cee75c6c4	Bacteria	Proteobacteria	Gammaproteobacteria	Betaproteobacteriales	Neisseriaceae	uncultured	NA	TGGCGGCGTGCTTTACACATGCAAGTCGAGCGGCAGCACGACCTTCGGGTTGGTGGCGAGCGGCGAACGGGTGAGTAATACATCGGAACGTACCTTTTAGTTGGGGATAACGCATCGAAAGATGTGCTAATACCGAATAATCTCTGAGGAGGAAAGGCGGGGATCGGAAACGACCTGTCGCTGAAAGAGCGGCCGATGGCCGATTAGCTAGTTGGCGGGGTAAAGGCCCACCAAGGCGATGATCGGTAGCTGTTCTGAGAGGAAGATCAGCCACACTGGGACTGAGAC	2481f	Proteobac./Gammaproteobac./Betaproteobac.	Gammaproteobacteria/Betaproteobacteriales	Proteobac./Gammaproteobac./Betaproteobac.
cb02a95fb5ef8d983e9b13adc8d86234	Bacteria	Proteobacteria	Gammaproteobacteria	Betaproteobacteriales	Neisseriaceae	uncultured	uncultured bacterium	TGGCGGCGTGCTTTACACATGCAAGTCGAGCGGCAGCATGTCCTTCGGGATGATGGCGAGCGGCGAACGGGTGAGTAATACATCGAAACGTACCTTTTAGTGGGGGATAACTCATCGAAAGATGGGCTAATACCGCATAATCTCTGAGGAGGAAAGGCGGGGACCTTCGGGCCTGTCGCTGAGAGAGCGGTCGATGGCTGATTAGCTAGTTGGCGGGGTAAAAGCCCACCAAGGCGATGATCAGTAGCTGTTCTGAGAGGAAGATCAGCCACACTGGGACTGAGAC	cb02a	Proteobac./Gammaproteobac./Betaproteobac.	Gammaproteobacteria/Betaproteobacteriales	Proteobac./Gammaproteobac./Betaproteobac.
33afe1f5bc7300a8b8da2abcb925b3ee	Bacteria	Epsilonbacteraeota	Campylobacteria	Campylobacterales	Sulfurospirillaceae	Sulfurospirillum	NA	TGGCGGCGTGCTTAACACATGCAAGTCGAACGGACTTAAGGGGCTTGCTTCTTAAGTTAGTGGCGCACGGGTGAGTAATATATAGCTAACCTGCCCTTTAGTGGGGGACAACAGTTGGAAACGGCTGCTAATACCCCATACTCCTTCTGATCTTAAGATCAGTTGGGAAAGATTTATCGCTAAAGGATGGGGCTTTATTGTATCAGCTAGTTGGTGGGGTAACGGCCTACCAAGGCTATGACGCATACCTGGTCTGAGAGGATGATCAGGCACACTGGAACTGAGAC	33afe	Epsilonbacteraeota/Campylobac./Campylobacter.	Campylobacteria/Campylobacterales	_other
e9f193a8e0b0a987d6b835da5814b393	Bacteria	Epsilonbacteraeota	Campylobacteria	Campylobacterales	Arcobacteraceae	Arcobacter	NA	TGGCGGCGTGCTTAACACATGCAAGTCGAACGAGAAACGGATGTAGCTTGCTACATTGCAGTCTAAGTGGCGCACGGGTGAGTAATATATAGATAATATGCCTCTTACTAAGGGATAACAATTGGAAACGATTGCTAATACCTTATATGCCTTTAATACATAAGTATACAAGGGAAAGATTTATTGGTAAGAGATTAGTCTGTACGGTATCAGTTAGTTGGTGAGGTAATGGCTCACCAAGACAATGACGCCTAACTGGTTTGAGAGGATGATCAGTCACACTGGAACTGAGAC	e9f19	Epsilonbacteraeota/Campylobac./Campylobacter.	Campylobacteria/Campylobacterales	_other
475c268e8cc21b5cd92be3708621e206	Bacteria	Epsilonbacteraeota	Campylobacteria	Campylobacterales	Arcobacteraceae	Arcobacter	NA	TGGCGGCGTGCTTAACACATGCAAGTCGAACGAGAAACGGTCTAGCTTGCTAGATGCAGTCTAAGTGGCGCACGGGTGAGTAATATATAGGTAATATGCCTCTTACTAAGGGATAACAGATGGAAACGTCTGCTAATACCTTATATGCCTTTAGGACTAAAGTCCGCAAGGGAAAGATTTATCGGTAAGAGATTAGCCTGTACAGTATCAGTTAGTTGGTGAGGTAATGGCTCACCAAGACTATGACACTTAACTGGTTTGAGAGGATGATCAGTCACACTGGAACTGAGAC	475c2	Epsilonbacteraeota/Campylobac./Campylobacter.	Campylobacteria/Campylobacterales	_other
991e074d5e58608cf0a6bbcbf40d96c9	Bacteria	Epsilonbacteraeota	Campylobacteria	Campylobacterales	Arcobacteraceae	Arcobacter	NA	TGGCGGCGTGCTTAACACATGCAAGTCGAACGAGAACAGAAGAGAGCTTGCTTTCTTGCTGCTAAGTGGCGCACGGGTGAGTAATGTATAGGTAATATGCCTCTTACTAAGGGATAATTGATGGAAACGTCTTGTAATACCTTATATGCCTTTTGAACATAAGTTCGTAAAGGGAAAGATTTATCGGTAAGAGATTAGCCTGTATGGTATCAGTTAGTTGGTGGGGTAATGGCCTACCAAGACTATGACACCTAACTGGTTTGAGAGGATGATCAGTCACACTGGAACTGAGAC	991e0	Epsilonbacteraeota/Campylobac./Campylobacter.	Campylobacteria/Campylobacterales	_other
325d91c1216fc955fd7c463e3b187f60	Bacteria	Epsilonbacteraeota	Campylobacteria	Campylobacterales	Arcobacteraceae	Arcobacter	NA	TGGCGGCGTGCTTAACACATGCAAGTCGAACGAGAACGGATTATAGCTTGCTATAATTGTCAGCTAAGTGGCGCACGGGTGAGTAATGTATAGGTAATATGCCTCTTACTAAGGGATAACAATTGGAAACGATTGCTAATACCTTATACTCCTTGTTAACTTAAGTTAATAAGGGAAAGATTTATTGGTAAGAGATTAGCCTGTATTGTATCAGTTAGTTGGTGGGGTAATGGCCTACCAAGACTATGACACATAACTGGTTTGAGAGGATGATCAGTCACACTGGAACTGAGAC	325d9	Epsilonbacteraeota/Campylobac./Campylobacter.	Campylobacteria/Campylobacterales	_other
00f2fe2add9b5e1d3c19013f848395c3	Bacteria	Epsilonbacteraeota	Campylobacteria	Campylobacterales	Arcobacteraceae	Arcobacter	uncultured bacterium	TGGCGGCGTGCTTAACACATGCAAGTCGAACGAGAACGGGCTATAGCTTGCTATAGTTGTCAGCTAAGTGGCGCACGGGTGAGTAATGTATAGGTAATATGCCTCTTACTAAGGGATAACAATTGGAAACGATTGCTAATACCTTATACTCCTTGTTAACTTAAGTTAATAAGGGAAAGATTTATTGGTAAGAGATTAGCCTGTATTGTATCAGTTAGTTGGTGGGGTAATGGCCTACCAAGACTATGACACATAACTGGTTTGAGAGGATGATCAGTCACACTGGAACTGAGAC	00f2f	Epsilonbacteraeota/Campylobac./Campylobacter.	Campylobacteria/Campylobacterales	_other
d61e418e6395cc03ea673d18d5f9f65f	Bacteria	Epsilonbacteraeota	Campylobacteria	Campylobacterales	Arcobacteraceae	Arcobacter	NA	TGGCGGCGTGCTTAACACATGCAAGTCGAACGAGAACGGATTATAGCTTGCTATAATTGTCAGCTAAGTGGCGCACGGGTGAGTAATGTATAGGTAATATGCCTCTTACTAAGGGATAACAATTGGAAACGATTGCTAATACCTTATACTCCTTATTAACCTAAGTTAATAAGGGAAAGATTTATTGGTAAGAGATTAGCCTGTATTGTATCAGTTAGTTGGTGGGGTAATGGCCTACCAAGACTATGACACATAACTGGTTTGAGAGGATGATCAGTCACACTGGAACTGAGAC	d61e4	Epsilonbacteraeota/Campylobac./Campylobacter.	Campylobacteria/Campylobacterales	_other
37072ead240b22444a3365300b618e3b	Bacteria	Epsilonbacteraeota	Campylobacteria	Campylobacterales	Arcobacteraceae	Arcobacter	uncultured bacterium	TGGCGGCGTGCTTAACACATGCAAGTCGAACGAGAACGGGTTATAGCTTGCTATAATTGTCAGCTAAGTGGCGCACGGGTGAGTAATGTATAGGTAATATGCCTCTTACTAAGGGATAACAATTGGAAACGATTGCTAATACCTTATACTCCTTATTAACCTAAGTTAATAAGGGAAAGATTTATTGGTAAGAGATTAGCCTGTATTGTATCAGTTAGTTGGTGGGGTAATGGCCTACCAAGACTATGACACATAACTGGTTTGAGAGGATGATCAGTCACACTGGAACTGAGAC	37072	Epsilonbacteraeota/Campylobac./Campylobacter.	Campylobacteria/Campylobacterales	_other
b79824f99b16bc9d525c0f7ffd96b441	Bacteria	Epsilonbacteraeota	Campylobacteria	Campylobacterales	Arcobacteraceae	Arcobacter	uncultured bacterium	TGGCGGCGTGCTTAACACATGCAAGTCGAACGAGAACGGATTATAGCTTGCTATAATTGTCAGCTAAGTGGCGCACGGGTGAGTAATGTATAGGTAATATGCCTCTTACTAAGGGATAACAAATGGAAACGTTTGCTAATACCTTATACTCCTTATTAACAGAAGTTAATAAGGGAAAGATTTATTGGTAAGAGATTAGCCTGTATTGTATCAGTTAGTTGGTGGGGTAATGGCTTACCAAGACTATGACACATAACTGGTTTGAGAGGATGATCAGTCACACTGGAACTGAGAC	b7982	Epsilonbacteraeota/Campylobac./Campylobacter.	Campylobacteria/Campylobacterales	_other
92a7d7878d98f09a589c44c765f6865a	Bacteria	Epsilonbacteraeota	Campylobacteria	Campylobacterales	Arcobacteraceae	Arcobacter	NA	TGGCGGCGTGCTTAACACATGCAAGTCGAACGAGAACGGGTTATAGCTTGCTATAATTGTCAGCTAAGTGGCGCACGGGTGAGTAATGTATAGGTAATATGCCTCTTACTAAGGGATAACAAATGGAAACGTTTGCTAATACCTTATACTCCTTATTAACAGAAGTTAATAAGGGAAAGATTTATTGGTAAGAGATTAGCCTGTATTGTATCAGTTAGTTGGTGGGGTAATGGCTTACCAAGACTATGACACATAACTGGTTTGAGAGGATGATCAGTCACACTGGAACTGAGAC	92a7d	Epsilonbacteraeota/Campylobac./Campylobacter.	Campylobacteria/Campylobacterales	_other
1aa9024ac8ce84e2b3370899131cd3d2	Bacteria	Epsilonbacteraeota	Campylobacteria	Campylobacterales	Arcobacteraceae	Arcobacter	uncultured bacterium	TGGCGGCGTGCTTAACACATGCAAGTCGAACGAGAACGGATTATAGCTTGCTATAATTGTCAGCTAAGTGGCGCACGGGTGAGTAATGTATAGATAACCTGCCCTTAAGAAAGGAATAACAGTTGGAAACGACTGCTAATGCCCTATATGCCTTTAATACATAAGTATGCAAGGGAAACGCTTTAGTGCTTAAGGATGGGTCTGTATGGTATCAGCTTGTTGGTGAGGTAATGGCTCACCAAGGCTATGACGCCTAACTGGTTTGAGAGGATGATCAGTCACACTGGAACTGAGAC	1aa90	Epsilonbacteraeota/Campylobac./Campylobacter.	Campylobacteria/Campylobacterales	_other
fff20c718c55cfdec4e115e2815ab949	Bacteria	Epsilonbacteraeota	Campylobacteria	Campylobacterales	Arcobacteraceae	Arcobacter	uncultured bacterium	TGGCGGCGTGCTTAACACATGCAAGTCGAACGAGAACGGAATATAGCTTGCTATATTTGTCAGCTAAGTGGCGCACGGGTGAGTAATGTATAGATAACCTGCCCTTAAGAAAGGAATAACAGTTGGAAACGACTGCTAATGCCCTATATGCCTTTAATACATAAGTATGCAAGGGAAACGCTTTAGTGCTTAAGGATGGGTCTGTATGGTATCAGCTTGTTGGTGAGGTAATGGCTCACCAAGGCTATGACGCCTAACTGGTTTGAGAGGATGATCAGTCACACTGGAACTGAGAC	fff20	Epsilonbacteraeota/Campylobac./Campylobacter.	Campylobacteria/Campylobacterales	_other
750bf326b60d38c4068fb7ff4a5bcb7d	Bacteria	Epsilonbacteraeota	Campylobacteria	Campylobacterales	Arcobacteraceae	Arcobacter	NA	TGGCGGCGTGCTTAACACATGCAAGTCGAACGAGAACGGGATAAGGCTTGCCTTATTTGTCAGCTAAGTGGCGCACGGGTGAGTAATGTATAGATAACCTGCCCTTAAGAAAGGAATAACAGTTGGAAACGACTGCTAATGCCCTATATGCCTTTAATACATAAGTATGCAAGGGAAACGCTTTAGTGCTTAAGGATGGGTCTGTATGGTATCAGCTTGTTGGTGAGGTAATGGCTCACCAAGGCTATGACGCCTAACTGGTTTGAGAGGATGATCAGTCACACTGGAACTGAGAC	750bf	Epsilonbacteraeota/Campylobac./Campylobacter.	Campylobacteria/Campylobacterales	_other
c63253973edfb9b6cdda8e95f98544dc	Bacteria	Epsilonbacteraeota	Campylobacteria	Campylobacterales	Arcobacteraceae	Arcobacter	uncultured bacterium	TGGCGGCGTGCTTAACACATGCAAGTCGAACGAGAACGGGATATAGCTTGCTATATTTGTCAGCTAAGTGGCGCACGGGTGAGTAATGTATAGATAACCTGCCCTCTAGAAAGGAATAACAGTTGGAAACGACTGCTAATGCCCTATATGCCTTTAATACATAAGTATGCAAGGGAAACGCTTTAGTGCTAGAGGATGGGTCTGTATGGTATCAGCTTGTTGGTGAGGTAATGGCTCACCAAGGCTATGACGCCTAACTGGTTTGAGAGGATGATCAGTCACACTGGAACTGAGAC	c6325	Epsilonbacteraeota/Campylobac./Campylobacter.	Campylobacteria/Campylobacterales	_other
2882c6ca89d7d6346e7eb1c5568d4f78	Bacteria	Epsilonbacteraeota	Campylobacteria	Campylobacterales	Arcobacteraceae	Arcobacter	uncultured bacterium	TGGCGGCGTGCTTAACACATGCAAGTCGAACGAGAACGGATTATAGCTTGCTATAATTGTCAGCTAAGTGGCGCACGGGTGAGTAATATATAGATAACCTGCCCTCTAGAAAGGAATAACAGTTGGAAACGACTGCTAATGCCCTATATGCCTTTAATACATAAGTATGCAAGGGAAACGCTTTAGTGCTAGAGGATGGGTCTGTATGGTATCAGCTTGTTGGTGAGGTAATGGCTCACCAAGGCTATGACGCCTAACTGGTTTGAGAGGATGATCAGTCACACTGGAACTGAGAC	2882c	Epsilonbacteraeota/Campylobac./Campylobacter.	Campylobacteria/Campylobacterales	_other
28fb646b45b97a96f1aa8a496fdfa039	Bacteria	Epsilonbacteraeota	Campylobacteria	Campylobacterales	Arcobacteraceae	Arcobacter	uncultured bacterium	TGGCGGCGTGCTTAACACATGCAAGTCGAACGAGAACGGATTATAGCTTGCTATAATTGTCAGCTAAGTGGCGCACGGGTGAGTAATGTATAGATAACCTGCCCTCTAGAAAGGAATAACAGTTGGAAACGACTGCTAATGCCCTATATGCCTTTAATACATAAGTATGCAAGGGAAACGCTTTAGTGCTAGAGGATGGGTCTGTATGGTATCAGCTTGTTGGTGAGGTAATGGCTCACCAAGGCTATGACGCCTAACTGGTTTGAGAGGATGATCAGTCACACTGGAACTGAGAC	28fb6	Epsilonbacteraeota/Campylobac./Campylobacter.	Campylobacteria/Campylobacterales	_other
f809d3e5bb1d8e642a3d1c6cdd34f5c4	Bacteria	Epsilonbacteraeota	Campylobacteria	Campylobacterales	Arcobacteraceae	Arcobacter	uncultured bacterium	TGGCGGCGTGCTTAACACATGCAAGTCGAACGAGAACGGATTATAGCTTGCTATAATTGTCAGCTAAGTGGCGCACGGGTGAGTAATATATAGATAACCTGCCCTCAAGAAAGGAATAACAGTTGGAAACGACTGCTAATGCCCTATATGCCTTTAATACATAAGTATGCAAGGGAAACGCTTTAGTGCTTGAGGATGGGTCTGTATGGTATCAGCTTGTTGGTGAGGTAATGGCTCACCAAGGCTATGACGCCTAACTGGTTTGAGAGGATGATCAGTCACACTGGAACTGAGAC	f809d	Epsilonbacteraeota/Campylobac./Campylobacter.	Campylobacteria/Campylobacterales	_other
67f0304aff231f50eaa4ed182b2c52e5	Bacteria	Epsilonbacteraeota	Campylobacteria	Campylobacterales	Arcobacteraceae	Arcobacter	uncultured bacterium	TGGCGGCGTGCTTAACACATGCAAGTCGAACGAGAACGGATTATAGCTTGCTATAATTGTCAGCTAAGTGGCGCACGGGTGAGTAATATATAGTTAACCTGCCCTCAAGAAAGGAATAACAGTTGGAAACGACTGCTAATGCCCTATATGCCTTTAATACATAAGTATGCAAGGGAAACGCTTTAGTGCTTGAGGATGGGACTGTATGGTATCAGCTTGTTGGTGAGGTAATGGCTCACCAAGGCTATGACGCCTAACTGGTTTGAGAGGATGATCAGTCACACTGGAACTGAGAC	67f03	Epsilonbacteraeota/Campylobac./Campylobacter.	Campylobacteria/Campylobacterales	_other
8276348ed757a94d1b8c51be2f022c13	Bacteria	Epsilonbacteraeota	Campylobacteria	Campylobacterales	Arcobacteraceae	Arcobacter	uncultured bacterium	TGGCGGCGTGCTTAACACATGCAAGTCGAACGAGAACGGATTATAGCTTGCTATAATTGTCAGCTAAGTGGCGCACGGGTGAGTAATATATAGATAACCTGCCCTCTAGAAAGGAATAACAGTTGGAAACGACTGCTAATGCCCTATATGCCTTTAATACATAAGTATGCAAGGGAAACGCTTTAGTGCTAGAGGATGGGTCTGTATGGTATCAGTTAGTTGGTGAGGTAATGGCTCACCAAGACTATGACGCCTAACTGGTTTGAGAGGATGATCAGTCACACTGGAACTGAGAC	82763	Epsilonbacteraeota/Campylobac./Campylobacter.	Campylobacteria/Campylobacterales	_other
a055afd7ae13b67951611190bb9e1cf2	Bacteria	Epsilonbacteraeota	Campylobacteria	Campylobacterales	Arcobacteraceae	Arcobacter	uncultured bacterium	TGGCGGCGTGCTTAACACATGCAAGTCGAACGAGAACGGATTATAGCTTGCTATAATTGTCAGCTAAGTGGCGCACGGGTGAGTAATGTATAGATAACCTGCCCTCTAGAAAGGAATAACAGTTGGAAACGACTGCTAATGCCCTATATGCCTTTAATACATAAGTATGCAAGGGAAACGCTTTAGTGCTAGAGGATGGGTCTGTATGGTATCAGTTAGTTGGTGAGGTAATGGCTCACCAAGACTATGACGCCTAACTGGTTTGAGAGGATGATCAGTCACACTGGAACTGAGAC	a055a	Epsilonbacteraeota/Campylobac./Campylobacter.	Campylobacteria/Campylobacterales	_other
2fb67ad0e333a1a53a3a5f1b62f5cbb1	Bacteria	Epsilonbacteraeota	Campylobacteria	Campylobacterales	Arcobacteraceae	Arcobacter	uncultured bacterium	TGGCGGCGTGCTTAACACATGCAAGTCGAACGAGAACGGATTATAGCTTGCTATAATTGTCAGCTAAGTGGCGCACGGGTGAGTAATATATAGATAACCTGCCCTCAAGAAAGGAATAACAGTTGGAAACGACTGCTAATGCCCTATATGCCTTTAATACATAAGTATGCAAGGGAAACGCTTTAGTGCTTGAGGATGGGTCTGTATGGTATCAGTTAGTTGGTGAGGTAATGGCTCACCAAGACTATGACGCCTAACTGGTTTGAGAGGATGATCAGTCACACTGGAACTGAGAC	2fb67	Epsilonbacteraeota/Campylobac./Campylobacter.	Campylobacteria/Campylobacterales	_other
5b882e7d976d3d6547309ed64aa48980	Bacteria	Epsilonbacteraeota	Campylobacteria	Campylobacterales	Arcobacteraceae	Arcobacter	uncultured bacterium	TGGCGGCGTGCTTAACACATGCAAGTCGAACGAGAACGGATTATAGCTTGCTATAATTGTCAGCTAAGTGGCGCACGGGTGAGTAATGTATAGATAACCTGCCCTCAAGAAAGGAATAACAGTTGGAAACGACTGCTAATGCCCTATATGCCTTTAATACATAAGTATGCAAGGGAAACGCTTTAGTGCTTGAGGATGGGTCTGTATGGTATCAGTTAGTTGGTGAGGTAATGGCTCACCAAGACTATGACGCCTAACTGGTTTGAGAGGATGATCAGTCACACTGGAACTGAGAC	5b882	Epsilonbacteraeota/Campylobac./Campylobacter.	Campylobacteria/Campylobacterales	_other
7d303109abc4d496086ed981b376c748	Bacteria	Epsilonbacteraeota	Campylobacteria	Campylobacterales	Arcobacteraceae	Arcobacter	NA	TGGCGGCGTGCTTAACACATGCAAGTCGAACGAGAACGGATTATAGCTTGCTATAATTGTCAGCTAAGTGGCGCACGGGTGAGTAATATATAGGTAACGTGCCCTAGAGAGGGGGATAACAGTTGGAAACGACTGCTAACACCCCATATGCCTTTAAGACTTAAGTCTGCAAGGGAAATATTTATAGCTCTAGGATCGGCCTGTACAGTATCAGCTTGTTGGTGAGGTAATGGCTCACCAAGGCTATGACGCTTAACTGGTTTGAGAGGATGATCAGTCACACTGGAACTGAGAC	7d303	Epsilonbacteraeota/Campylobac./Campylobacter.	Campylobacteria/Campylobacterales	_other
342ade75f639c55c4bc527a3ac2a1aa8	Bacteria	Epsilonbacteraeota	Campylobacteria	Campylobacterales	Arcobacteraceae	Arcobacter	uncultured bacterium	TGGCGGCGTGCTTAACACATGCAAGTCGAACGAGAACGGAATATAGCTTGCTATATTTGTCAGCTAAGTGGCGCACGGGTGAGTAATATATAGGTAACGTGCCCCAAAGAAGAGGATAACAGTTGGAAACGATTGCTAAGACTCTATATGCCTTTATGACATAAGTCAGCAAGGGAAATATTTATAGCTTTGGGATCGGCCTGTACAGTATCAGTTAGTTGGTGAGGTAATGGCTCACCAAGACAATGACGCTTAACTGGTTTGAGAGGATGATCAGTCACACTGGAACTGAGAC	342ad	Epsilonbacteraeota/Campylobac./Campylobacter.	Campylobacteria/Campylobacterales	_other
c6f856d383e7c1943eeeba6c69d29fdc	Bacteria	Proteobacteria	Alphaproteobacteria	Rickettsiales	Mitochondria	NA	NA	TGGCGGCATGCTTAACACATGCAAGTTGAACGGAATAGCAATATTTAGTAGCAAACGGGTGAGTAATACATAGGAATCTACCGAGTAGTGGGGGACAACAGTTGGAAACGACTGCTAATACCGCGTACGCCGGAGACGGGAAAGGTGTTTTTTAGCATTAAATTTGTTTTGTTGAATCATAACAAATTTAATGCTATTACATCGCTATTCGAAGAGCCTATGTCCGATTAGCTAGTTGGTGAGGTAATGGCTCACCAAGGCTAAGATCGGTAGTCGGTCTGAGAGGATGATCGGCCACACTGGGACTGAGAC	c6f85	Proteobac./Alphaproteobac./Rickettsi.	Alphaproteobacteria/Rickettsiales	Proteobac./Alphaproteobac./Rickettsi.
c95cc485fbb2d0a76e87bff38250072d	Bacteria	Proteobacteria	Alphaproteobacteria	Rickettsiales	Mitochondria	NA	NA	TGGCGGCATGCTTAATACATGCAAGTTGAACGGAATAGCAATATTTAGTAGCAAACGGGTGAGTAATACATAGGAATCTACCTAGTAGTGGGGGACAACAGTTGGAAACGACTGCTAATACCGCATATACCGGAGACGGGAAAGGTGTTTTTACTTATTTATTAAGCTTTTATGGGTTTAATAAATAAGTATTACATCGCTATTTGAAGAGCCTATGTCCGATTAGCTAGTTGGCGGGGTAAATGCCCACCAAGGCTACGATCGGTAGTCGGTCTGAGAGGATGATCGGCCACACTGGGACTGAGAC	c95cc	Proteobac./Alphaproteobac./Rickettsi.	Alphaproteobacteria/Rickettsiales	Proteobac./Alphaproteobac./Rickettsi.
8ecdc02505872bcf4b50dcc701f9d090	Bacteria	Proteobacteria	Alphaproteobacteria	Rickettsiales	Mitochondria	NA	NA	TGGCGGCATGCTTAACACATGCAAGTCGAACGAGAGGGAAACCTCTAGTGGCGAACGGGTGAGTAATATATAGGAATCTACCTAGTAGTGTGGAATAATTATTGGAAACGATAACTAATACCGCATAATCCGGAGACGGGAAAGGTGCAAATCGCTATTAGATGAGCCTATATCCGATTAGCTAGTTGGTGGGGTAAAGGCCTACCAAGGCTGTGATCGGTAGCCGGTCTGAGAGGATGATCGGCCACACTGGGACTGAGACACGGCCCAGACTCCTACGG	8ecdc	Proteobac./Alphaproteobac./Rickettsi.	Alphaproteobacteria/Rickettsiales	Proteobac./Alphaproteobac./Rickettsi.
c87b389bc48ec9a48bb9d76ec64e5979	Bacteria	Proteobacteria	Alphaproteobacteria	Rickettsiales	Mitochondria	NA	NA	TGGCGGTATGCTTAACACATGCAAGTCGAACGAATTTTGGGGCAACTCAAAATGAGTGGCAAACGGGTGAGGAATATAGAGGAATCTCCCTAGCAGTAAGGAATAACTTTGGGAAACCAAAGCTAATACCATATATCACCGACCTAGTCGGGAAAGATTTATCGCTGTTAGATGAGCCTCTATCGGATTAGCTAGTTGGCGGGGTAAATGCCCACCAAGGCGATGATCCGTAGCTGGTCTGAGAGGATGATCAGCCACACTGGAACTGAGACACGGTCCAG	c87b3	Proteobac./Alphaproteobac./Rickettsi.	Alphaproteobacteria/Rickettsiales	Proteobac./Alphaproteobac./Rickettsi.
4032c34ad4095ada3b12643b991a608b	Bacteria	Proteobacteria	Alphaproteobacteria	Rickettsiales	Mitochondria	NA	NA	TGGTGGTATGCTTAACACATGCAAGTCGAACGAATTTTAAGCGGGGTAACCTGCTTGAAGTTAGTGGCAAACGGGTGAGTAATGTACAGGAATCTACCTAGCAGTAAGGAATAACCTTGGGAAACCAAAGCTAATGCCATATATTACCGCTTAATTAACTTTAAGCGGGAAAGATTTATCGCTGTTAGATGAGCCTGTATCAGATTAGCTAGTTGGTAGGGTAAAAGCCTACCAAGGCGATGATCTGTAGCTGGTCTGAGAGGATGATCAGCCACACTGGAACTGCGAC	4032c	Proteobac./Alphaproteobac./Rickettsi.	Alphaproteobacteria/Rickettsiales	Proteobac./Alphaproteobac./Rickettsi.
905f49f6a735b27464e152d3a13dd081	Bacteria	Proteobacteria	Alphaproteobacteria	Rickettsiales	Mitochondria	uncultured bacterium	uncultured bacterium	TGGTGGTATGCTTAACACATGCAAGTCGAACGGATTTTTTGGAGCTTGCTCTAGAAAGTTAGTGGCAAACGGGTGAGTAATACATAGGAATCTACCTAGCAGTAAGGAATAACTCTGAGAAATCAGTGCTAATACCATATATTACCGATTTATCGGGAAAGATTTATCGCTGTTAGATGAGCCTGTGGCGGATTAGCTTGTTGGTGGGGTAATGGCCTACCAAGGCAATGATCTGTAGCTGGTCTGAGAGGATGATCAGCCACACTGGGACTGCGACACGG	905f4	Proteobac./Alphaproteobac./Rickettsi.	Alphaproteobacteria/Rickettsiales	Proteobac./Alphaproteobac./Rickettsi.
40dd192625d2174aaf4c394238540677	Bacteria	Proteobacteria	Alphaproteobacteria	Rickettsiales	Mitochondria	NA	NA	TGTTGGTATGCTTAACACATGCAAGTCGAACGGGCATAGCAATATGTCAGTGGCAAACGGGTGAGGAATATACAGGAACCTCCCTAGCAGTAAGGAATAACCTTGGGAAACCAAGGCTAATGCCATATATTACCCTTCGGGGGAAAGATTTATCGCTGTTAGATGGGCCTGTATCAGATTAGCTAGTTGGTGAGGTAATGGCTCACCAAGGCAATGATCTGTAGCTGGTCTGAGAGGATGATCAGCCACACTGGAACTGAGACACGGTCCAGACTCCTACG	40dd1	Proteobac./Alphaproteobac./Rickettsi.	Alphaproteobacteria/Rickettsiales	Proteobac./Alphaproteobac./Rickettsi.
f4d29136b46ee3a09d435bccd30e7470	Bacteria	Proteobacteria	Alphaproteobacteria	Rickettsiales	Anaplasmataceae	Neorickettsia	NA	TGGCGGTAGGCTTAACACATGCAAGTCGAACGCACTAAATCCTGCTTGCAGGGCTTAGTGAGTGGCAGACGGGTGCGTAATGCGTGGGAACTTACCTGATAGTAGGGAATAGCCAGTGGAAACATTGGGTAATACCCTATATTCCCTGAGGGGGAAAGATTTATCGCTATCAGAGAGGCCCACGTTAGATTAGCTTGTTGGTGGGGTAATGGCTCACCAAGGCTATGATCTATAGCTGGTCTGAGAGGATGATCAGCCACACTGGAACTGAGATACGGTCC	f4d29	Proteobac./Alphaproteobac./Rickettsi.	Alphaproteobacteria/Rickettsiales	Proteobac./Alphaproteobac./Rickettsi.
a3df7618da2ca2642698d5a464eb70e4	Bacteria	Proteobacteria	Alphaproteobacteria	Rickettsiales	Anaplasmataceae	Neorickettsia	NA	TGGCGGTAGGCTTAACACATGCAAGTCGAACGCATTAAACTCTGCTTGCAGAGTTTAATGAGTGGCAGACGGGTGCGTAATGCGTGGGAACTTACCTGATAGTAGGGAATAGCTAGTGGAAACATTAGGTAATACCCTATATTCCCTGAGGGGGAAAGATTTATCGCTATCAGAAAGGCCCACGTTAGATTAGCTTGTTGGTGGGGTAATGGCTCACCAAGGCTACGATCTATAGCTGGTCTGAGAGGACGATCAGCCACACTGGAACTGAGATACGGTCC	a3df7	Proteobac./Alphaproteobac./Rickettsi.	Alphaproteobacteria/Rickettsiales	Proteobac./Alphaproteobac./Rickettsi.
d706ff85455e8320087df2c2a0f9737b	Bacteria	Proteobacteria	Alphaproteobacteria	Rickettsiales	Anaplasmataceae	NA	NA	TGGCGGTAGGCTTAACACATGCAAGTCGAACGCACTAAAACCTGCTTGCAGGGTTTAGTGAGTGGCAGACGGGTGCGTAATGCGTGGGAACTTACCTGATAGTAGGGAATAGCCAGTGGAAACATTGGGTAATACCCTATACACCCCGAGGGGGAAAGATTTATCGCTATCAGAAAGGCCCACGTTAGATTAGCTTGTTGGTGGGGTAATGGCTCACCAAGGCTATGATCTATAGCTGGTCTGAGAGGACGATCAGCCACACTGGAACTGAGAGACGGTCC	d706f	Proteobac./Alphaproteobac./Rickettsi.	Alphaproteobacteria/Rickettsiales	Proteobac./Alphaproteobac./Rickettsi.
3f95b87f654ac2a10d888e79b2e13353	Bacteria	Proteobacteria	Alphaproteobacteria	Rickettsiales	Anaplasmataceae	NA	NA	TAGCGGCAGGCCTAACACATGCAAGTCGAACGGGTGTTTCTTTGTACTCCAGCAATGGTGTGCACTGAAATACCAGTGGCAGACGGGTGCGTAACGCATGGGAATCTACCTAGTAGTACGGAATAGTTGCTGGAAACGGCAAGTAATACCGCATACGCCCTGAGGGGGAAAGATTTATCGCTATTAGATGAGCCCATGTTGGATTAGCTAGTTGGTAGGGTAAAGGCCTACCAAGGCGACGATCCATAGCTGGCCTGAGAGGGTGATCAGCCACACTGGAACTGAGAT	3f95b	Proteobac./Alphaproteobac./Rickettsi.	Alphaproteobacteria/Rickettsiales	Proteobac./Alphaproteobac./Rickettsi.
83e782d56b89f64e2f1cb7aef01c5f67	Bacteria	Proteobacteria	Alphaproteobacteria	Rickettsiales	Mitochondria	NA	NA	TGGCGGCGTGCTTAACACATGCAAGTCGAACGGAAAATAGTAATATTTTTAGTGGCAAACGGGTGAGTAATACATAAGAATCTGCCTTGTAGTGGGGGATAACAGTTGGAAACGACTGCTAATACCGCATACTACCATTTATGGGAAAGGTTTCGATCGCTATAAGATGAGCTTATGTCTGATTAGCTTGTTGGTGGGGTAATGGCCTACCAAGGCAATGATCAGTAGCCGGTCTGAGAGGACGATCGGCCACACTGGAACTGAGACACGGTCCAGACTCC	83e78	Proteobac./Alphaproteobac./Rickettsi.	Alphaproteobacteria/Rickettsiales	Proteobac./Alphaproteobac./Rickettsi.
704dfd5c997817862e51af68603ee8c2	Bacteria	Proteobacteria	Alphaproteobacteria	Rickettsiales	NA	NA	NA	TGGCGGCGTGCTTAACACATGCAAGTCGAACGGAAAATAGCAATATTTTTAGTGGCAAACGGGTGAGTAATACATAAGAATCTGCCTTGTAGTGGGGGACAACAGTTGGAAACGATTGCTAATACCGCATACTACCATTTATGGGAAAGGTCTTCGGATCGCTATAAGATGAGCTTATGCCTGATTAGTTTGTTGGTGGGGTAATGGCCTACCAAGACAATGATCAGTAGCCGGTCTGAGAGGACGATCGGCCACACTGGAACTGAGACACGGTCCAGACT	704df	Proteobac./Alphaproteobac./Rickettsi.	Alphaproteobacteria/Rickettsiales	Proteobac./Alphaproteobac./Rickettsi.
a3c6f0b3becafe9c6c2f87a729eae0dc	Bacteria	Proteobacteria	Alphaproteobacteria	Rickettsiales	Midichloriaceae	MD3-55	NA	TAGTGGCGTGCTTAACACATGCAAGTCGAACGGATTTTATTTGTGCTTGCACAAATAAAGTTAGTGGCAAACGGGTGAGTAATACATGGGAATTTACCTCGTAGTACGGAATAACTATTGGAAACAGTAGCTAATACCGTATATTGCCGAGAGGTGAAAGATTTATCGCTACGAGATGAGCCCATGCAAGATTAGCTAGTTGGTAAGGTAATGGCTTACCAAGGCTACGATCTTTAGCTGGTTTGAGAGAATGACCAGCCACACTGGAACTTAGACACGGT	a3c6f	Proteobac./Alphaproteobac./Rickettsi.	Alphaproteobacteria/Rickettsiales	Proteobac./Alphaproteobac./Rickettsi.
397cd164fd1c59745969dee2538c74c5	Bacteria	Proteobacteria	Alphaproteobacteria	Rickettsiales	Midichloriaceae	MD3-55	NA	TAGTGGCGTGCTTAACACATGCAAGTCGAACGGATGATATTTGTGCTTGCACAAATAAAGTTAGTGGCAAACGGGTGAGTAATACATGGGAATTTTCCTTGTAGTATGGAATAACTATTGGAAACAATAGCTAATACTGTATATTGCCGAGAGGTGAAAGATTTATCGCTACAAGATAAGCCCATGCAAGATTAGCTAGTTGGTAAGGTAATGGCTTACCAAGGCAACGATCTTTAGCTGGTTTGAGAGAATGATCAGCCACACTGGAACTTAGACACGGT	397cd	Proteobac./Alphaproteobac./Rickettsi.	Alphaproteobacteria/Rickettsiales	Proteobac./Alphaproteobac./Rickettsi.
cbe375ddec4682341a524b4b862a2290	Bacteria	Proteobacteria	Alphaproteobacteria	Rickettsiales	Midichloriaceae	NA	NA	TGGCGGCATGCTTAACACATGCAAGTCGAACGGAGTTAATTGGGTTCGCTTGATTAACTTAGTGGCATACGGGTGAGTAATACATGGGAATCTACCTTGCAGTCTGGGATAACTGTTGGAAACGGCAGCTAATACCGGATATTGCCGAGAGGTGAAAGTTTTTTCGCTGCAAGATGAGCCCATGCGGGATTAGCTAGTTGGTGGGGCAATGGCCTACCAAGGCAACGATCTCTAGTTGGTCTGAGAGGATGATCAGCCACACTGGAACTGAGACACGGTCC	cbe37	Proteobac./Alphaproteobac./Rickettsi.	Alphaproteobacteria/Rickettsiales	Proteobac./Alphaproteobac./Rickettsi.
397c89fe849e417c96b7599f5c52534c	Bacteria	Proteobacteria	Deltaproteobacteria	SAR324 clade(Marine group B)	uncultured bacterium	uncultured bacterium	uncultured bacterium	TGGCGGCGTGCCTTAAACATGCAAGTCGAACGAGAAAGTAGCAATACGAGTACAGTGGCGCACGGGTGAGTAATAATTGGATAATGCGCCTTCCCGCTGGGAACAACCAGGCGAAAGCTTGGCTAATACCGAATACTCCGGTCTTGACCTCGGTCTTGATCGGGAAAGCCGTAAGGCGCGGGAAGAGTAGTCCAATTCCCATTAGCTAGTTGGTAGGGTAATGGCCTACCAAGGCAACGATGGGTAGCTGGTCTGAGAGGACGATCAGCCACACTGGAACTGGAAC	397c8	Proteobac./Deltaproteobac./SAR324	Deltaproteobacteria/SAR324 clade(Marine group B)	_other
ecd7a8c9f6e986536d66e87d4669d563	Bacteria	Proteobacteria	Deltaproteobacteria	Oligoflexales	Oligoflexaceae	uncultured	uncultured bacterium	TGGCGGCATGCCTAACACATGCAAGTCGCACGAGAAAGTCCTTCGGGATGAGTAGAGTGGCGCACGGGTGAGTAATACATGGGAACGTGCCTCTGAATGGGGGATAACTACGGGAAACTGTAGCTAATACCGCATAGAAACGAGAGTTTAAAGCTGGCCTCTATTTATAAGCTAGTGTTCAGAGATCGGCCCATGTCCCATTAGCTAGTTGGCGGGGTAAAAGCCCACCAAGGCTACGATGGGTAGCTGGTCTGAGAGGACGATCAGCCACACTGGAACTGAGAC	ecd7a	Proteobac./Deltaproteobac./Oligoflex.	Deltaproteobacteria/Oligoflexales	_other
5c2a7f9377ca1cd8cbb52d28a1416a8d	Bacteria	Proteobacteria	Deltaproteobacteria	Oligoflexales	Oligoflexaceae	uncultured	uncultured bacterium	TGGCGGCGTGCCTAACACATGCAAGTCGCACGAGAAAGTTCTTCGGAATGAGTAAAGTGGCGCACGGGTGAGTAATACGTAGGAACATGCCTTAATCTGGGGAATAACTGCGGGAAACTGCAGCTAATACCGCATATACTCGAGAGAGAAAAGGTGGCCTCTGCTTGCAAGCTACCGGATTAAGATTGGCCTACGTCCCATTAGCTAGTTGGCGGGGTAATAGCCCACCAAGGCGACGATGGGTAGCTGGTCTGAGAGGACGATCAGCCACACTGGAACTGAGAC	5c2a7	Proteobac./Deltaproteobac./Oligoflex.	Deltaproteobacteria/Oligoflexales	_other
b929c8ec8cd32f9ee2185f98688621c6	Bacteria	Proteobacteria	Deltaproteobacteria	Oligoflexales	Oligoflexaceae	uncultured	NA	TGGCGGCGTGCCTAATACATGCAAGTCGCGCGAGAAAGTCCTTCGGGATGAGTAGAGCGGCGCACGGGTGAGTAATACATAGGAACGTACCTTCTAGTGGGGAATAACCACGGGAAACTGTGGCTAATACCGCATAATGACGTGAGTCGAAAGCCGGCCTCTATTTATAAGCTGGCGCTAGTAGAGCGGCCTATGTCCCATTAGCTAGTTGGTAGGGTAATGGCCTACCAAGGCTACGATGGGTAACTGGTCTGAGAGGATGATCAGTCACACTGGGACTGAGAC	b929c	Proteobac./Deltaproteobac./Oligoflex.	Deltaproteobacteria/Oligoflexales	_other
b1b6c264009cbb44226c3138c79eaec2	Bacteria	Proteobacteria	Deltaproteobacteria	Oligoflexales	Oligoflexaceae	uncultured	NA	TGGCGGCGTGCCTAATACATGCAAGTCGCGCGAGAAAGTCCTTCGGGATGAGTAGAGCGGCGCACGGGTGAGTAATACATAGGAACGTACCTTCTAGTGGGGAATAACCACGGGAAACTGTGGCTAATACCGCATAATGACGTGAGTCTAAAGCAGGCCTCTATTTATAAGCTTGCGCTAGTAGAGCGGCCTATGTCCCATTAGCTAGTTGGTAGGGTAATGGCCTACCAAGGCGACGATGGGTAACTGGTCTGAGAGGATGATCAGTCACACTGGGACTGAGAC	b1b6c	Proteobac./Deltaproteobac./Oligoflex.	Deltaproteobacteria/Oligoflexales	_other
96957d21d0e04de0f555cfc47014bec8	Bacteria	Spirochaetes	Leptospirae	Leptospirales	Leptospiraceae	Leptospira	NA	TGGCGGCGCGTCTTAAACATGCAAGTCAAACGGGTAGCAATACCAGTGGCGAACGGGTGAGTAATACATGGATAACCTACCTAGAAGTTGGGGATAACACAGAGAAATTTGTGCTAATACCGAATGTGACGGTTCCTGGTAGCAGGGATTGGTTAAAGCAGCAATCCGCTTTTAGATGGGTCCATGGCTGATTAGCTAGTTGGTGGGGTAAAGGCTCACCAAGGCGACGATCAGTAGCCGGCCTGAGAGGGTGAACGGCCACAATGGAACTGAGACACGGT	96957	Spirochaetes/Leptospirae/Leptospir.	Leptospirae/Leptospirales	_other
26318c457338070e6a81aa961e232bef	Bacteria	Spirochaetes	Leptospirae	Leptospirales	Leptospiraceae	Leptospira	NA	TGGCGGCGCGTCTTAAACATGTAAGTCAAACGGGTAGCAATACCAGTGGCGAACGGGTGAGTAATACATGGATAACCTACCTAGAAGTTGGGGATAACACAGAGAAATTTGTGCTAATACCGAATGTGACGGTTCCTGGTAGCAGGGATTGGTTAAAGCAGCAATGCGCTTTTAGATGGGTCCATGGCTGATTAGCTAGTTGGTGGGGTAAAGGCTCACCAAGGCGACGATCAGTAGCCGGCCTGAGAGGGTGAACGGCCACAATGGAACTGAGACACGGT	26318	Spirochaetes/Leptospirae/Leptospir.	Leptospirae/Leptospirales	_other
7c9a9439ca9358bd0e9486916ac6696d	Bacteria	Spirochaetes	Leptospirae	Leptospirales	Leptospiraceae	Leptospira	NA	TGGCGGCGCGTCTTAAACATGCAAGTCAAACGGGTAGCAATACCAGTGGCGAACGGGTGAGTAATACATGGATAACCTACCTAGAAGTTGGGGATAACACAGAGAAATTTGTGCTAATACCGAATGTGACGGTTCCTGGTAGCAGGGATTGGTTAAAGCAGCAATGCGCTTTTAGATGGGTCCATGGCTGATTAGCTAGTTGGTGGGGTAAAGGCTCACCAAGGCGACGATCAGTAGCCGGCCTGAGAGGGTGAACGGCCACAATGGAACTGAGACACGGT	7c9a9	Spirochaetes/Leptospirae/Leptospir.	Leptospirae/Leptospirales	_other
6355c950298934d2ff74683ca2a948cd	Bacteria	Proteobacteria	Deltaproteobacteria	Myxococcales	NA	NA	NA	TAGCGGCGCGCTTAACACATGCAAGTCGAACGGGTAAGGGATTTCGGTCTCTGAAAGTGGCGCACGGGTGAGTAACACGTAGATAATCTATCTTTGAGTGGGGGATAACTTTTCGAAAGAAAAGCTAATACCGCATAAGACCACACTTTTGTAAGGAAAGAGAGGTCAAAGTTGGCGACTTGAAAGAGGCGAACGCTTGGAGAGGAGTCTGCGGCCCATCAGCTAGTTGGTAGGGTAAAGGCCTACCAAGGCGAAGACGGGTAGCTGGTCTGAGAGGATGATCAGCCACACTGGAACTGAAAC	6355c	Proteobac./Deltaproteobac./Myxococc.	Deltaproteobacteria/Myxococcales	Proteobac./Deltaproteobac./Myxococc.
325c706f5b949876b032e249a43cda3f	Bacteria	Proteobacteria	Deltaproteobacteria	Bdellovibrionales	Bdellovibrionaceae	Bdellovibrio	uncultured bacterium	TGGCGGCGTGCCTAATACATGCAAGTCGAACGAGGAAATCCCTTCGGGGAGAGTATGAGTGGCGGACGGGTGAGTAACACGTGGATAATCTGCCCTTCGGTGGGGAATAACCAGTCGAAAGATTGGCTAATACCGCATAAGACCACAAGAGCTGCGGCTCAAGGGGTTAAAGGTTTTTCGCCGATGGATGAGTCCGCGTCCGATTAGCTAGTTGGTGAGGTAATGGCTCACCAAGGCTTTGATCGGTAACTGGTCTGAGAGGATGACCAGTCACACTGGAACTGAGAC	325c7	Proteobac./Deltaproteobac./Bdellovibrion.	Deltaproteobacteria/Bdellovibrionales	_other
e2ade4069427f462b209a46a3b288d9b	Bacteria	Bacteroidetes	Ignavibacteria	Ignavibacteriales	NA	NA	NA	TGGCGGCGTGCTTAACACATGCAAGTCTACGAGAATAAGGTAGCAATATCTTTAGTAAAGTGGCGCACGGGTGAGTAACACGTAAGTAACCTACCTTTAGATTTGGAATAACCCCGAGAAATCGGGGCTAATACCGAATGATGCAGCGGCACCACATGGTGATGTTGTTAAAGTCTATATGACGTCTAAAGATGGGCTTGCGTCTGATTAGCTAGTTGGTGAGGTAACGGCCCACCAAGGCTACGATCAGTAGCTGGTCTGAGAGGATGATCAGCCACACTGGAACTGAGAC	e2ade	Bacteroidetes/Ignavibac./Ignavibac.	Ignavibacteria/Ignavibacteriales	_other
79bc2fb0f59dc2638a71842282b41ed9	Bacteria	Proteobacteria	Gammaproteobacteria	Pasteurellales	Pasteurellaceae	Haemophilus	uncultured bacterium	TGGCGGCAGGCTTAACACATGCAAGTCGAACGGTAACATAAAGAAGCTTGCTTCTTTGATGACGAGTGGCGGACGGGTGAGTAATGCTTGGGAATCTAGCTTATGGAGGGGGATAACTACGGGAAACTGTAGCTAATACCGCGTAATATCGAAAGATTAAAGTGTGGGACCTTCGGGCCACATGCCATAGGATGAGCCCAAGTGGGATTAGGTAGTTGGTGAGGTAAAGGCTCACCAAGCCGACGATCTCTAGCTGGTCTGAGAGGATGACCAGCCACACTGGGACTGAGAC	79bc2	Proteobac./Gammaproteobac./Pasteurell.	Gammaproteobacteria/Pasteurellales	_other
2e41c00a79fd4fa193feef778963ab6a	Bacteria	Proteobacteria	Gammaproteobacteria	Pasteurellales	Pasteurellaceae	Haemophilus	uncultured bacterium	TGGCGGCAGGCTTAACACATGCAAGTCGAACGGTAACATAAAGAAGCTTGCTTCTTTGATGACGAGTGGCGGACGGGTGAGTAATGCTTGGGAATCTAGCTTATGGAGGGGGATAACTACGGGAAACTGTAGCTAATACCGCGTAGTATCGGAAGATGAAAGTGTGGGACCTTCGGGCCACATGCCATAGGATGAGCCCAAGTGGGATTAGGTAGTTGGTGAGGTAAAGGCTCACCAAGCCGACGATCTCTAGCTGGTCTGAGAGGATGACCAGCCACACTGGGACTGAGAC	2e41c	Proteobac./Gammaproteobac./Pasteurell.	Gammaproteobacteria/Pasteurellales	_other
ed4749458bdf14bc1ba2ef9e6e6974e6	Bacteria	Proteobacteria	Gammaproteobacteria	Aeromonadales	Aeromonadaceae	NA	NA	TGGCGGCAGGCCTAACACATGCAAGTCGAACGGTAGCACAGGAGAGCTTGCTCTTCGGGTGACGAGTGGCGGACGGGTGAGTAATGCATGGGGAGCTGCCCAATCGAGGGGGATACCAGCTGGAAACGGCTGCTAATACCGCATACGCCCTGAGGGGGAAAGGTGGGGACCTTCGGGCCTACCGCGATTGGATGCACCCATGTGGGATTAGCTAGTTGGTGAGGTAACGGCTCACCAAGGCGACGATCTCTAGCTGGTCTGAGAGGATGACCAGCCACACTGGAACTGAGAC	ed474	Proteobac./Gammaproteobac./Aeromonad.	Gammaproteobacteria/Aeromonadales	_other
0ed725c700f5bcd046153c22c93e90ba	Bacteria	Proteobacteria	Gammaproteobacteria	Aeromonadales	Aeromonadaceae	NA	NA	TGGCGGCAGGCCTAACACATGCAAGTCGAACGGTAGCACAGGAGAGCTTGCTCTTCGGGTGACGAGTGGCGGACGGGTGAGTAATGCATGGGGAGCTGCCCAATCGAGGGGGATACCAGCTGGAAACGGCTGCTAATACCGCATACGCCCTGAGGGGGAAAGGTGGGGACCTTCGGGCCTACCGCGATTGGATGCACCCATGTGGGATTAGCTAGTTGGTGGGGTAACGGCTCACCAAGGCGACGATCTCTAGCTGGTCTGAGAGGATGACCAGCCACACTGGAACTGAGAC	0ed72	Proteobac./Gammaproteobac./Aeromonad.	Gammaproteobacteria/Aeromonadales	_other
671d49fd2bee6a2fca4ea106ab508cba	Bacteria	Proteobacteria	Gammaproteobacteria	Aeromonadales	Aeromonadaceae	Aeromonas	NA	TGGCGGCAGGCCTAACACATGCAAGTCGAACGGCAGCGGGGGGTAGCTTGCTACCCCGCCGGCGAGTGGCGGACGGGTGAGTAATGCCTGGGGAGCTGCCCAATCGAGGGGGATACCAGTTGGAAACGACTGCTAATACCGCATACGCCCTGAGGGGGAAAGGTGGGGATCTTCGGACCTACCGCGATTGGATGCACCCAGGTGGGATTAGCTAGTTGGTGAGGTAACGGCTCACCAAGGCGACGATCTCTAGCTGGTCTGAGAGGATGACCAGCCACACTGGAACTGAGAC	671d4	Proteobac./Gammaproteobac./Aeromonad.	Gammaproteobacteria/Aeromonadales	_other
78edf82a7feefc701b2d8b1cc6ec4457	Bacteria	Proteobacteria	Gammaproteobacteria	Aeromonadales	Aeromonadaceae	Aeromonas	NA	TGGCGGCAGGCCTAACACATGCAAGTCGAACGGCAGCGGGGAGTAGCTTGCTACTCCGCCGGCGAGTGGCGGACGGGTGAGTAATGCATGGGGAGCTGCCCAATCGAGGGGGATAACAGCTGGAAACGGCTGCTAATACCGCATACGCCCTCCGGGGGAAAGGTGGGGATTTTCGAACCTATCGCGATTGGATGCACCCATGTGGGATTAGCTAGTTGGTGAGGTAACGGCTCACCAAGGCGACGATCTCTAGCTGGTCTAAGAGGATGACCAGCCACACTGGAACTGAGAC	78edf	Proteobac./Gammaproteobac./Aeromonad.	Gammaproteobacteria/Aeromonadales	_other
c3700e30cd4cbb36988fe90ea6603e4b	Bacteria	Proteobacteria	Gammaproteobacteria	Aeromonadales	Aeromonadaceae	Aeromonas	NA	TGGCGGCAGGCCTAACACATGCAAGTCGAGCGGCAGCGGGAAAGTAGCTTGCTACTTTTGCCGGCGAGCGGCGGACGGGTGAGTAATGCCTGGGGATCTGCCCAGTCGAGGGGGATAACAGTTGGAAACGACTGCTAATACCGCATACGCCCTACGGGGGAAAGGAGGGGACCTTCGGGCCTTTCGCGATTGGATGAGCCCAGGTGGGATTAGCTAGTTGGTGGGGTAATGGCTCACCAAGGCGACGATCCCTAGCTGGTCTGAGAGGATGATCAGCCACACTGGAACTGAGAC	c3700	Proteobac./Gammaproteobac./Aeromonad.	Gammaproteobacteria/Aeromonadales	_other
eb8517bd6db3fb7ddbde23bc02418927	Bacteria	Proteobacteria	Gammaproteobacteria	Aeromonadales	Aeromonadaceae	Aeromonas	NA	TGGCGGCAGGCCTAACACATGCAAGTCGAGCGGCAGCGGGAAAGTAGCTTGCTACTTTTGCCGGCGAGCGGCGGACGGGTGAGTAATGCCTGGGGATCTGCCCAGTCGAGGGGGATAACAGTTGGAAACGACTGCTAATACCGCATACGCCCTACGGGGGAAAGGAGGGGACCTTCGGGCCTTTCGCGATTGGATGAACCCAGGTGGGATTAGCTAGTTGGTGGGGTAATGGCTCACCAAGGCGACGATCCCTAGCTGGTCTGAGAGGATGATCAGCCACACTGGAACTGAGAC	eb851	Proteobac./Gammaproteobac./Aeromonad.	Gammaproteobacteria/Aeromonadales	_other
0816114a49f437ecdaa1be140683d369	Bacteria	Proteobacteria	Gammaproteobacteria	Aeromonadales	Aeromonadaceae	Aeromonas	NA	TGGCGGCAGGCCTAACACATGCAAGTCGAGCGGCAGCGGGAAAGTAGCTTGCTACTTTTGCCGGCGAGCGGCGGACGGGTGAGTAATGCCTGGGGATCTGCCCAGTCGAGGGGGATAACAGTTGGAAACGACTGCTAATACCGCATGCGCCCTACGGGGGAAAGGAGGGGACCTTCGGGCCTTTCGCGATTGGATGAACCCAGGTGGGATTAGCTAGTTGGTGGGGTAATGGCTCACCAAGGCGACGATCCCTAGCTGGTCTGAGAGGATGATCAGCCACACTGGAACTGAGAC	08161	Proteobac./Gammaproteobac./Aeromonad.	Gammaproteobacteria/Aeromonadales	_other
2c97b1b3231a27df5dc165caae91fe3b	Bacteria	Proteobacteria	Gammaproteobacteria	Alteromonadales	Shewanellaceae	Shewanella	uncultured Shewanella sp.	TGGCGGCAGGCCTAACACATGCAAGTCGAGCGGCAGCACAAGGGAGTTTACTTCTGAGGTGGCGAGCGGCGGACGGGTGAGTAATGCCTAGGGATCTGCCCAGTCGAGGGGGATAACAGTTGGAAACGACTGCTAATACCGCATACGCCCTACGGGGGAAAGGAGGGGACCTTCGGGCCTTCCGCGATTGGATGAACCTAGGTGGGATTAGCTAGTTGGTGAGGTAATGGCTCACCAAGGCGACGATCCCTAGCTGTTCTGAGAGGATGATCAGCCACACTGGGACTGAGAC	2c97b	Proteobac./Gammaproteobac./Alteromonad.	Gammaproteobacteria/Alteromonadales	_other
c6a29f4584fba16d7ec7ee441ecc0c1d	Bacteria	Proteobacteria	Gammaproteobacteria	Alteromonadales	Shewanellaceae	Shewanella	NA	TGGCGGCAGGCCTAACACATGCAAGTCGAGCGGCAGCACAAGGGAGTTTACTCCTGAGGTGGCGAGCGGCGGACGGGTGAGTAATGCCTAGGGATCTGCCCAGTCGAGGGGGATAACAGTTGGAAACGACTGCTAATACCGCATACGCCCTACGGGGGAAAGGAGGGGACCTTCGGGCCTTCCGCGATTGGATGAACCTAGGTGGGATTAGCTAGTTGGTGAGGTAATGGCTCACCAAGGCGACGATCCCTAGCTGTTCTGAGAGGATGATCAGCCACACTGGGACTGAGAC	c6a29	Proteobac./Gammaproteobac./Alteromonad.	Gammaproteobacteria/Alteromonadales	_other
941d6dc884892a829e5d688c11104c9e	Bacteria	Proteobacteria	Gammaproteobacteria	Aeromonadales	Aeromonadaceae	Aeromonas	NA	TGGCGGCAGGCCTAACACATGCAAGTCGAGCGGCAGCGGGAAAGTAGCTTGCTACTTTTGCCGGCGAGCGGCGGACGGGTGAGTAATGCCTGGGGATCTGCCCAGTCGAGGGGGATAACAGTTGGAAACGACTGCTAATACCGCATACGCCCTACGGGGGAAAGCAGGGGACCTTCGGGCCTTGCGCGATTGGATGAACCCAGGTGGGATTAGCTAGTTGGTGAGGTAATGGCTCACCAAGGCGACGATCCCTAGCTGGTCTGAGAGGATGATCAGCCACACTGGAACTGAGAC	941d6	Proteobac./Gammaproteobac./Aeromonad.	Gammaproteobacteria/Aeromonadales	_other
8ebe6bf3316dcfbbe511aabc9a3612c8	Bacteria	Proteobacteria	Gammaproteobacteria	Aeromonadales	Aeromonadaceae	Aeromonas	NA	TGGCGGCAGGCCTAACACATGCAAGTCGAGCGGCAGCGGGAAAGTAGCTTGCTACTTTTGCCGGCGAGCGGCGGACGGGTGAGTAATGCCTGGGGATCTGCCCAATCGAGGGGGATAACTACTGGAAACGGTAGCTAATACCGCATACGCCCTACGGGGGAAAGCAGGGGACCTTCGGGCCTTGCGCGATTGGATGAACCCAGGTGGGATTAGCTAGTTGGTGAGGTAATGGCTCACCAAGGCGACGATCCCTAGCTGGTCTGAGAGGATGATCAGCCACACTGGAACTGAGAC	8ebe6	Proteobac./Gammaproteobac./Aeromonad.	Gammaproteobacteria/Aeromonadales	_other
2446851a893d9250381a9e8ee2938464	Bacteria	Proteobacteria	Gammaproteobacteria	Aeromonadales	Aeromonadaceae	Aeromonas	NA	TGGCGGCAGGCCTAACACATGCAAGTCGAGCGGCAGCGGGAAAGTAGCTTGCTACTTTTGCCGGCGAGCGGCGGACGGGTGAGTAATGCCTGGGGATCTGCCCAGTCGAGGGGGATAACTACTGGAAACGGTAGCTAATACCGCATACGCCCTACGGGGGAAAGCAGGGGACCTTCGGGCCTTGCGCGATTGGATGAACCCAGGTGGGATTAGCTAGTTGGTGGGGTAATGGCTCACCAAGGCGACGATCCCTAGCTGGTCTGAGAGGATGATCAGCCACACTGGAACTGAGAC	24468	Proteobac./Gammaproteobac./Aeromonad.	Gammaproteobacteria/Aeromonadales	_other
a8b95f91303af9b3ef58c6c55bc13268	Bacteria	Proteobacteria	Gammaproteobacteria	Aeromonadales	Aeromonadaceae	Aeromonas	NA	TGGCGGCAGGCCTAACACATGCAAGTCGAGCGGCAGCGGGAAAGTAGCTTGCTACTTTTGCCGGCGAGCGGCGGACGGGTGAGTAATGCCTGGGGATCTGCCCAGTCGAGGGGGATAACTACTGGAAACGGTAGCTAATACCGCATACGCCCTACGGGGGAAAGCAGGGGACCTTCGGGCCTTGCGCGATTGGATGAACCCAGGTGGGATTAGCTAGTTGGTGAGGTAATGGCTCACCAAGGCGACGATCCCTAGCTGGTCTGAGAGGATGATCAGCCACACTGGAACTGAGAC	a8b95	Proteobac./Gammaproteobac./Aeromonad.	Gammaproteobacteria/Aeromonadales	_other
1547b0a39f1070a944752cef7d74721b	Bacteria	Proteobacteria	Gammaproteobacteria	Aeromonadales	Aeromonadaceae	Aeromonas	NA	TGGCGGCAGGCCTAACACATGCAAGTCGAGCGGCAGCGGGAAAGTAGCTTGCTACTTTTGCCGGCGAGCGGCGGACGGGTGAGTAATGCCTGGGAAATTGCCCAGTCGAGGGGGATAACAGTTGGAAACGACTGCTAATACCGCATACGCCCTACGGGGGAAAGCAGGGGACCTTCGGGCCTTGCGCGATTGGATATGCCCAGGTGGGATTAGCTTGTTGGTGAGGTAATGGCTCACCAAGGCGACGATCCCTAGCTGGTCTGAGAGGATGATCAGCCACACTGGAACTGAGAC	1547b	Proteobac./Gammaproteobac./Aeromonad.	Gammaproteobacteria/Aeromonadales	_other
8c52669b8978afbbe136c8a031c82c36	Bacteria	Proteobacteria	Gammaproteobacteria	Alteromonadales	Alteromonadaceae	Rheinheimera	uncultured bacterium	TGGCGGCAGGCCTAACACATGCAAGTCGAGCGGGGTTTTCGGACCTAGCGGCGGACGGGTGAGTAATGCGTAGGAAGCTACCCGATAGAGGGGGATACCAGTTGGAAACGACTGTTAATACCGCATAATGTCTACGGACCAAAGTGTGGGACCTTCGGGCCACATGCTATCGGATGCGCCTACGTGGGATTAGCTAGTTGGTGGGGTAATGGCTCACCAAGGCGACGATCCCTAGCTGGTTTGAGAGGATGATCAGCCACACTGGAACTGAGACACGGTCC	8c526	Proteobac./Gammaproteobac./Alteromonad.	Gammaproteobacteria/Alteromonadales	_other
17147fcbf0e9560c66066b789ec31e7f	Bacteria	Proteobacteria	Gammaproteobacteria	Alteromonadales	Alteromonadaceae	Rheinheimera	uncultured bacterium	TGGCGGCAGGCCTAACACATGCAAGTCGAGCGGGGTTTTCGGACCTAGCGGCGGACGGGTGAGTAATGCGTAGGAAGCTACCCGATAGAGGGGGATACCAGTTGGAAACGACTGTTAATACCGCATAATGTCTACGGACCAAAGTGTGGGACCTTCGGGCCACATGCTATCGGATGCGCCTACGTGGGATTAGCTAGTTGGTGAGGTAATGGCTCACCAAGGCGACGATCTCTAGCTGGTTTGAGAGGATGATCAGCCACACTGGAACTGAGACACGGTCC	17147	Proteobac./Gammaproteobac./Alteromonad.	Gammaproteobacteria/Alteromonadales	_other
592efc8aaad4e1717e2e46f0a48c5bf1	Bacteria	Proteobacteria	Gammaproteobacteria	Alteromonadales	Alteromonadaceae	Rheinheimera	NA	TGGCGGCAGGCCTAACACATGCAAGTCGAGCGGGGTTTTCGGACCTAGCGGCGGACGGGTGAGTAATGCGTAGGAAGCTGCCCGATAGAGGGGGATACCAGTTGGAAACGACTGTTAATACCGCATAATGTCTACGGACCAAAGTGTGGGACCTTCGGGCCACATGCTATCGGATGCGCCTACGTGGGATTAGCTAGTTGGTGAGGTAATGGCTCACCAAGGCGACGATCTCTAGCTGGTTTGAGAGGATGATCAGCCACACTGGAACTGAGACACGGTCC	592ef	Proteobac./Gammaproteobac./Alteromonad.	Gammaproteobacteria/Alteromonadales	_other
596407c4e42b577edc6c8f64a5aa1f3b	Bacteria	Proteobacteria	Gammaproteobacteria	Alteromonadales	Alteromonadaceae	Rheinheimera	uncultured bacterium	TGGCGGCAGGCCTAACACATGCAAGTCGAGCGGGAACTTCGGTTCTAGCGGCGGACGGGTGAGTAATGCGTAGGAAGCTACCCGATAGAGGGGGATACCAGTTGGAAACGACTGTTAATACCGCATAATGTCTACGGACCAAAGTGTGGGACCTTCGGGCCACATGCTATCGGATGCGCCTACGTGGGATTAGCTAGTTGGTGAGGTAATGGCTCACCAAGGCGACGATCCCTAGCTGGTTTGAGAGGATGATCAGCCACACTGGAACTGAGACACGGTCC	59640	Proteobac./Gammaproteobac./Alteromonad.	Gammaproteobacteria/Alteromonadales	_other
fc00795e7bf5a3fb392af1b2417aea7e	Bacteria	Proteobacteria	Gammaproteobacteria	Enterobacteriales	Enterobacteriaceae	NA	NA	TGGCGGCAGGCCTAACACATGCAAGTCGAACGGTAGCGGGGGGAGTTTAGGCTCTCTGCCGACGAGTGGCGGACGGGTGAGTAAAGTCTGGGGATCTGACTAATGGAGGGGGATAACCACTGGAAACGGTGGCTAATACCGCATGAACTCTGAGGAGCAAAGGGTGGGACCTACGGGCCACTTGCCATTAGAGGAACCCAGATGAGATTAGCTAGTAGGTGGGGTAACGGCTCACCTAGGCGATGATCTCTAGCTGGTCTGAGAGGATGACCAGCCACACTGGGACTGAGAT	fc007	Proteobac./Gammaproteobac./Enterobac.	Gammaproteobacteria/Enterobacteriales	_other
3ed77bf563e8e920e8311425efb750c2	Bacteria	Proteobacteria	Gammaproteobacteria	Enterobacteriales	Enterobacteriaceae	Rahnella	NA	TGGCGGCAGGCCTAACACATGCAAGTCGAGCGGCAGCGGAAAGTAGCTTGCTACTTTGCCGGCGAGCGGCGGACGGGTGAGTAATGTCTGGGAAACTGCCTGATGGAGGGGGATAACTACTGGAAACGGTAGCTAATACCGCATGACCTCGAAAGAGCAAAGTGGGGGATCTTCGGACCTCACGCCATCGGATGTGCCCAGATGGGATTAGCTAGTAGGTGAGGTAATGGCTCACCTAGGCGACGATCCCTAGCTGGTCTGAGAGGATGACCAGCCACACTGGAACTGAGAC	3ed77	Proteobac./Gammaproteobac./Enterobac.	Gammaproteobacteria/Enterobacteriales	_other
46fc5c71f20a1222a58f0d1e8029f2d4	Bacteria	Proteobacteria	Gammaproteobacteria	Enterobacteriales	Enterobacteriaceae	Escherichia-Shigella	uncultured bacterium	TGGCGGCAGGCCTAACACATGCAAGTCGAACGGTAACAGGAAACAGCTTGCTGTTTCGCTGACGAGTGGCGGACGGGTGAGTAATGTCTGGGAAACTGCCTGATGGAGGGGGATAACTACTGGAAACGGTAGCTAATACCGCATAACGTCGCAAGACCAAAGAGGGGGACCTTCGGGCCTCTTGCCATCGGATGTGCCCAGATGGGATTAGCTAGTAGGTGGGGTAACGGCTCACCTAGGCGACGATCCCTAGCTGGTCTGAGAGGATGACCAGCCACACTGGAACTGAGAC	46fc5	Proteobac./Gammaproteobac./Enterobac.	Gammaproteobacteria/Enterobacteriales	_other
bf54df5f8006bee6aa2208c53326a979	Bacteria	Proteobacteria	Gammaproteobacteria	Enterobacteriales	Enterobacteriaceae	NA	NA	TGGCGGCAGGCCTAACACATGCAAGTCGAGCGGTAGCACAGGGAGCTTGCTCCTGGGTGACGAGCGGCGGACGGGTGAGTAATGTCTGGGAAACTGCCCGATGGAGGGGGATAACTACTGGAAACGGTAGCTAATACCGCATAACGTCTTCGGACCAAAGTGGGGGACCTTCGGGCCTCACACCATCGGATGTGCCCAGATGGGATTAGCTAGTAGGTGAGGTAATGGCTCACCTAGGCGACGATCCCTAGCTGGTCTGAGAGGATGACCAGCCACACTGGAACTGAGAC	bf54d	Proteobac./Gammaproteobac./Enterobac.	Gammaproteobacteria/Enterobacteriales	_other
1e9407eba7b303689fdf273092c83d59	Bacteria	Proteobacteria	Gammaproteobacteria	Enterobacteriales	Enterobacteriaceae	NA	NA	TGGCGGCAGGCCTAACACATGCAAGTCGAGCGGTAGCACAGGAGAGCTTGCTCTCTGGGTGACGAGCGGCGGACGGGTGAGTAATGTCTGGGAAACTGCCTGATGGAGGGGGATAACTACTGGAAACGGTAGCTAATACCGCATAACGTCTTCGGACCAAAGAGGGGGACCTTAGGGCCTCTCGCCATCGGATGTGCCCAGATGGGATTAGCTAGTAGGTGAGGTAATGGCTCACCTAGGCGACGATCCCTAGCTGGTCTGAGAGGATGACCAGCCACACTGGAACTGAGAC	1e940	Proteobac./Gammaproteobac./Enterobac.	Gammaproteobacteria/Enterobacteriales	_other
3e94de081466fdefceaaa77db1cc2057	Bacteria	Proteobacteria	Gammaproteobacteria	Enterobacteriales	Enterobacteriaceae	NA	NA	TGGCGGCAGGCCTAACACATGCAAGTCGAGCGGTAGCACAGAAGAGCTTGCTCTTTGGGTGACGAGCGGCGGACGGGTGAGTAATGTCTGGGAAACTGCCTGATGGAGGGGGATAACTACTGGAAACGGTAGCTAATACCGCATAACGTCTTCGGACCAAAGAGGGGGACCTTAGGGCCTCTCGCCATCGGATGTGCCCAGATGGGATTAGCTAGTAGGTGAGGTAATGGCTCACCTAGGCGACGATCCCTAGCTGGTCTGAGAGGATGACCAGCCACACTGGAACTGAGAC	3e94d	Proteobac./Gammaproteobac./Enterobac.	Gammaproteobacteria/Enterobacteriales	_other
57b4c6f33056b166c0058d14b1a32ca2	Bacteria	Proteobacteria	Gammaproteobacteria	Enterobacteriales	Enterobacteriaceae	NA	NA	TGGCGGCAGGCCTAACACATGCAAGTCGAACGGTAGCACAGAAGAGCTTGCTCTTCGGGTGACGAGTGGCGGACGGGTGAGTAATGCCTGGGAAACTGCCCGATGGAGGGGGATAACTACTGGAAACGGTAGCTAATACCGCATAACGTCTTCGGACCAAAGTGGGGGACCTTCGGGCCTCACACCATCGGATGTGCCCAGGTGGGATTAGCTAGTAGGTGGGGTAACGGCTCACCTAGGCGACGATCCCTAGCTGGTCTGAGAGGATGACCAGCCACACTGGAACTGAGAC	57b4c	Proteobac./Gammaproteobac./Enterobac.	Gammaproteobacteria/Enterobacteriales	_other
dfd1feac4e31029a230bf87814021a17	Bacteria	Proteobacteria	Gammaproteobacteria	Enterobacteriales	Enterobacteriaceae	NA	NA	TGGCGGCAGGCCTAACACATGCAAGTCGAGCGGTAGCACAGGGGAGCTTGCTTCCTGGGTGACGAGCGGCGGACGGGTGAGTAATGTCTGGGGATCTGCCTGATGGAGGGGGATAACTACTGGAAACGGTAGCTAATACCGCATGACGTCTACGGACCAAAGTGGGGGACCTTCGGGCCTCACGCCATCAGATGAACCCAGATGGGATTAGCTAGTAGGTGGGGTAATGGCTCACCTAGGCGACGATCCCTAGCTGGTCTGAGAGGATGACCAGCCACACTGGAACTGAGAC	dfd1f	Proteobac./Gammaproteobac./Enterobac.	Gammaproteobacteria/Enterobacteriales	_other
4c4bb64a02dd06d46078a0f04c682c6e	Bacteria	Proteobacteria	Gammaproteobacteria	Enterobacteriales	Enterobacteriaceae	Pantoea	NA	TGGCGGCAGGCCTAACACATGCAAGTCGAGCGGTAGCACAGAGGAGCTTGCTCCTTGGGTGACGAGCGGCGGACGGGTGAGTAATGTCTGGGGATCTGCCTGATAGAGGGGGATAACCACTGGAAACGGTGGCTAATACCGCATAATGTCGTAAGACCAAAGTGGGGGACCTTCGGGCCTCACGCTATCAGATGAACCCAGATGAGATTAGCTAGTAGGTGGGGTAATGGCTCACCTAGGCGACGATCTCTAGCTGGTCTGAGAGGATGACCAGCCACACTGGGACTGAGAC	4c4bb	Proteobac./Gammaproteobac./Enterobac.	Gammaproteobacteria/Enterobacteriales	_other
c88d17ce1ed39519206dec6e5542e63e	Bacteria	Proteobacteria	Gammaproteobacteria	Legionellales	Legionellaceae	Legionella	NA	TGGCGGCATGCTTAACACATGCAAGTCGAACGGCAGCGAGTTGTAGGGTAACCTACAATGTCGGCGAGTGGCGTACGGGTGAGTAATGCGTAGGAATTTATAACAGAGTCGAGAATAACCTGTGGAAACATAGGATAATACTGGATAATCCGTAAATGGTAAAGCTGGGGACCTTATGGCCTGGCGCTCTGAGGTGAGCCTACGTTAGATTAGCTAGTTGGTAAGGTAAAGGCTTACCAAGGCAACGATCTATAGCTGTTCTGAGAGGAAGAACAGCCACACTGGGACTGAGAC	c88d1	Proteobac./Gammaproteobac./Legionell.	Gammaproteobacteria/Legionellales	_other
e020c38563a153c99cf73051b451ea01	Bacteria	Proteobacteria	Gammaproteobacteria	Legionellales	Legionellaceae	Legionella	NA	TGGCGGCATGCTTAACACATGCAAGTCGAACGGCAGCGAGTTGTAGGGTAACCTACAATGTCGGCGAGTGGCGTACGGGTGAGTAACGCGTAGGAATTTATAACAGAGTCGAGAATAACCTGTGGAAACATAGGATAATACTGGATAATCCGTAAATGGTAAAGCTGGGGACCTTATGGCCTGGCGCTCTGAGGTGAGCCTACGTTAGATTAGCTAGTTGGTAAGGTAAAGGCTTACCAAGGCAACGATCTATAGCTGTTCTGAGAGGAAGAACAGCCACACTGGGACTGAGAC	e020c	Proteobac./Gammaproteobac./Legionell.	Gammaproteobacteria/Legionellales	_other
9853c3cd7eb107f0b8e16c223ec85839	Bacteria	Proteobacteria	Gammaproteobacteria	KI89A clade	uncultured bacterium	uncultured bacterium	uncultured bacterium	TGGCGGCAGGCTTAACACATGCAAGTCGAACGAGAAAGTGCCTTCGGGCGCGAGTACAGTGGCGGACGGGTGAGTAACGCGTAGGAATCTACCTTCAGGTGGGGGACAACTCGGGGAAACCCGAGCTAATACCGCATAACATCTAAGGATCAAAGCGGGGGATCTTCGGACCTCGCGCCGGAAGAGGAGCCTGCGTTAGATTAGCTAGTTGGTGGGGTAAAGGCCTACCAAGGCGACGATCTATAGCTGGTCTGAGAGGACGATCAGCCACACTGGGACTGAGAC	9853c	Proteobac./Gammaproteobac./KI89A	Gammaproteobacteria/KI89A clade	_other
c0778e19640e3b78908b6fd351a2b96b	Bacteria	Proteobacteria	Gammaproteobacteria	Gammaproteobacteria Incertae Sedis	Unknown Family	Candidatus Ovatusbacter	uncultured bacterium	TGGCGGCATGCCTAACACATGCAAGTCGAACGGTAGCAGGTCCTTCGGGATGCTGACGAGTGGCGGACGGGTGAGTAATGCGTAGGGATCTGCCTCATTGAGTGGGATAGCCTAGGGAAACTTAGAGTAATACCGCGTAAGCCTGAGAGGGGAAAGCCGGGGACTGTAACAGGCCTGGCGCGATGAGATGAACCTACGTCGGATTAGCTTGTTGGTGAGGTAAAGGCTCACCAAGGCGATGATCCGTAGCTGGTCTGAGAGGACGACCAGCCACACTGGGACTGAGAC	c0778	Proteobac./Gammaproteobac./Gammaproteobac.	Gammaproteobacteria/Gammaproteobacteria Incertae Sedis	_other
fdcc0976ee2293123f7c76d9024c77e4	Bacteria	Proteobacteria	Gammaproteobacteria	Methylococcales	Methylococcaceae	Candidatus Methylospira	NA	TGGCGGCATGCTTAACACATGCAAGTCGAACGGTAACAGGCCTTCGGGTGCTGACGAGTGGCGGACGGGTGAGTAACGCGTAGGAATCTGCCCACGGGTGGGGGATAACTCTCCGAAAGGAGAGCTAATACCGCATAAGACCTTAGGGTGAAAGCGGGGGATCTTCGGACCTCGCGCCGGTGGATGAGCCTGCGTCGGATTAGCTAGTTGGTAGGGTAAAGGCCTACCAAGGCGACGATCCGTAGCTGGTCTGAGAGGACGACCAGCCACACTGGGACTGAGAC	fdcc0	Proteobac./Gammaproteobac./Methylococc.	Gammaproteobacteria/Methylococcales	_other
f24b9ec9edb5c2e939da63fbd500182c	Bacteria	Proteobacteria	Gammaproteobacteria	Steroidobacterales	Steroidobacteraceae	uncultured	NA	TGGCGGCGTGCTTAACACATGCAAGTCGATCGGTAACAGGTGTAGCAATACATGCTGACGAGAGGCGGACGGGTGAGGAACGCTTGGGAATCTGCCTATCAGCGGGGGACAACCCGGGGAAACTCGGGCTAATACCGCATACGCTCTACGGAGGAAAGCCGGGGACCGCAAGGCCTGGCACTGATAGATGAGCCCAAGTCGGATTAGCTAGTTGGCGGGGTAACGGCCCACCAAGGCGACGATCCGTAGCTGGTCTGAGAGGACGATCAGCCACACTGGGACTGAGAC	f24b9	Proteobac./Gammaproteobac./Steroidobacter.	Gammaproteobacteria/Steroidobacterales	_other
b6abb3c17feb96062484f44db7f3e622	Bacteria	Proteobacteria	Gammaproteobacteria	Steroidobacterales	Steroidobacteraceae	uncultured	NA	TGGCGGCGTGCTTAACACATGCAAGTCGATCGGTAACAGGTGTAGCAATACATGCTGACGAGAGGCGGACGGGTGAGGAATATTTGGGAATCTGCCCATCAGCGGGGGACAACCCGGGGAAACTCGGGCTAATACCGCATACGCTCTACGGAGGAAAGCCGGGGACCGCAAGGCCTGGCACTGATGGATGAGCCCAAATCGGATTAGCTAGTTGGCGGGGTAACGGCCCACCAAGGCGACGATCCGTAGCTGGTCTGAGAGGACGATCAGCCACACCGGAACTGAGAC	b6abb	Proteobac./Gammaproteobac./Steroidobacter.	Gammaproteobacteria/Steroidobacterales	_other
e5c961194eb0092430740ae28a175beb	Bacteria	Proteobacteria	Gammaproteobacteria	Steroidobacterales	Steroidobacteraceae	uncultured	NA	TGGCGGCGTGCTTAACACATGCAAGTCGATCGGTAACAGGTGTAGCAATACATGCTGACGAGAGGCGGACGGGTGAGGAATATTTGGGAATCTGCCCATCAGCGGGGGACAACCCGGGGAAACCCGGGCTAATACCGCATACGCTCTACGGAGGAAAGCCGGGGACCGCAAGGCCTGGCACTGATGGATGAGCCCAAATCGGATTAGCTAGTTGGCGGGGTAACGGCCCACCAAGGCGACGATCCGTAGCTGGTCTGAGAGGACGATCAGCCACACCGGAACTGAGAC	e5c96	Proteobac./Gammaproteobac./Steroidobacter.	Gammaproteobacteria/Steroidobacterales	_other
602ee4a24b01a84998be9d38c20e52a5	Bacteria	Proteobacteria	Gammaproteobacteria	Steroidobacterales	Steroidobacteraceae	uncultured	NA	TGGCGGCGTGCTTAACACATGCAAGTCGATCGGTAACGCGGGGGCAACCCTGGCGACGAGAGGCGGACGGGTGAGGAACGCTTGGGAATCTGCCTATCAGCGGGGGACAACCCGGGGAAACTCGGGCTAATACCGCATACGCTCTACGGAGGAAAGCCGGGGACCGCAAGGCCTGGCACTGATAGATGAGCCCAAGTCGGATTAGCTAGTTGGCGGGGTAACGGCCCACCAAGGCGACGATCCGTAGCTGGTCTGAGAGGACGATCAGCCACACTGGGACTGAGAC	602ee	Proteobac./Gammaproteobac./Steroidobacter.	Gammaproteobacteria/Steroidobacterales	_other
427c17d4cea5e901563925d465d5b28a	Bacteria	Proteobacteria	Gammaproteobacteria	Steroidobacterales	Steroidobacteraceae	uncultured	NA	TGGCGGCGTGCTTAACACATGCAAGTCGATCGGTAACGCGGGGGCAACCCTGGCGACGAGAGGCGGACGGGTGAGGAACGCTTGGGAATCTGCCCATCAGCGGGGGACAACCCGGGGAAACCCGGGCTAATACCGCATACGCTCTACGGAGGAAAGCCGGGGACCGCAAGGCCTGGCACTGATGGATGAGCCCAAGTCGGATTAGCTAGTTGGCGGGGTAACGGCCCACCAAGGCGACGATCCGTAGCTGGTCTGAGAGGACGATCAGCCACACTGGGACTGAGAC	427c1	Proteobac./Gammaproteobac./Steroidobacter.	Gammaproteobacteria/Steroidobacterales	_other
e34920c5336ca533ef62d34df7e3a7be	Bacteria	Proteobacteria	Gammaproteobacteria	Steroidobacterales	Steroidobacteraceae	NA	NA	TGGCGGCGTGCCTAACACATGCAAGTCGATCGGTAACAGGTGTAGCAATACATGCTGACGAGAGGCGGACGGGTGAGTAACGCTTGGGAATCTGCCTATTAGTGGGGGACAACCCGGGGAAACTCGGGCTAATACCGCATACGCTCTACGGAGGAAAGCCGGGGACCGCAAGGCCTGGCGCTAATAGATGAGCCCAAGTCGGATTAGCTAGTTGGTAGGGTAATGGCCTACCAAGGCGACGATCCGTAGCTGGTCTGAGAGGACGACCAGCCACACTGGGACTGAGAC	e3492	Proteobac./Gammaproteobac./Steroidobacter.	Gammaproteobacteria/Steroidobacterales	_other
525fe0cc47569aef118a0c2a42de2429	Bacteria	Proteobacteria	Gammaproteobacteria	R7C24	NA	NA	NA	TGGCGGCGTGCTTAACACATGCAAGTCGAGCGGTAGCAGGCGTAGCAATACGTGCTGACGAGCGGCGAACGGGTGAGTAATGCTTTGGAATCTGCCTAGTAGTGGGGAATAACCTGGGGAAACTCAGGCTAATACCGCATACGACCTTAGGGTGAAAGCGGGGGATCGCAAGACCTCGCGCTATTAGATGAGCCAAAGTCGGATTAGCTAGTTGGTGGGGTAAAGGCCTACCAAGGCGACGATCCGTAGCTGGTCTGAGAGGACGACCAGCCACACTGGAACTGAGAC	525fe	Proteobac./Gammaproteobac./R7C24	Gammaproteobacteria/R7C24	_other
8537440626ad03c676bcaf3d4c5f2c1f	Bacteria	Proteobacteria	Gammaproteobacteria	R7C24	NA	NA	NA	TGGCGGCGTGCTTAACACATGCAAGTCGAGCGGTAACAGGTGTAGCAATACATGCTGACGAGCGGCGAACGGGTGAGTAATGCTTCGGAATCTTCCTCGTAGTGGGGAATAACCTGGGGAAACTCAGGCTAATACCGCATACGAACTACGGTTGAAAGCAGGGGATCGCAAGACCTTGCGCTATGAGATGAGCCGAAGTCGGATTAGCTAGTTGGTGAGGTAAAGGCTCACCAAGGCGACGATCCGTAGCTGGTCTGAGAGGACGACCAGCCACACTGGAACTGAGAC	85374	Proteobac./Gammaproteobac./R7C24	Gammaproteobacteria/R7C24	_other
a588da2af0b5b593d39dc03c37265112	Bacteria	Proteobacteria	Gammaproteobacteria	R7C24	NA	NA	NA	TGGCGGCGTGCTTAACACATGCAAGTCGAGCGGTAACAGGTGTAGCAATACATGCTGACGAGCGGCGAACGGGTGAGTAATGCTTCGGAATCTTCCTCGTAGTGGGGAATAACCTGGGGAAACTCAGGCTAATACCGCATACGAACTACGGTTGAAAGCAGGGGATCGCAAGACCTTGCGCTATGAGATGAGCCGAAGTCGGATTAGCTAGTTGGTGAGGTAAAGGCTCACCAAGGCGACGATCCGTAGCTGGTCTGAGAGGACGACCAGCCACACTGGGACTGAGAC	a588d	Proteobac./Gammaproteobac./R7C24	Gammaproteobacteria/R7C24	_other
c937a9c45e60f14dfd2da36ac6d1ec48	Bacteria	Proteobacteria	Gammaproteobacteria	R7C24	NA	NA	NA	TGGCGGCGTGCTTAACACATGCAAGTCGAGCGGTAACAGGTGTAGCAATACATGCTGACGAGCGGCGAACGGGTGAGTAATGCTTCGGAATCTTCCTCGTAGTGGGGAACAACCTGGGGAAACTCAGGCTAATACCGCATACGAACTACGGTTGAAAGCAGGGGATCGCAAGACCTTGCGCTATGAGATGAGCCGAAGTCGGATTAGCTAGTTGGTGAGGTAAAGGCTCACCAAGGCGACGATCCGTAGCTGGTCTGAGAGGACGACCAGCCACACTGGGACTGAGAC	c937a	Proteobac./Gammaproteobac./R7C24	Gammaproteobacteria/R7C24	_other
fb2b91a8669112530d471b2660389abb	Bacteria	Proteobacteria	Gammaproteobacteria	Gammaproteobacteria Incertae Sedis	Unknown Family	Acidibacter	NA	TGGCGGCGTGCTTAACACATGCAAGTCGAGCGGTAACAGGCGTAGCAATACGTGCTGACGAGCGGCGAACGGGTGAGTAATGCTTCGGAATCTGCCCAGTAGTGGGGAATAACCAGTCGAAAGATTGGCTAATACCGCATACGACCTTTGGGTGAAAGCAGGGGATCGCAAGACCTTGCGCTATTGGATGAGCCGAAGTCGGATTAGCTAGTTGGTAGGGTAACGGCCTACCAAGGCGACGATCCGTAGCTGGTCTGAGAGGACGACCAGCCACACTGGGACTGAGAC	fb2b9	Proteobac./Gammaproteobac./Gammaproteobac.	Gammaproteobacteria/Gammaproteobacteria Incertae Sedis	_other
b8ab855c5ead48aa020c6e4b23e6aac7	Bacteria	Proteobacteria	Gammaproteobacteria	Steroidobacterales	Steroidobacteraceae	NA	NA	TGGCGGCGTGCCTAACACATGCAAGTCGAGCGGCAGCACGGGAGCAATCCTGGTGGCGAGCGGCGGACGGGTGAGTAATGCTTTGGAATCTGCCCATCAATGGGGGACAACCCGGGGAAACTCGGGCTAATACCGCATACGTCCTACGGGAGAAAGCGGGGGATCGCAAGACCTCGCGTTGATGGATGAGCCAAAGTCGGATTAGCTAGTTGGTGAGGTAATGGCTCACCAAGGCGACGATCCGTAGCTGGTCTGAGAGGACGACCAGCCACACCGGAACTGAGAC	b8ab8	Proteobac./Gammaproteobac./Steroidobacter.	Gammaproteobacteria/Steroidobacterales	_other
faf5997b2c345d2420fc2df8e29767ee	Bacteria	Proteobacteria	Gammaproteobacteria	Steroidobacterales	Steroidobacteraceae	NA	NA	TGGCGGCGTGCCTAACACATGCAAGTCGAGCGGCAGCACGGGAGCAATCCTGGTGGCGAGCGGCGGACGGGTGAGTAATGCTTTGGAATCTGCCCATCAGTGGGGGACAACCCGGGGAAACTCGGGCTAATACCGCATACGTCCTACGGGAGAAAGCGGGGGATCGCAAGACCTCGCGTTGATGGATGAGCCAAAGTCGGATTAGCTAGTTGGTGAGGTAATGGCTCACCAAGGCGACGATCCGTAGCTGGTCTGAGAGGACGACCAGCCACACCGGAACTGAGAC	faf59	Proteobac./Gammaproteobac./Steroidobacter.	Gammaproteobacteria/Steroidobacterales	_other
85440db8dc540b386ef0bae60d67bc6b	Bacteria	Proteobacteria	Gammaproteobacteria	Chromatiales	Chromatiaceae	NA	NA	TGGCGGTATGCCTAACACATGCAAGTCGAACGTCAAAGGTCTTCGGATTGAGTAGCGTGGCGGACGGGTGAGTAAAGCGTGGGAATCTGCCTTGCAGTGGGGGATAACCCGGGGAAACTCGGGCTAATACCGCATACGCCCTACGGGGGAAAGGGGGCTTTTAGCTCTCGTTGCAAGATGAGCCCACGTCCGATTAGCTAGTTGGTAGGGTAAAGGCCTACCAAGGCGACGATCGGTCGCTGGTCTGAGAGGATGACCAGCCACACTGGGACTGAGACACG	85440	Proteobac./Gammaproteobac./Chromati.	Gammaproteobacteria/Chromatiales	_other
b972cc4db3d0118a54733b9842623672	Bacteria	Proteobacteria	Gammaproteobacteria	CCD24	NA	NA	NA	TGGCGGCAGGCTTAAAACATGCAAGTCGAACGGTAACGCGGGGAAACCTGGCGACGAGTGGCGGACGGGTGAGTAACACGTAGGAATCTGCCCATTAGTGGGGGATAACCCGGGGAAACTCGGGCTAATACCGCATACGCCCTACGGGGGAAAGCGGGGGATCTTCGGACCTCGCGCTATTGGAGGAGCCTGCGTCGGATTAGCTAGTTGGTGGGGTAAAGGCCTACCAAGGCGACGATCCGTAGCTGGTCTGAGAGGACGACCAGCCACACTGGGACTGAGAC	b972c	Proteobac./Gammaproteobac./CCD24	Gammaproteobacteria/CCD24	_other
404b0c2dd5a3518622b21f76df8e97c7	Bacteria	Proteobacteria	Gammaproteobacteria	Methylococcales	Methylococcaceae	Methyloparacoccus	NA	TGGCGGCATGCTTAACACATGCAAGTCGAACGGCAGCACGGGAGCTTGCTCCTGGTGGCGAGTGGCGGACGGGTGAGTAACACGTAGGAATCTGCCTGGTAATGGGGGATAACCCGGGGAAACTCGGGCTAATACCGCATACGCTCCACGGAGGAAAGCGGGGGATCTTCGGACCTCGCGTTATCAGATGAGCCTGCGTCCGATTAGCTAGTTGGTGGGGTAAAGGCCCACCAAGGCGACGATCGGTAGCTGGTCTGAGAGGACGATCAGCCACACTGGAACTGAGAC	404b0	Proteobac./Gammaproteobac./Methylococc.	Gammaproteobacteria/Methylococcales	_other
70a3241303b923454512070d85aab07d	Bacteria	Proteobacteria	Gammaproteobacteria	Methylococcales	Methylococcaceae	Methyloparacoccus	NA	TGGCGGCATGCTTAACACATGCAAGTCGAACGGCAGCACGGGGGCTTGCTCCTGGTGGCGAGTGGCGGACGGGTGAGTAACACGTAGGAATCTGCCTGGTAATGGGGGATAACCCGGGGAAACTCGGGCTAATACCGCATACGCTCCACGGAGGAAAGCGGGGGATCTTCGGACCTCGCGTTATCAGATGAGCCTGCGTCCGATTAGCTAGTTGGTGGGGTAAAGGCCCACCAAGGCGACGATCGGTAGCTGGTCTGAGAGGACGATCAGCCACACTGGAACTGAGAC	70a32	Proteobac./Gammaproteobac./Methylococc.	Gammaproteobacteria/Methylococcales	_other
99213239a7b46716ff73b24aacfe66c6	Bacteria	Proteobacteria	Gammaproteobacteria	Methylococcales	Methylococcaceae	Methyloparacoccus	NA	TGGCGGCATGCTTAACACATGCAAGTCGAACGGCAGCATGGGAGCTTGCTCCTGATGGCGAGTGGCGGACGGGTGAGTAACACGTAGGAATCTGCCTGGTAATGGGGGATAACCCGGGGAAACTCGGGCTAATACCGCATACGCTCTACGGAGGAAAGCGGGGGATCTTCGGACCTCGCGTTATCAGATGAGCCTGCGTCCGATTAGCTAGTTGGCGGGGTAAAGGCCCACCAAGGCGACGATCGGTAGCTGGTCTGAGAGGACGATCAGCCACACTGGAACTGAGAC	99213	Proteobac./Gammaproteobac./Methylococc.	Gammaproteobacteria/Methylococcales	_other
1a6de93e817f951bbc4dd1a9cb058508	Bacteria	Proteobacteria	Gammaproteobacteria	Methylococcales	NA	NA	NA	TGGCGGCATGCTTAACACATGCAAGTCGAACGGCAGCATGGAGAGCTTGCTCTCTGATGGCGAGTGGCGGACGGGTGAGTAACACGTAGGAATCTGCCTATTAGTGGGGGATAACTCGGGGAAACTCGAGCTAATACCGCATACGCTCTACGGAGGAAAGCGGGGGATCTTCGGACCTCGCGCTAATAGATGAGCCTGCGTCCGATTAGCTAGTTGGTAGGGTAAAGGCCTACCAAGGCGACGATCGGTAGCTGGTCTGAGAGGACGATCAGCCACACTGGAACTGAGAC	1a6de	Proteobac./Gammaproteobac./Methylococc.	Gammaproteobacteria/Methylococcales	_other
2f5e4622deee75f6c2e32b9ab8fdd439	Bacteria	Proteobacteria	Gammaproteobacteria	Methylococcales	Methylococcaceae	NA	NA	TGGCGGCATGCTTAACACATGCAAGTCGAACGGCAGCGCGGGAGCTTGCTCCTGGCGGCGAGTGGCGGACGGGTGAGTAACACGTAGGAATCTGCCTAGTAGTGGGGGATAACTTGGGGAAACTCAAGCTAATACCGCATACGCTCTACGGAGGAAAGCGGGGGATCTTTGGACCTCGCGCTATTAGATGAGCCTGCGTCCGATTAGCTAGTTGGTGGGGTAAAGGCCCACCAAGGCGACGATCGGTAGCTGGTCTGAGAGGACGATCAGCCACACTGGAACTGAGAC	2f5e4	Proteobac./Gammaproteobac./Methylococc.	Gammaproteobacteria/Methylococcales	_other
53698f285be3a00e32748be32f1452ef	Bacteria	Proteobacteria	Gammaproteobacteria	Methylococcales	Methylococcaceae	Methyloparacoccus	NA	TGGCGGCATGCTTAACACATGCAAGTCGAACGGCAGCACGGGAGCTTGCTCCTGGTGGCGAGTGGCGGACGGGTGAGTAACACGTAGGAATCTGCCTAGTAGTGGGGGATAACCCGGGGAAACTCGGGCTAATACCGCATACGCTCTACGGAGGAAAGCGGGGGATCTTCGGACCTCGCGCTATTAGATGAGCCTGCGTCCGATTAGCTAGTTGGCGGGGTAAAGGCCCACCAAGGCGACGATCGGTAGCTGGTCTGAGAGGACGATCAGCCACACTGGAACTGAGAC	53698	Proteobac./Gammaproteobac./Methylococc.	Gammaproteobacteria/Methylococcales	_other
fda24d5426cc2d0d9b4d7d3663cdbac1	Bacteria	Proteobacteria	Gammaproteobacteria	Pseudomonadales	Moraxellaceae	Enhydrobacter	NA	TGGCGGCAGGCTTAACACATGCAAGTCGAACGATGAAACTCTAGCTTGCTAGAGATGATTAGTGGCGGACGGGTGAGTAACATTTAGGAATCTGCCTAGTAGTGGGGGATAGCTCGGGGAAACTCGAATTAATACCGCATACGACCTACGGGTGAAAGGGGGCGCAAGCTCTTGCTATTAGATGAGCCTAAATCAGATTAGCTAGTTGGTGGGGTAAAGGCCCACCAAGGCGACGATCTGTAACTGGTCTGAGAGGATGATCAGTCACACCGGAACTGAGAC	fda24	Proteobac./Gammaproteobac./Pseudomonad.	Gammaproteobacteria/Pseudomonadales	Proteobac./Gammaproteobac./Pseudomonad.
333df9f26db5e5c286e12b9342b7370f	Bacteria	Proteobacteria	Gammaproteobacteria	Pseudomonadales	Moraxellaceae	Enhydrobacter	uncultured bacterium	TGGCGGCAGGCTTAACACATGCAAGTCGAACGATGACTCTCTAGCTTGCTAGAGATGATTAGTGGCGGACGGGTGAGTAACATTTAGGAATCTACCTAGTAGTGGGGGATAGCTCGGGGAAACTCGAATTAATACCGCATACGACCTACGGGTGAAAGGGGGCGCAAGCTCTTGCTATTAGATGAGCCTAAATCAGATTAGCTAGTTGGTGGGGTAAAGGCCCACCAAGGCGACGATCTGTAACTGGTCTGAGAGGATGATCAGTCACACCGGAACTGAGAC	333df	Proteobac./Gammaproteobac./Pseudomonad.	Gammaproteobacteria/Pseudomonadales	Proteobac./Gammaproteobac./Pseudomonad.
e3932bce06b070cab7f5f0812ab33f59	Bacteria	Proteobacteria	Gammaproteobacteria	Pseudomonadales	Moraxellaceae	Enhydrobacter	uncultured bacterium	TGGCGGCAGGCTTAACACATGCAAGTCGAACGATGACTCTCTAGCTTGCTAGAGATGATTAGTGGCGGACGGGTGAGTAACATTTAGGAATCTACCTAGTAGTGGGGGATAGCTCGGGGAAACTCGAATTAATACCGCATACGACCTACGGGTGAAAAGGGGCGCAAGCTCTTGCTATTAGATGAGCCTAAATCAGATTAGCTAGTTGGTGGGGTAAAGGCCTACCAAGGCGACGATCTGTAACTGGTCTGAGAGGATGATCAGTCACACCGGAACTGAGAC	e3932	Proteobac./Gammaproteobac./Pseudomonad.	Gammaproteobacteria/Pseudomonadales	Proteobac./Gammaproteobac./Pseudomonad.
a0ade276ccf9ff79e36466b33da029b1	Bacteria	Proteobacteria	Gammaproteobacteria	Pseudomonadales	Moraxellaceae	Enhydrobacter	NA	TGGCGGCAGGCTTAACACATGCAAGTCGAACGATGATTATCTAGCTTGCTAGATATGATTAGTGGCGGACGGGTGAGTAACATTTAGGAATCTGCCTAGTAGTGGGGGATAGCTCGGGGAAACTCGAATTAATACCGCATACGACCTACGGGTGAAAGGGGGCGCAAGCTCTTGCTATTAGATGAGCCTAAATCAGATTAGCTAGTTGGTGGGGTAAAGGCCCACCAAGGCGACGATCTGTAACTGGTCTGAGAGGATGATCAGTCACACCGGAACTGAGAC	a0ade	Proteobac./Gammaproteobac./Pseudomonad.	Gammaproteobacteria/Pseudomonadales	Proteobac./Gammaproteobac./Pseudomonad.
20fa8e4f506b54c6894e999561518e0c	Bacteria	Proteobacteria	Gammaproteobacteria	Pseudomonadales	Moraxellaceae	Acinetobacter	NA	TGGCGGCAGGCTTAACACATGCAAGTCGAGCGGGGAAAGGTAGCTTGCTACCTGACCTAGCGGCGGACGGGTGAGTAATGCTTAGGAATCTGCCTATTAGTGGGGGACAACATTCCGAAAGGAATGCTAATACCGCATACGCCCTACGGGGGAAAGCAGGGGATCTTCGGACCTTGCGCTAATAGATGAGCCTAAGTCAGATTAGCTAGTTGGTGGGGTAAAGGCCTACCAAGGCGACGATCTGTAGCGGGTCTGAGAGGATGATCCGCCACACTGGGACTGAGAC	20fa8	Proteobac./Gammaproteobac./Pseudomonad.	Gammaproteobacteria/Pseudomonadales	Proteobac./Gammaproteobac./Pseudomonad.
397edd4a8cfff5d40d89b5b372086433	Bacteria	Proteobacteria	Gammaproteobacteria	Pseudomonadales	Moraxellaceae	Acinetobacter	NA	TGGCGGCAGGCTTAACACATGCAAGTCGAGCGGGGAAGTATAGCTTGCTATACGACCTAGCGGCGGACGGGTGAGTAATGCTTAGGAATCTGCCTATTAGTGGGGGACAACATTCCGAAAGGAATGCTAATACCGCATACGCCCTACGGGGGAAAGCAGGGGATCTTCGGACCTTGCGCTAATAGATGAGCCTAAGTCAGATTAGCTAGTTGGTGGGGTAAAGGCCTACCAAGGCGACGATCTGTAGCGGGTCTGAGAGGATGATCCGCCACACTGGGACTGAGAC	397ed	Proteobac./Gammaproteobac./Pseudomonad.	Gammaproteobacteria/Pseudomonadales	Proteobac./Gammaproteobac./Pseudomonad.
25b44fc0cd1c522296ff40fde1da80c2	Bacteria	Proteobacteria	Gammaproteobacteria	Pseudomonadales	Moraxellaceae	Acinetobacter	uncultured bacterium	TGGCGGCAGGCTTAACACATGCAAGTCGAGCGGGGAAAGGTAGCTTGCTACCTGACCTAGCGGCGGACGGGTGAGTAATGCTTAGGAATCTGCCTATTAGTGGGGGACAACATCTCGAAAGGGATGCTAATACCGCATACGTCCTACGGGAGAAAGCAGGGGACCTTCGGGCCTTGCGCTAATAGATGAGCCTAAGTCGGATTAGCTAGTTGGTGGGGTAAAGGCCTACCAAGGCGACGATCTGTAGCGGGTCTGAGAGGATGATCCGCCACACTGGGACTGAGAC	25b44	Proteobac./Gammaproteobac./Pseudomonad.	Gammaproteobacteria/Pseudomonadales	Proteobac./Gammaproteobac./Pseudomonad.
c81b6e7eb1b5a22c7c4d5a9e2030a49e	Bacteria	Proteobacteria	Gammaproteobacteria	Pseudomonadales	Moraxellaceae	Acinetobacter	NA	TGGCGGCAGGCTTAACACATGCAAGTCGAGCGGGGAAAAGTAGCTTGCTACTTGACCTAGCGGCGGACGGGTGAGTAATGCTTAGGAATCTGCCTATTAGTGGGGGACAACATCTCGAAAGGGATGCTAATACCGCATACGTCCTACGGGAGAAAGCAGGGGACCTTCGGGCCTTGCGCTAATAGATGAGCCTAAGTCGGATTAGCTAGTTGGTGGGGTAAAGGCCTACCAAGGCGACGATCTGTAGCGGGTCTGAGAGGATGATCCGCCACACTGGGACTGAGAC	c81b6	Proteobac./Gammaproteobac./Pseudomonad.	Gammaproteobacteria/Pseudomonadales	Proteobac./Gammaproteobac./Pseudomonad.
9a1dae95cbaf18a2c99610bf4fd6832c	Bacteria	Proteobacteria	Gammaproteobacteria	Pseudomonadales	Moraxellaceae	Acinetobacter	uncultured bacterium	TGGCGGCAGGCTTAACACATGCAAGTCGAGCGGAGATGAGGTGCTTGCACCTTATCTTAGCGGCGGACGGGTGAGTAATGCTTAGGAATCTGCCTATTAGTGGGGGACAACATTTCGAAAGGAATGCTAATACCGCATACGCCCTACGGGGGAAAGCAGGGGATCTTCGGACCTTGCGCTAATAGATGAGCCTAAGTCGGATTAGCTAGTTGGTGGGGTAAAGGCCTACCAAGGCGACGATCTGTAGCGGGTCTGAGAGGATGATCCGCCACACTGGGACTGAGAC	9a1da	Proteobac./Gammaproteobac./Pseudomonad.	Gammaproteobacteria/Pseudomonadales	Proteobac./Gammaproteobac./Pseudomonad.
1a20d37c84fef2974269d23f7df8c2d6	Bacteria	Proteobacteria	Gammaproteobacteria	Pseudomonadales	Moraxellaceae	Alkanindiges	uncultured bacterium	TGGCGGCAGGCTTAACACATGCAAGTCGAACGGACTACTTCGGTAGTTAGTGGCGAACGGGTGAGTAATGCCTAGGAATCTGCCCATTAGCGGGGGATAACGTGTGGAAACGCACGCTAATACCGCATACGCCCTACGGGGGAAAGCAGGGGATCTTCGGACCTTGCACTAATGGATGAGCCTAGGTCGGATTAGCTAGTTGGTAGGGTAAAGGCCTACCAAGGCGACGATCTGTAGCGGGTCTGAGAGGATGATCCGCCACACTGGAACTGAGACACGGT	1a20d	Proteobac./Gammaproteobac./Pseudomonad.	Gammaproteobacteria/Pseudomonadales	Proteobac./Gammaproteobac./Pseudomonad.
81c27c9b76d2823eb25db67414839369	Bacteria	Proteobacteria	Gammaproteobacteria	Methylococcales	Methylomonaceae	Methylomonas	uncultured bacterium	TGGCGGTATGCTTAACACATGCAAGTCGAACGATGAGGAGGTGCTTGCACCTCTGATTAGTGGCGGACGGGTGAGTAATGCATAGGAATCTGCCTAGTAGTGGGGGATAACGTGGGGAAACTCACGCTAATACCGCATACGCCCTACGGGGGAAAGCGGGGGACTTTCGGGCCTCGCGCTATTAGATGAGCCTATGTCGGATTAGCTAGTTGGTGGGGTAAAGGCCTACCAAGGCGACGATCCGTAGCTGGTCTGAGAGGATGATCAGCCACACTGGGACTGAGAC	81c27	Proteobac./Gammaproteobac./Methylococc.	Gammaproteobacteria/Methylococcales	_other
ad8b89edb086383e5f96c3582e56180b	Bacteria	Proteobacteria	Gammaproteobacteria	Methylococcales	Methylomonaceae	Methylomonas	uncultured bacterium	TGGCGGTATGCTTAACACATGCAAGTCGAACGATGAGGAGGTGCTTGCACCTCTGATTAGTGGCGGACGGGTGAGTAATGCATAGGAATCTGCCTAGTAGTGGGGGATAACGTGGGGAAACTCACGCTAATACCGCATACGCCCTACGGGGGAAAGCGGGGGACTTTCGGGCCTCGCGCTATTAGATGAGCCTATGTCGGATTAGCTAGTTGGTGGGGTAAGGGCCTACCAAGGCGACGATCCGTAGCTGGTCTGAGAGGATGATCAGCCACACTGGGACTGAGAC	ad8b8	Proteobac./Gammaproteobac./Methylococc.	Gammaproteobacteria/Methylococcales	_other
0f549e396a28ef33c9c17344e436d342	Bacteria	Proteobacteria	Gammaproteobacteria	Methylococcales	Methylomonaceae	Methylomonas	NA	TGGCGGTATGCTTAACACATGCAAGTCGAACGGTAGCAGGCCTTCGGGCGCTGACGAGTGGCGGACGGGTGAGTAATGCATAGGAATCTGCCTATTAGTGGGGGACAACGTGGGGAAACTCACGCTAATACCGCATACGCCCTACGGGGGAAAGCTGGGGATCTTCGGACCTGGCGCTAATAGATGAGCCTATGTTGGATTAGCTAGTTGGTAGGGTAATGGCCTACCAAGGCGACGATCCATAGCTGGTCTGAGAGGATGATCAGCCACACTGGGACTGAGAC	0f549	Proteobac./Gammaproteobac./Methylococc.	Gammaproteobacteria/Methylococcales	_other
324f3cccc4a002405e9b46ea9720d580	Bacteria	Proteobacteria	Gammaproteobacteria	Methylococcales	Methylomonaceae	Methylomonas	NA	TGGCGGTATGCTTAACACATGCAAGTCGAACGGTAGCAGGCCTTCGGGCGCTGACGAGTGGCGGACGGGTGAGTAATGCATAGGAATCTGCCTATTAGTGGGGGATAACGTGGGGAAACTCACGCTAATACCGCATACGCCCTACGGGGGAAAGCTGGGGATCTTCGGACCTGGCGCTAATAGATGAGCCTATGTTGGATTAGCTAGTTGGTAGGGTAAAGGCCTACCAAGGCGACGATCCATAGCTGGTCTGAGAGGATGATCAGCCACACTGGGACTGAGAC	324f3	Proteobac./Gammaproteobac./Methylococc.	Gammaproteobacteria/Methylococcales	_other
471e54145a6a4b995de56b760a2ea32e	Bacteria	Proteobacteria	Gammaproteobacteria	Methylococcales	Methylomonaceae	Methylomonas	NA	TGGCGGTATGCTTAACACATGCAAGTCGAACGGTAGCAGGCCTTCGGGCGCTGACGAGTGGCGGACGGGTGAGTAATGCATAGGAATCTGCCGATTAGTGGGGGATAACGTGGGGAAACTCACGCTAATACCGCATACGCCCTACGGGGGAAAGCTGGGGATCTTCGGACCTGGCGCTAATCGATGAGCCTATGTTGGATTAGCTAGTTGGTAGGGTAAAGGCCTACCAAGGCGACGATCCATAGCTGGTCTGAGAGGATGATCAGCCACACTGGGACTGAGAC	471e5	Proteobac./Gammaproteobac./Methylococc.	Gammaproteobacteria/Methylococcales	_other
2d6833b2a54512f09e398aceb5723168	Bacteria	Proteobacteria	Gammaproteobacteria	Methylococcales	Methylomonaceae	Methylomonas	NA	TGGCGGTATGCTTAACACATGCAAGTCGAACGGTAACAGGCCTTCGGGCGCTGACGAGTGGCGGACGGGTGAGTAATGCATAGGAATCTGCCGATTAGTGGGGGATAACGTGGGGAAACTCACGCTAATACCGCATACGCCCTACGGGGGAAAGCGGGGGCTCTTCGGACCTCGCGCTAATCGATGAGCCTATGTTGGATTAGCTAGTTGGTAGGGTAAAGGCCTACCAAGGCGACGATCCATAGCTGGTCTGAGAGGATGATCAGCCACACTGGGACTGAGAC	2d683	Proteobac./Gammaproteobac./Methylococc.	Gammaproteobacteria/Methylococcales	_other
5920b012bc7ed0ac55efb0a6884e306c	Bacteria	Proteobacteria	Gammaproteobacteria	Methylococcales	Methylomonaceae	Methylomonas	NA	TGGCGGTATGCTTAACACATGCAAGTCGAACGGTAGCAGGCCTTCGGGCGCTGACGAGTGGCGGACGGGTGAGTAATGCATAGGAATCTGCCTATTAGTGGGGGATAACGTGGGGAAACTCACGCTAATACCGCATACGCCCTACGGGGGAAAGCTGGGGACCTTCGGGCCTGGCGCTAATAGATGAGCCTATGTTGGATTAGCTAGTTGGTAGGGTAAAGGCCTACCAAGGCGACGATCCATAGCTGGTCTGAGAGGATGATCAGCCACACTGGGACTGAGAC	5920b	Proteobac./Gammaproteobac./Methylococc.	Gammaproteobacteria/Methylococcales	_other
399229f4eb97d841fc2b18253fbbd87b	Bacteria	Proteobacteria	Gammaproteobacteria	Methylococcales	Methylomonaceae	Methylomonas	NA	TGGCGGTATGCTTAACACATGCAAGTCGAACGGTAGCAGGCCTTCGGGCGCTGACGAGTGGCGGACGGGTGAGTAATGCATAGGAATCTGCCTATTAGTGGGGGACAACGTGGGGAAACTCACGCTAATACCGCATACGCCCTACGGGGGAAAGCTGGGGACCTTCGGGCCTGGCGCTAATAGATGAGCCTATGTTGGATTAGCTAGTTGGTAGGGTAAAGGCCTACCAAGGCGACGATCCATAGCTGGTCTGAGAGGATGATCAGCCACACTGGGACTGAGAC	39922	Proteobac./Gammaproteobac./Methylococc.	Gammaproteobacteria/Methylococcales	_other
f0f6dfc231b4387a95e47140ac2a7afc	Bacteria	Proteobacteria	Gammaproteobacteria	Methylococcales	Methylomonaceae	NA	NA	TGGCGGTATGCTTAACACATGCAAGTCGAACGGTAGCAGGCCTTCGGGCGCTGACGAGTGGCGGACGGGTGAGTAATGCATAGGAATCTGCCTGTTAGTGGGGGACAACTTAGGGAAACTTAAGCTAATACCGCATACGCCCTTCGGGGGAAAGCGGGGGACCTTCGGGCCTCGCGCTAACAGATGAGCCTATGTTGGATTAGCTAGTTGGTAGGGTAAAGGCCTACCAAGGCGACGATCCATAGCTGGTCTGAGAGGATGATCAGCCACACTGGGACTGAGAC	f0f6d	Proteobac./Gammaproteobac./Methylococc.	Gammaproteobacteria/Methylococcales	_other
3dbec1f7034426d2f492a8b19edccac9	Bacteria	Proteobacteria	Gammaproteobacteria	Methylococcales	Methylomonaceae	NA	NA	TGGCGGTATGCTTAACACATGCAAGTCGAACGGTAGCAGGCCTTCGGGTGCTGACGAGTGGCGGACGGGTGAGTAATGCATAGGAATCTGCCTGTTAGTGGGGGACAACTTAGGGAAACTTAAGCTAATACCGCATACGCCCTTTGGGGGAAAGCGGGGGACCTTCGGGCCTCGCGCTAACAGATGAGCCTATGTTGGATTAGCTAGTTGGTAGGGTAAAGGCCTACCAAGGCGACGATCCATAGCTGGTCTGAGAGGATGATCAGCCACACTGGGACTGAGAC	3dbec	Proteobac./Gammaproteobac./Methylococc.	Gammaproteobacteria/Methylococcales	_other
72922d15c5f1ee7535c71d6cf920c08f	Bacteria	Proteobacteria	Gammaproteobacteria	Methylococcales	Methylomonaceae	NA	NA	TGGCGGTATGCTTAACACATGCAAGTCGGACGGCAGCAGGCCTTCGGGTGCTGGCGAGTGGCGGACGGGTGAGTAATGCATAGGAATCTGCCTGGTAGTGGGGGACAACTTAGGGAAACTTAAGCTAATACCGCATACGCCCTTAGGGGGAAAGCGGGGGACCGTAAGGCCTCGCGCTATCAGATGAGCCTATGTTGGATTAGCTTGTTGGTGGGGTAAAGGCCCACCAAGGCGACGATCCATAGCTGGTCTGAGAGGATGATCAGCCACACTGGGACTGAGAC	72922	Proteobac./Gammaproteobac./Methylococc.	Gammaproteobacteria/Methylococcales	_other
62dcb1cf5b1ee101faa7913068de5f0b	Bacteria	Proteobacteria	Gammaproteobacteria	Methylococcales	Methylomonaceae	NA	NA	TGGCGGTATGCTTAACACATGCAAGTCGGACGGTAACAGGCCTTCGGGCGCTGACGAGTGGCGGACGGGTGAGTAATGCATAGGAATCTGCCTCGTAGTGGGGGACAACTTAGGGAAACTTAAGCTAATACCGCATACGCCCTTCGGGGGAAAGCGGGGGACCGCAAGGCCTCGCGCTATGAGATGAGCCTATGTTGGATTAGCTAGTTGGTAGGGTAAAGGCCTACCAAGGCGACGATCCATAGCTGGTCTGAGAGGATGATCAGCCACACTGGGACTGAGAC	62dcb	Proteobac./Gammaproteobac./Methylococc.	Gammaproteobacteria/Methylococcales	_other
abc6949d41684c3fda2dec6d478f8f83	Bacteria	Proteobacteria	Gammaproteobacteria	Methylococcales	Methylomonaceae	Crenothrix	NA	TGGCGGTATGCTTAACACATGCAAGTCGAACGGTAGCAGGCCTTCGGGCGCTGACGAGTGGCGGACGGGTGAGTAATGCATAGGAATCTGCCTCGTAGTGGGGGACAACTTAGGGAAACTTAAGCTAATACCGCATACGCCCTTAGGGGGAAAGCGGGGGATCGTAAGACCTCGCGCTATGAGATGAGCCTATGTTGGATTAGCTAGTTGGTAGGGTAAAGGCCTACCAAGGCTGCGATCCATAGCTGGTCTGAGAGGATGATCAGCCACACTGGGACTGAGAC	abc69	Proteobac./Gammaproteobac./Methylococc.	Gammaproteobacteria/Methylococcales	_other
40a9ec020852d7d69b71d5672f24d742	Bacteria	Proteobacteria	Gammaproteobacteria	Methylococcales	Methylomonaceae	Crenothrix	NA	TGGCGGTATGCTTAACACATGCAAGTCGAACGGTAGCAGGCCTTCGGGCGCTGACGAGTGGCGGACGGGTGAGTAATGCATAGGAATCTGCCTCGTAGTGGGGGACAACTTAGGGAAACTTAAGCTAATACCGCATACGCCCTTAGGGGGAAAGCGGGGGCTCGTAAGACCTCGCGCTATGAGATGAGCCTATGTTGGATTAGCTAGTTGGTAGGGTAAAGGCCTACCAAGGCTGCGATCCATAGCTGGTCTGAGAGGATGATCAGCCACACTGGGACTGAGAC	40a9e	Proteobac./Gammaproteobac./Methylococc.	Gammaproteobacteria/Methylococcales	_other
4430ce539230c696620a768a1c3afa2b	Bacteria	Proteobacteria	Gammaproteobacteria	Methylococcales	Methylomonaceae	NA	NA	TGGCGGTATGCTTAACACATGCAAGTCGAACGGTAGCAGGCCTTCGGGTGCTGACGAGTGGCGGACGGGTGAGTAATGCATAGGAATCTGCCCTGTAGTGGGGGACAACGTGGGGAAACTCACGCTAATACCGCATACGCCCTTTGGGGGAAAGCGGGGGACCTTCGGGCCTCGCGCTATAGGATGAGCCTATGTCGGATTAGCTAGTTGGTGGGGTAAAGGCCTACCAAGGCGACGATCCGTAGCTGGTCTGAGAGGATGATCAGCCACACTGGGACTGAGAC	4430c	Proteobac./Gammaproteobac./Methylococc.	Gammaproteobacteria/Methylococcales	_other
37a5c5ca7b180b8f209f39c9ce5ac395	Bacteria	Proteobacteria	Gammaproteobacteria	Methylococcales	Methylomonaceae	NA	NA	TGGCGGTATGCTTAACACATGCAAGTCGAACGGTAACAGGCCTTCGGGCGCTGACGAGTGGCGGACGGGTGAGTAACGCGTAGGAATCTGCCTGTTAGTGGGGGACAACGTGGGGAAACTCACGCTAATACCGCATACGCCCTACGGGGGAAAGCGGGGGCTCTTCGGACCTCGCGCTAACAGATGAGCCTGCGTGGGATTAGCTAGTTGGTAGGGTAAAGGCCTACCAAGGCGACGATCCCTAGCTGGTCTGAGAGGACGATCAGCCACACTGGGACTGAGAC	37a5c	Proteobac./Gammaproteobac./Methylococc.	Gammaproteobacteria/Methylococcales	_other
7b10a9c6f0b20192331afa821935752b	Bacteria	Proteobacteria	Gammaproteobacteria	Methylococcales	Methylomonaceae	NA	NA	TGGCGGTATGCTTAACACATGCAAGTCGAACGGTAGATACTTCGGTATCGAGAGTGGCGGACGGGTGAGTAACGCGTAGGAATCTGCCTGTTAGTGGGGGACAACGTGGGGAAACTCACGCTAATACCGCATACGCCCTACGGGGGAAAGGAGGGGACCTTCGGGCCTTCCGCTAACAGATGAGCCTGCGTTGGATTAGCTAGTTGGTAGGGTAAAGGCCTACCAAGGCGACGATCCATAGCTGGTCTGAGAGGACGATCAGCCACACTGGGACTGAGACA	7b10a	Proteobac./Gammaproteobac./Methylococc.	Gammaproteobacteria/Methylococcales	_other
2d2647311c3466c26adf609d43d90a7f	Bacteria	Proteobacteria	Gammaproteobacteria	Methylococcales	Methylomonaceae	NA	NA	TGGCGGTATGCTTAACACATGCAAGTCGAACGGTAGATACTTCGGTATCGAGAGTGGCGGACGGGTGAGTAACGCGTAGGAATCTGCCTGTTAGTGGGGGACAACGTGTGGAAACGCACGCTAATACCGCATACGCCCTACGGGGGAAAGGAGGGGACCTTCGGGCCTTTCGCTAACAGATGAGCCTGCGTTGGATTAGCTAGTTGGTAGGGTAAAGGCCTACCAAGGCGACGATCCATAGCTGGTCTGAGAGGACGATCAGCCACACTGGGACTGAGACA	2d264	Proteobac./Gammaproteobac./Methylococc.	Gammaproteobacteria/Methylococcales	_other
36865150c548cde190d5262240580a91	Bacteria	Proteobacteria	Gammaproteobacteria	Methylococcales	Methylomonaceae	NA	NA	TGGCGGTATGCTTAACACATGCAAGTCGAACGGTAGCCACTTCGGTGGTGAGAGTGGCGGACGGGTGAGTAACGCGTAGGAATCTGCCCTGTAGTGGGGGACAACGTGGGGAAACCCACGCTAATACCGCATACGCCCTGAGGGGGAAAGCGGGGGACCTTCGGGCCTCGCGCTATAGGATGAGCCTGCGTTGGATTAGCTAGTTGGTAGGGTAAAGGCCTACCAAGGCTGCGATCCATAGCTGGTCTGAGAGGACGACCAGCCACACTGGGACTGAGACA	36865	Proteobac./Gammaproteobac./Methylococc.	Gammaproteobacteria/Methylococcales	_other
c74ae26b126911308284e3cfe96c2ef9	Bacteria	Proteobacteria	Gammaproteobacteria	Methylococcales	Methylomonaceae	NA	NA	TGGCGGTATGCTTAACACATGCAAGTCGAACGGTAGGCACTTCGGTGCTGAGAGTGGCGGACGGGTGAGTAACGCGTAGGAATCTGCCCTGTAGTGGGGGACAACGTGGGGAAACCCACGCTAATACCGCATACGCCCTGAGGGGGAAAGCGGGGGACCTTCGGGCCTCGCGCTATAGGATGAGCCTGCGTTGGATTAGCTAGTTGGTAGGGTAAAGGCCTACCAAGGCTGCGATCCATAGCTGGTCTGAGAGGACGACCAGCCACACTGGGACTGAGACA	c74ae	Proteobac./Gammaproteobac./Methylococc.	Gammaproteobacteria/Methylococcales	_other
fa4dfc6731cea4e03d0aadcce15d616f	Bacteria	Proteobacteria	Gammaproteobacteria	Methylococcales	Methylomonaceae	NA	NA	TGGCGGTATGCTTAACACATGCAAGTCGAACGGTAGGCACTTTGGTGCTGAGAGTGGCGGACGGGTGAGTAACGCGTAGGAATCTGCCCTGTAGTGGGGGACAACGTGGGGAAACCCACGCTAATACCGCATACGCCCCAAGGGGGAAAGCGGGGGACCTTCGGGCCTCGCGCTATAGGATGAGCCTGCGTTGGATTAGCTAGTTGGTAGGGTAAAGGCCTACCAAGGCTGCGATCCATAGCTGGTCTGAGAGGACGACCAGCCACACTGGGACTGAGACA	fa4df	Proteobac./Gammaproteobac./Methylococc.	Gammaproteobacteria/Methylococcales	_other
28c16af2f534e065135009d42f3d9c95	Bacteria	Proteobacteria	Gammaproteobacteria	Methylococcales	Methylomonaceae	NA	NA	TGGCGGTATGCTTAACACATGCAAGTCGAACGGTAGCCACTTCGGTGGTGAGAGTGGCGGACGGGTGAGTAACGCGTAGGAATCTGCCCTGTAGTGGGGGACAACGTGGGGAAACCCACGCTAATACCGCATACGCCCCAAGGGGGAAAGCGGGGGACCGCAAGGCCTCGCGCTATAGGATGAGCCTGCGTTGGATTAGCTTGTTGGTAGGGTAAAGGCCTACCAAGGCGACGATCCATAGCTGGTCTGAGAGGACGATCAGCCACACTGGGACTGAGACA	28c16	Proteobac./Gammaproteobac./Methylococc.	Gammaproteobacteria/Methylococcales	_other
a43a10b8bd57e27f7f19d4f4621d19cb	Bacteria	Proteobacteria	Gammaproteobacteria	Methylococcales	Methylomonaceae	Crenothrix	NA	TGGCGGTATGCTTAACACATGCAAGTCGAACGGTAGCAGGCCTTCGGGCGCTGACGAGTGGCGGACGGGTGAGTAACGCGTAGGAATCTGCCTGGTAGTGGGGGATAACGTGGGGAAACGCACGCTAATACCGCATACGCCCTACGGGGGAAAGCGGGGGATCTTCGGACCTCGCGCTATCAGATGAGCCTGCGTTGGATTAGCTAGTTGGTGGGGTAAAGGCCTACCAAGGCGACGATCCATAGCTGGTCTGAGAGGACGATCAGCCACACTGGGACTGAGAC	a43a1	Proteobac./Gammaproteobac./Methylococc.	Gammaproteobacteria/Methylococcales	_other
8519f450edca034eb73abc5228d468a8	Bacteria	Proteobacteria	Gammaproteobacteria	Methylococcales	Methylomonaceae	NA	NA	TGGCGGTATGCTTAACACATGCAAGTCGAACGGTAGCAGGCCTTCGGGCGCTGACGAGTGGCGGACGGGTGAGTAACGCGTAGGAATCTGCCTGGTAGTGGGGGACAACTTATGGAAACGTAAGCTAATACCGCATACGCCCTACGGGGGAAAGCAGGGGATCTTCGGACCTTGCGCTATCAGATGAGCCTGCGTTGGATTAGCTAGTTGGTGGGGTAAAGGCCTACCAAGGCGACGATCCATAGCTGGTCTGAGAGGACGATCAGCCACACTGGGACTGAGAC	8519f	Proteobac./Gammaproteobac./Methylococc.	Gammaproteobacteria/Methylococcales	_other
ba7ad33a6f64584696c47e9166f25c41	Bacteria	Proteobacteria	Gammaproteobacteria	Methylococcales	Methylomonaceae	Crenothrix	NA	TGGCGGTATGCTTAACACATGCAAGTCGAACGGTAGCAGGCCTTCGGGCGCTGACGAGTGGCGGACGGGTGAGTAACGCGTAGGAATCTGCCTAGTAGTGGGGGACAACTTATGGAAACGTAAGCTAATACCGCATACGCCCTACGGGGGAAAGCGGGGGATCTTCGGACCTCGCGCTATTAGATGAGCCTGCGTTGGATTAGCTAGTTGGTGGGGTAAAGGCCTACCAAGGCGACGATCCATAGCTGGTCTGAGAGGACGATCAGCCACACTGGGACTGAGAC	ba7ad	Proteobac./Gammaproteobac./Methylococc.	Gammaproteobacteria/Methylococcales	_other
0c554636d5d9fcc00acb610c175abc1b	Bacteria	Proteobacteria	Gammaproteobacteria	Methylococcales	Methylomonaceae	NA	NA	TGGCGGTATGCTTAACACATGCAAGTCGAACGGTAACAGGCCTTCGGGCGCTGACGAGTGGCGGACGGGTGAGTAACGCGTAGGAATCTGCCTAGTAGTGGGGGACAACTTAGGGAAACTTAAGCTAATACCGCATACGCCCTACGGGGGAAAGCGGGGGATCGTAAGACCTCGCGCTATTAGATGAGCCTGCGTTGGATTAGCTAGTTGGTGGGGTAAAGGCCTACCAAGGCGACGATCCATAGCTGGTCTGAGAGGACGATCAGCCACACTGGGACTGAGAC	0c554	Proteobac./Gammaproteobac./Methylococc.	Gammaproteobacteria/Methylococcales	_other
bd3b1880adf5f5e9a58a8715da9b3634	Bacteria	Proteobacteria	Gammaproteobacteria	Methylococcales	Methylomonaceae	Crenothrix	NA	TGGCGGTATGCTTAACACATGCAAGTCGAACGGTAACAGGCCTTCGGGCGCTGACGAGTGGCGGACGGGTGAGTAACGCGTAGGAATCTGCCTTATAGTGGGGGACAACGTGGGGAAACCCACGCTAATACCGCATACGCCCTACGGGGGAAAGCGGGGGATCGTAAGACCTCGCGCTATGAGATGAGCCTGCGTTAGATTAGCTAGTTGGTAGGGTAAAGGCCTACCAAGGCGACGATCTATAGCTGGTCTGAGAGGACGATCAGCCACACTGGGACTGAGAC	bd3b1	Proteobac./Gammaproteobac./Methylococc.	Gammaproteobacteria/Methylococcales	_other
c8f7c0ebc3f42602443cf126f5dd9594	Bacteria	Proteobacteria	Gammaproteobacteria	Methylococcales	Methylomonaceae	NA	NA	TGGCGGTATGCTTAACACATGCAAGTCGAACGGTAACAGGCCTTCGGGCGCTGACGAGTGGCGGACGGGTGAGTAACGCGTAGGAATCTGCCTCATAGTGGGGGACAACGTGGGGAAACTCACGCTAATACCGCATACGCCCTACGGGGGAAAGCGGGGGATCTTCGGACCTCGCGCTATGAGATGAGCCTGCGTTAGATTAGCTAGTTGGTAGGGTAAAGGCCTACCAAGGCGACGATCTATAGCTGGTCTGAGAGGACGATCAGCCACACTGGGACTGAGAC	c8f7c	Proteobac./Gammaproteobac./Methylococc.	Gammaproteobacteria/Methylococcales	_other
491f68e74dd9c5bda483db7a7258b07a	Bacteria	Proteobacteria	Gammaproteobacteria	Methylococcales	Methylomonaceae	NA	NA	TGGCGGTATGCTTAACACATGCAAGTCGAACGGTAACAGGCCTTCGGGCGCTGACGAGTGGCGGACGGGTGAGTAACGCGTAGGAATCTGCCTCATAGTGGGGGACAACGTGGGGAAACCCACGCTAATACCGCATACGCCCTACGGGGGAAAGCGGGGGATCTTCGGACCTCGCGCTATGAGATGAGCCTGCGTTAGATTAGCTAGTTGGTGGGGTAAAGGCCTACCAAGGCGACGATCTATAGCTGGTCTGAGAGGACGATCAGCCACACTGGGACTGAGAC	491f6	Proteobac./Gammaproteobac./Methylococc.	Gammaproteobacteria/Methylococcales	_other
c6ef5ee12d5340726e3d6a99505f0323	Bacteria	Proteobacteria	Gammaproteobacteria	Methylococcales	Methylomonaceae	uncultured	NA	TGGCGGTATGCTTAACACATGCAAGTCGAACGGTAGCAGCTCTTCGGAGGCTGACGAGTGGCGGACGGGTGAGTAACGCGTAGGAATCTGCCTATTAGTGGGGGACAACTTATGGAAACGTAAGCTAATACCGCATACGCCCTACGGGGGAAAGGAGGGGACCTTCGGGCCTTTCGCTAATAGATGAGCCTGCGTTAGATTAGCTAGATGGTGGGGTAAAGGCCTACCATGGCGACGATCTATAGCTGTTCTGAGAGGAAGATCAGCCACACTGGGACTGAGAC	c6ef5	Proteobac./Gammaproteobac./Methylococc.	Gammaproteobacteria/Methylococcales	_other
e803ac1e789e5574630e3bac8fe64d78	Bacteria	Proteobacteria	Gammaproteobacteria	Methylococcales	Methylomonaceae	NA	NA	TGGCGGTATGCTTAACACATGCAAGTCGAACGATGAGAAAGAGCTTGCTCTTTCGATTAGTGGCGGACGGGTGCGTAACGCGTAGGAATCTGCCTATTAGTGGGGGACAACTTAGGGAAACTTAAGCTAATACCGCATACGCCCTACGGGGGAAAGGAGGGGATCGCAAGACCTTTCGCTAATAGATGAGCCTGCGTAGGATTAGCTAGTTGGTGGGGTAAAGGCTCACCAAGGCGACGATCCTTAACTGGTTTGAGAGAATGATCAGTCACACTGGAACTGAGAC	e803a	Proteobac./Gammaproteobac./Methylococc.	Gammaproteobacteria/Methylococcales	_other
cc3bc47dc5edaafec4f089ab2553eff2	Bacteria	Proteobacteria	Gammaproteobacteria	Methylococcales	Methylomonaceae	NA	NA	TGGCGGTATGCTTAACACATGCAAGTCGAACGGTAGCAGGTCTTCGGATGCTGACGAGTGGCGGACGGGTGAGTAACGCGTAGGAATCTGCCTATTAGTGGGGGACAACTTATGGAAACGTAAGCTAATACCGCATACGCCCTACGGGGGAAAGGAGGGGACCTTCGGGCCTTTCGCTAATAGATGAGCCTGCGTTAGATTAGCTAGTTGGTGGGGTAAAGGCCTACCAAGGCGACGATCTATAGCTGTTCTGAGAGGAAGATCAGCCACACTGGGACTGAGAC	cc3bc	Proteobac./Gammaproteobac./Methylococc.	Gammaproteobacteria/Methylococcales	_other
f2f3193fb96674de6a791fbf39008954	Bacteria	Proteobacteria	Gammaproteobacteria	Methylococcales	Methylomonaceae	NA	NA	TGGCGGTATGCTTAACACATGCAAGTCGAACGGTAGCAGGTCTTCGGATGCTGACGAGTGGCGGACGGGTGCGTAACGCGTAGGAATCTGCCTATTAGTGGGGGACAACTTAGGGAAACTTAAGCTAATACCGCATACGCCCTACGGGGGAAAGGAGGGGACCTTCGGGCCTTTCGCTAATAGATGAGCCTGCGTAGGATTAGCTAGTTGGTGGGGTAAAGGCCTACCAAGGCGACGATCCTTAGCTGGTCTGAGAGGACGATCAGCCACACTGGGACTGAGAC	f2f31	Proteobac./Gammaproteobac./Methylococc.	Gammaproteobacteria/Methylococcales	_other
4cf1728d31e125b1688c1dab521f3f91	Bacteria	Proteobacteria	Gammaproteobacteria	Methylococcales	Methylomonaceae	NA	NA	TGGCGGTATGCTTAACACATGCAAGTCGAACGGTAGCAGGTCTTCGGATGCTGACGAGTGGCGGACGGGTGCGTAACGCGTAGGAATCTGCCTATTAGTGGGGGACAACTTAGGGAAACTTAAGCTAATACCGCATACGCCCTACGGGGGAAAGGAGGGGACCTTCGGGCCTTTCGCTAATAGATGAGCCTGCGTTGGATTAGCTAGTTGGTGGGGTAAAGGCCTACCAAGGCGACGATCCATAGCTGGTCTGAGAGGACGATCAGCCACACTGGGACTGAGAC	4cf17	Proteobac./Gammaproteobac./Methylococc.	Gammaproteobacteria/Methylococcales	_other
b38a591ce0dc098b7a96448d28fa1d45	Bacteria	Proteobacteria	Gammaproteobacteria	Methylococcales	Methylomonaceae	NA	NA	TGGCGGTATGCTTAACACATGCAAGTCGAACGGTAACAGGCCTTCGGGCGCTGACGAGTGGCGGACGGGTGAGTAACGCGTAGGAATCTGCCTTATAGTGGGGGACAACGTGGGGAAACCCACGCTAATACCGCATACGCCCTACGGGGGAAAGGAGGGGATCTTCGGACCTTTCGCTATGAGATGAGCCTGCGTTAGATTAGCTAGTTGGTAGGGTAAAGGCCTACCAAGGCGACGATCTATAGCTGGTCTGAGAGGACGATCAGCCACACTGGGACTGAGAC	b38a5	Proteobac./Gammaproteobac./Methylococc.	Gammaproteobacteria/Methylococcales	_other
379fdb608408b00da0044497898d5b1a	Bacteria	Proteobacteria	Gammaproteobacteria	Cellvibrionales	Halieaceae	OM60(NOR5) clade	NA	TGGCGGCAGGCCTAACACATGCAAGTCGAGCGCGAAAGGCCTTCGGGTTGAGTAGAGCGGCGGACGGGTGAGTAACGCGTAGGAATCTACCTGGTAGTGGGGGACAACATGGTGAAAACCATGCTAATACCGCATACGCCCTATGGGGGAAAGCGGGGGACCTTCGGGCCTCGCGCTATCAGATGAGCCTGCGTAGGATTAGCTTGTTGGTGAGGTAAAGGCTCACCAAGGCGACGATCCTTAGCTGGTCTGAGAGGATGATCAGCCACACTGGAACTGAGAC	379fd	Proteobac./Gammaproteobac./Cellvibrion.	Gammaproteobacteria/Cellvibrionales	_other
b32f21958290d88dd525774212729fb2	Bacteria	Proteobacteria	Gammaproteobacteria	Cellvibrionales	Halieaceae	OM60(NOR5) clade	NA	TGGCGGCAGGCCTAACACATGCAAGTCGAGCGCGAAAGGCCTTCGGGCTGAGTAGAGCGGCGGACGGGTGAGTAACGCGTAGGAATCTACCTGGTAGTGGGGGACAACATGGTGAAAACCATGCTAATACCGCATACGCCCTATGGGGGAAAGCGGGGGACCTTCGGGCCTCGCGCTATCAGATGAGCCTGCGTAGGATTAGCTTGTTGGTGAGGTAAAGGCTCACCAAGGCGACGATCCTTAGCTGGTCTGAGAGGATGATCAGCCACACTGGAACTGAGAC	b32f2	Proteobac./Gammaproteobac./Cellvibrion.	Gammaproteobacteria/Cellvibrionales	_other
6881127c4134955131b51dc9fed428b9	Bacteria	Proteobacteria	Gammaproteobacteria	Cellvibrionales	Halieaceae	OM60(NOR5) clade	NA	TGGCGGCAGGCCTAACACATGCAAGTCGAGCGCGAAAGGCTTTCGGGCTGAGTAGAGCGGCGGACGGGTGAGTAACGCGTAGGAATCTACCTGGTAGTGGGGGACAACTTGGGGAAACTCAAGCTAATACCGCATACGCCCTATGGGGGAAAGCGGGGGACCTTCGGGCCTCGCGCTATCAGATGAGCCTGCGTAGGATTAGCTAGTTGGTGAGGTAAAGGCTCACCAAGGCGACGATCCTTAGCTGGTCTGAGAGGATGATCAGCCACACTGGGACTGAGAC	68811	Proteobac./Gammaproteobac./Cellvibrion.	Gammaproteobacteria/Cellvibrionales	_other
5551c3f14a0c72373bee86676dd8d7cc	Bacteria	Proteobacteria	Gammaproteobacteria	Cellvibrionales	Halieaceae	OM60(NOR5) clade	NA	TGGCGGCAGGCCTAACACATGCAAGTCGAGCGCGAAAGGCCTTCGGGCTGAGTAGAGCGGCGGACGGGTGAGTAACGCGTAGGAATCTACCTGGTAGTGGGGGACAACTTGGGGAAACTCAAGCTAATACCGCATACGCCCTAAGGGGGAAAGCGGGGGACCTTCGGGCCTCGCGCTATCAGATGAGCCTGCGTAGGATTAGCTAGTTGGTGAGGTAAAGGCTCACCAAGGCGACGATCCTTAGCTGGTCTGAGAGGATGATCAGCCACACTGGGACTGAGAC	5551c	Proteobac./Gammaproteobac./Cellvibrion.	Gammaproteobacteria/Cellvibrionales	_other
e0469f66cb938066ff33dbb6880fb5c6	Bacteria	Proteobacteria	Gammaproteobacteria	Cellvibrionales	Halieaceae	OM60(NOR5) clade	NA	TGGCGGCAGGCCTAACACATGCAAGTCGAGCGCGAAAGGCTTTCGGGCTGAGTAGAGCGGCGGACGGGTGAGTAACGCGTAGGAATCTACCTGGTAGTGGGGGACAACTTGGGGAAACTCAAGCTAATACCGCATACGCCCTAAGGGGGAAAGCGGGGGACCTTCGGGCCTCGCGCTATCAGATGAGCCTGCGTAGGATTAGCTAGTTGGTGAGGTAAAGGCTCACCAAGGCGACGATCCTTAGCTGGTCTGAGAGGATGATCAGCCACACTGGGACTGAGAC	e0469	Proteobac./Gammaproteobac./Cellvibrion.	Gammaproteobacteria/Cellvibrionales	_other
4bc221b442b427dba740c682141d6bd3	Bacteria	Proteobacteria	Gammaproteobacteria	Cellvibrionales	Halieaceae	OM60(NOR5) clade	NA	TGGCGGCAGGCCTAACACATGCAAGTCGAGCGCGAAAGGCTTTCGGGCTGAGTAGAGCGGCGGACGGGTGAGTAACGCGTAGGAATCTACCTGGTAGTGGGGGACAACTTGGGGAAACTCAAGCTAATACCGCATACGCCCCAAGGGGGAAAGCGGGGGACCTTCGGGCCTCGCGCTATCGGATGAGCCTGCGTAGGATTAGCTAGTTGGTAGGGTAAAGGCCTACCAAGGCGACGATCCTTAACTGGTCTGAGAGGATGATCAGTCACACTGGAACTGAGAC	4bc22	Proteobac./Gammaproteobac./Cellvibrion.	Gammaproteobacteria/Cellvibrionales	_other
2b5e6b3366042206990382b95a55091c	Bacteria	Proteobacteria	Gammaproteobacteria	Oceanospirillales	Halomonadaceae	Halomonas	NA	TGGCGGCAGGCTTAACACATGCAAGTCGAGCGAGAAAGGGCTTCGGCCTGAGTAGAGCGGCGGACGGGTGAGTAACGCGTAGGAATCTACCTAATAGTGGGGGATAACGTTCCGAAAGGGGCGCTAATACCGCATACGTTCTGAGGAAGAAAGCTGGGGATCGCAAGACCTGGCGCTATTAGATGAGCCTGCGTCCGATTAGCTAGTTGGTGGGGTAAAGGCCTACCAAGGCGACGATCGGTAACTGGTCTGAGAGGATGATCAGTCACACTGGAACTGAGAC	2b5e6	Proteobac./Gammaproteobac./Oceanospirill.	Gammaproteobacteria/Oceanospirillales	_other
1ef66bc05f0f36e2782e707a7322e725	Bacteria	Proteobacteria	Gammaproteobacteria	Cellvibrionales	Cellvibrionaceae	Cellvibrio	uncultured bacterium	TGGCGGCAGGCCTAACACATGCAAGTCGAGCGCGAAAGTTCTTCGGAATGAGTAAAGCGGCGGACGGGTGAGTAACGCGTGGGAATCTGCCTAGTAGTGGGGGACAACAGCCGGAAACGGCTGCTAATACCGCATACGCCCTACGGGGGAAAGGGGGGGATCTTCGGACCTCTCGCTATTAGATGAGCCCGCGTCGGATTAGCTAGTTGGTAGGGTAAAGGCCTACCAAGGCTACGATCCGTAACTGGTCTGAGAGGATGATCAGTCACACTGGAACTGAGAC	1ef66	Proteobac./Gammaproteobac./Cellvibrion.	Gammaproteobacteria/Cellvibrionales	_other
04cac1fa4f4a4ae4b7690337f3bd851b	Bacteria	Proteobacteria	Gammaproteobacteria	Cellvibrionales	Cellvibrionaceae	Cellvibrio	uncultured bacterium	TGGCGGCAGGCCTAACACATGCAAGTCGAGCGCGAAAGTCTTCGGATGAGTAAAGCGGCGAACGGGTGAGTAACGCGTGGGAATCTGCCCAGTAGTGGGGGACAACAGCCGGAAACGGCTGCTAATACCGCATACGCCCTACGGGGGAAAGGGGGGGATCTTCGGACCTCTCGCTATTGGATGAGCCCGCGTCGGATTAGCTAGTTGGTAGGGTAAAGGCCTACCAAGGCTACGATCCGTAACTGGTCTGAGAGGATGATCAGTCACACTGGAACTGAGAC	04cac	Proteobac./Gammaproteobac./Cellvibrion.	Gammaproteobacteria/Cellvibrionales	_other
053aeecdbaf96874949240e1667e1b8e	Bacteria	Proteobacteria	Gammaproteobacteria	Cellvibrionales	Cellvibrionaceae	Cellvibrio	NA	TGGCGGCAGGCCTAACACATGCAAGTCGAGCGGTTGAGAGTAGCTTGCTACTTGATGCAGCGGCGGACGGGTGAGTAACGCGTGGGAATCTGCCCAGTAGTGGGGGACAACAGCCGGAAACGGCTGCTAATACCGCATACGCCCTACGGGGGAAAGGGGGGGATCTTCGGACCTCTCGCTATTGGATGAGCCCGCGTCGGATTAGCTAGTTGGTAGGGTAAAGGCCTACCAAGGCTACGATCCGTAACTGGTCTGAGAGGATGATCAGTCACACTGGAACTGAGAC	053ae	Proteobac./Gammaproteobac./Cellvibrion.	Gammaproteobacteria/Cellvibrionales	_other
b3626b7fec289b91277a98bb75f085f6	Bacteria	Proteobacteria	Gammaproteobacteria	Pseudomonadales	Pseudomonadaceae	Pseudomonas	NA	TGGCGGCAGGCCTAACACATGCAAGTCGAGCGGTAGAGAGAAGCTTGCTTCTCTTGAGAGCGGCGGACGGGTGAGTAATGCCTAGGAATCTGCCTAGTGGTGGGGGATAACGTTCGGAAACGGACGCTAATACCGCATACGTCCTACGGGAGAAAGCGGGGGACCTTCGGGCCTCGCGCCATTAGATGAGCCTAGGTCGGATTAGCTAGTTGGTGAGGTAATGGCTCACCAAGGCGACGATCCGTAACTGGTCTGAGAGGATGATCAGTCACACTGGAACTGAGAC	b3626	Proteobac./Gammaproteobac./Pseudomonad.	Gammaproteobacteria/Pseudomonadales	Proteobac./Gammaproteobac./Pseudomonad.
f64fba2ccebdc49eb10e6a409afad22a	Bacteria	Proteobacteria	Gammaproteobacteria	Pseudomonadales	Pseudomonadaceae	Pseudomonas	NA	TGGCGGCAGGCCTAACACATGCAAGTCGAGCGGTAGAGAGAAGCTTGCTTCTCTTGAGAGCGGCGGACGGGTGAGTAATGCCTAGGAATCTGCCTAGTGGTGGGGGATAACGTTCGGAAACGGACGCTAATACCGCATACGTCCTACGGGAGAAAGCGGGGGACCTTCGGGCCTCGCGCCATTAGATGAGCCTAGGTCGGATTAGCTAGTTGGTGAGGTAAAGGCTCACCAAGGCGACGATCCGTAACTGGTCTGAGAGGATGATCAGTCACACTGGAACTGAGAC	f64fb	Proteobac./Gammaproteobac./Pseudomonad.	Gammaproteobacteria/Pseudomonadales	Proteobac./Gammaproteobac./Pseudomonad.
1a13bd6bfe543fe8f73ac65ca5f33fbe	Bacteria	Proteobacteria	Gammaproteobacteria	Pseudomonadales	Pseudomonadaceae	Pseudomonas	NA	TGGCGGCAGGCCTAACACATGCAAGTCGAGCGGTAGAGAGAGGCTTGCTTCTCTTGAGAGCGGCGGACGGGTGAGTAATGCCTAGGAATCTGCCTAGTGGTGGGGGATAACGTTCGGAAACGGACGCTAATACCGCATACGTCCTACGGGAGAAAGCGGGGGACCTTCGGGCCTCGCGCCATTAGATGAGCCTAGGTCGGATTAGCTAGTTGGTGAGGTAATGGCTCACCAAGGCTACGATCCGTAACTGGTCTGAGAGGATGATCAGTCACACTGGAACTGAGAC	1a13b	Proteobac./Gammaproteobac./Pseudomonad.	Gammaproteobacteria/Pseudomonadales	Proteobac./Gammaproteobac./Pseudomonad.
8a8da486c89a3e4cca6c5ee1f7af9b24	Bacteria	Proteobacteria	Gammaproteobacteria	Pseudomonadales	Pseudomonadaceae	Pseudomonas	NA	TGGCGGCAGGCCTAACACATGCAAGTCGAGCGGTAGAGAGAAGCTTGCTTCTCTTGAGAGCGGCGGACGGGTGAGTAATGCCTAGGAATCTGCCTAGTGGTGGGGGATAACGTTCGGAAACGGACGCTAATACCGCATACGTCCTACGGGAGAAAGCGGGGGATCTTCGGACCTCGCGCCATTAGATGAGCCTAGGTCGGATTAGCTAGTTGGTGAGGTAATGGCTCACCAAGGCGACGATCCGTAACTGGTCTGAGAGGATGATCAGTCACACTGGAACTGAGAC	8a8da	Proteobac./Gammaproteobac./Pseudomonad.	Gammaproteobacteria/Pseudomonadales	Proteobac./Gammaproteobac./Pseudomonad.
c021db90d504be543d70bdef4022a652	Bacteria	Proteobacteria	Gammaproteobacteria	Pseudomonadales	Pseudomonadaceae	Pseudomonas	NA	TGGCGGCAGGCCTAACACATGCAAGTCGAGCGGTAGAGAGAAGCTTGCTTCTCTTGAGAGTGGCGGACGGGTGAGTAATGCCTAGGAATCTGCCTAGTGGTGGGGGATAACGTTCGGAAACGGACGCTAATACCGCATACGTCCTACGGGAGAAAGCGGGGGATCTTCGGACCTCGCGCCATTAGATGAGCCTAGGTCGGATTAGCTAGTTGGTGAGGTAATGGCTCACCAAGGCGACGATCCGTAACTGGTCTGAGAGGATGATCAGTCACACTGGAACTGAGAC	c021d	Proteobac./Gammaproteobac./Pseudomonad.	Gammaproteobacteria/Pseudomonadales	Proteobac./Gammaproteobac./Pseudomonad.
58d66f99b38ff635dd5b121737a00663	Bacteria	Proteobacteria	Gammaproteobacteria	Pseudomonadales	Pseudomonadaceae	Pseudomonas	NA	TGGCGGCAGGCCTAACACATGCAAGTCGAGCGGTAGAGAGAAGCTTGCTTCTCTTGAGAGCGGCGGACGGGTGAGTAATGCCTAGGAATCTGCCTAGTGGTGGGGGATAACGTTCGGAAACGGACGCTAATACCGCATACGTCCTACGGGAGAAGGCGGGGGATCTTCGGACCTCGCGCCATTAGATGAGCCTAGGTCGGATTAGCTAGTTGGTGAGGTAATGGCTCACCAAGGCGACGATCCGTAACTGGTCTGAGAGGATGATCAGTCACACTGGAACTGAGAC	58d66	Proteobac./Gammaproteobac./Pseudomonad.	Gammaproteobacteria/Pseudomonadales	Proteobac./Gammaproteobac./Pseudomonad.
9567bf356406442133650d9eeffe325c	Bacteria	Proteobacteria	Gammaproteobacteria	Pseudomonadales	Pseudomonadaceae	Pseudomonas	uncultured bacterium	TGGCGGCAGGCCTAACACATGCAAGTCGAGCGGTAGAGAGGTGCTTGCACCTCTTGAGAGCGGCGGACGGGTGAGTAATGCCTAGGAATCTGCCTGGTAGTGGGGGATAACGTCCGGAAACGGACGCTAATACCGCATACGTCCTACGGGAGAAAGCAGGGGACCTTCGGGCCTTGCGCTATCAGATGAGCCTAGGTCGGATTAGCTAGTTGGTGAGGTAAAGGCTCACCAAGGCGACGATCCGTAACTGGTCTGAGAGGATGATCAGTCACACTGGAACTGAGAC	9567b	Proteobac./Gammaproteobac./Pseudomonad.	Gammaproteobacteria/Pseudomonadales	Proteobac./Gammaproteobac./Pseudomonad.
5c6314ca406b1b33fd031925a952ec43	Bacteria	Proteobacteria	Gammaproteobacteria	Pseudomonadales	Pseudomonadaceae	Pseudomonas	NA	TGGCGGCAGGCCTAACACATGCAAGTCGAGCGGCAGCACGGGTACTTGTACCTGGTGGCGAGCGGCGGACGGGTGAGTAATGCCTAGGAATCTGCCTGGTAGTGGGGGATAACGCTCGGAAACGGACGCTAATACCGCATACGTCCTACGGGAGAAAGCAGGGGACCTTCGGGCCTTGCGCTATCAGATGAGCCTAGGTCGGATTAGCTAGTTGGTGAGGTAATGGCTCACCAAGGCGACGATCCGTAACTGGTCTGAGAGGATGATCAGTCACACTGGAACTGAGAC	5c631	Proteobac./Gammaproteobac./Pseudomonad.	Gammaproteobacteria/Pseudomonadales	Proteobac./Gammaproteobac./Pseudomonad.
132bfb4aaffa960129b1c37b9dd4c060	Bacteria	Proteobacteria	Gammaproteobacteria	Pseudomonadales	Pseudomonadaceae	Pseudomonas	NA	TGGCGGCAGGCCTAACACATGCAAGTCGAGCGGCAGCACAGGTACTTGTACCGGGTGGCGAGCGGCGGACGGGTGAGTAATGCCTAGGAATCTGCCTGGTAGTGGGGGATAACGCTCGGAAACGGACGCTAATACCGCATACGTCCTACGGGAGAAAGCAGGGGACCTTCGGGCCTTGCGCTATCAGATGAGCCTAGGTCGGATTAGCTAGTTGGTGAGGTAAAGGCTCACCAAGGCGACGATCCGTAACTGGTCTGAGAGGATGATCAGTCACACTGGAACTGAGAC	132bf	Proteobac./Gammaproteobac./Pseudomonad.	Gammaproteobacteria/Pseudomonadales	Proteobac./Gammaproteobac./Pseudomonad.
292c9ddd146cc1178cfb42c3f307ce78	Bacteria	Proteobacteria	Gammaproteobacteria	Pseudomonadales	Pseudomonadaceae	Pseudomonas	NA	TGGCGGCAGGCCTAACACATGCAAGTCGAGCGGATGAAGTGAGCTTGCTCATGGATTCAGCGGCGGACGGGTGAGTAATGCCTAGGAATCTGCCTGGTAGTGGGGGACAACGTTTCGAAAGGAACGCTAATACCGCATACGTCCTACGGGAGAAAGCAGGGGACCTTCGGGCCTTGCGCTATCAGATGAGCCTAGGTCGGATTAGCTAGTTGGTGAGGTAATGGCTCACCAAGGCTACGATCCGTAACTGGTCTGAGAGGATGATCAGTCACACTGGAACTGAGAC	292c9	Proteobac./Gammaproteobac./Pseudomonad.	Gammaproteobacteria/Pseudomonadales	Proteobac./Gammaproteobac./Pseudomonad.
589d7b9105c4b4cf32e1800768b64392	Bacteria	Proteobacteria	Gammaproteobacteria	Pseudomonadales	Pseudomonadaceae	Pseudomonas	NA	TGGCGGCAGGCCTAACACATGCAAGTCGAGCGGATGAGAAGAGCTTGCTCTTCGATTCAGCGGCGGACGGGTGAGTAATGCCTAGGAATCTGCCTGGTAGTGGGGGACAACGTTTCGAAAGGAACGCTAATACCGCATACGTCCTACGGGAGAAAGCAGGGGACCTTCGGGCCTTGCGCTATCAGATGAGCCTAGGTCGGATTAGCTAGTTGGTGAGGTAATGGCTCACCAAGGCTACGATCCGTAACTGGTCTGAGAGGATGATCAGTCACACTGGAACTGAGAC	589d7	Proteobac./Gammaproteobac./Pseudomonad.	Gammaproteobacteria/Pseudomonadales	Proteobac./Gammaproteobac./Pseudomonad.
b0b812a3b7f54d0fea1cf5910774360f	Bacteria	Proteobacteria	Gammaproteobacteria	Pseudomonadales	Pseudomonadaceae	Pseudomonas	NA	TGGCGGCAGGCCTAACACATGCAAGTCGAGCGGATGACAGGAGCTTGCTCCTGAATTCAGCGGCGGACGGGTGAGTAATGCCTAGGAATCTGCCTGGTAGTGGGGGACAACGTTTCGAAAGGAACGCTAATACCGCATACGTCCTACGGGAGAAAGCAGGGGACCTTCGGGCCTTGCGCTATCAGATGAGCCTAGGTCGGATTAGCTAGTTGGTGAGGTAATGGCTCACCAAGGCGACGATCCGTAACTGGTCTGAGAGGATGATCAGTCACACTGGAACTGAGAC	b0b81	Proteobac./Gammaproteobac./Pseudomonad.	Gammaproteobacteria/Pseudomonadales	Proteobac./Gammaproteobac./Pseudomonad.
9911095718d8cad4e9a7733699327b0f	Bacteria	Proteobacteria	Gammaproteobacteria	Pseudomonadales	Pseudomonadaceae	Pseudomonas	NA	TGGCGGCAGGCCTAACACATGCAAGTCGAGCGGATGACGGGAGCTTGCTCCTTGATTCAGCGGCGGACGGGTGAGTAATGCCTAGGAATCTGCCTGGTAGTGGGGGACAACGTTTCGAAAGGAACGCTAATACCGCATACGTCCTACGGGAGAAAGCAGGGGACCTTCGGGCCTTGCGCTATCAGATGAGCCTAGGTCGGATTAGCTAGTTGGTGGGGTAATGGCTCACCAAGGCGACGATCCGTAACTGGTCTGAGAGGATGATCAGTCACACTGGAACTGAGAC	99110	Proteobac./Gammaproteobac./Pseudomonad.	Gammaproteobacteria/Pseudomonadales	Proteobac./Gammaproteobac./Pseudomonad.
69aceddf87903cf23399523e48ab3b5c	Bacteria	Proteobacteria	Gammaproteobacteria	Pseudomonadales	Pseudomonadaceae	Pseudomonas	NA	TGGCGGCAGGCCTAACACATGCAAGTCGAGCGGATGACGGGAGCTTGCTCCTTGATTCAGCGGCGGACGGGTGAGTAATACCTAGGAATCTGCCTGATAGTGGGGGACAACGTTTCGAAAGGAACGCTAATACCGCATACGTCCTACGGGAGAAAGCAGGGGACCTTCGGGCCTTGCGCTATCAGATGAGCCTAGGTCGGATTAGCTAGTTGGTGAGGTAATGGCTCACCAAGGCGACGATCCGTAACTGGTCTGAGAGGATGATCAGTCACACTGGAACTGAGAC	69ace	Proteobac./Gammaproteobac./Pseudomonad.	Gammaproteobacteria/Pseudomonadales	Proteobac./Gammaproteobac./Pseudomonad.
2b87fb482e9fc079a40a7dd9f9df313f	Bacteria	Proteobacteria	Gammaproteobacteria	Pseudomonadales	Pseudomonadaceae	Pseudomonas	NA	TGGCGGCAGGCCTAACACATGCAAGTCGAGCGGATGAGAGGAGCTTGCTCTTTGATTCAGCGGCGGACGGGTGAGTAATGCCTAGGAATCTGCCTGGTAGTGGGGGACAACGTTTCGAAAGGAACGCTAATACCGCATACGTCCTACGGGAGAAAGTGGGGGATCTTCGGACCTCACGCTATCAGATGAGCCTAGGTCGGATTAGCTAGTTGGTGAGGTAATGGCTCACCAAGGCGACGATCCGTAACTGGTCTGAGAGGATGATCAGTCACACTGGAACTGAGAC	2b87f	Proteobac./Gammaproteobac./Pseudomonad.	Gammaproteobacteria/Pseudomonadales	Proteobac./Gammaproteobac./Pseudomonad.
6503ed85a56813e3a92389e9da7179cf	Bacteria	Proteobacteria	Gammaproteobacteria	Pseudomonadales	Pseudomonadaceae	Pseudomonas	NA	TGGCGGCAGGCCTAACACATGCAAGTCGAGCGGATGAGAGGAGCTTGCTCCTGGATTCAGCGGCGGACGGGTGAGTAATGCCTAGGAATCTGCCTGGTAGTGGGGGACAACGTTTCGAAAGGAACGCTAATACCGCATACGTCCTACGGGAGAAAGCAGGGGACCTTCGGGCCTTGCGCTATCAGATGAGCCTAGGTCGGATTAGCTAGTTGGTGAGGTAATGGCTCACCAAGGCGACGATCCGTAACTGGTCTGAGAGGATGATCAGTCACACTGGAACTGAGAC	6503e	Proteobac./Gammaproteobac./Pseudomonad.	Gammaproteobacteria/Pseudomonadales	Proteobac./Gammaproteobac./Pseudomonad.
273d27fc172b735db75773be5eebd53d	Bacteria	Proteobacteria	Gammaproteobacteria	Pseudomonadales	Pseudomonadaceae	Pseudomonas	NA	TGGCGGCAGGCCTAACACATGCAAGTCGAGCGGATGAAAGGAGCTTGCTCCTGGATTCAGCGGCGGACGGGTGAGTAATGCCTAGGAATCTGCCTGGTAGTGGGGGACAACGTTTCGAAAGGAACGCTAATACCGCATACGTCCTACGGGAGAAAGCAGGGGACCTTCGGGCCTTGCGCTATCAGATGAGCCTAGGTCGGATTAGCTAGTTGGTGAGGTAATGGCTCACCAAGGCGACGATCCGTAACTGGTCTGAGAGGATGATCAGTCACACTGGAACTGAGAC	273d2	Proteobac./Gammaproteobac./Pseudomonad.	Gammaproteobacteria/Pseudomonadales	Proteobac./Gammaproteobac./Pseudomonad.
fdee2aa255bf2330150d9a7c16967cc2	Bacteria	Proteobacteria	Gammaproteobacteria	Pseudomonadales	Pseudomonadaceae	Pseudomonas	NA	TGGCGGCAGGCCTAACACATGCAAGTCGAGCGGATGAAGGGAGCTTGCTCCTGAATTCAGCGGCGGACGGGTGAGTAATGCCTAGGAATCTGCCTGGTAGTGGGGGACAACGTTTCGAAAGGAACGCTAATACCGCATACGTCCTACGGGAGAAAGCAGGGGACCTTCGGGCCTTGCGCTATCAGATGAGCCTAGGTCGGATTAGCTAGTTGGTGAGGTAATGGCTCACCAAGGCGACGATCCGTAACTGGTCTGAGAGGATGATCAGTCACACTGGAACTGAGAC	fdee2	Proteobac./Gammaproteobac./Pseudomonad.	Gammaproteobacteria/Pseudomonadales	Proteobac./Gammaproteobac./Pseudomonad.
a537247dae583c66866c77eb946c516f	Bacteria	Proteobacteria	Gammaproteobacteria	Pseudomonadales	Pseudomonadaceae	Pseudomonas	NA	TGGCGGCAGGCCTAACACATGCAAGTCGAGCGGATGAAGGGAGCTTGCTCCTGAATTTAGCGGCGGACGGGTGAGTAATGCCTAGGAATCTGCCTGGTAGTGGGGGACAACGTTTCGAAAGGAACGCTAATACCGCATACGTCCTACGGGAGAAAGCAGGGGACCTTCGGGCCTTGCGCTATCAGATGAGCCTAGGTCGGATTAGCTAGTTGGTGAGGTAATGGCTCACCAAGGCGACGATCCGTAACTGGTCTGAGAGGATGATCAGTCACACTGGAACTGAGAC	a5372	Proteobac./Gammaproteobac./Pseudomonad.	Gammaproteobacteria/Pseudomonadales	Proteobac./Gammaproteobac./Pseudomonad.
b0d412aa2c558acd8f60cac62135ccf9	Bacteria	Proteobacteria	Gammaproteobacteria	Pseudomonadales	Pseudomonadaceae	Pseudomonas	NA	TGGCGGCAGGCCTAACACATGCAAGTCGAGCGGATGAAGAGAGCTTGCTCTCTGATTTAGCGGCGGACGGGTGAGTAATGCCTAGGAATCTGCCTGGTAGTGGGGGATAACGTCCGGAAACGGGCGCTAATACCGCATACGTCCTACGGGAGAAAGCAGGGGACCTTCGGGCCTTGCGCTATCAGATGAGCCTAGGTCGGATTAGCTAGTTGGTGAGGTAATGGCTCACCAAGGCTACGATCCGTAACTGGTCTGAGAGGATGATCAGTCACACTGGAACTGAGAC	b0d41	Proteobac./Gammaproteobac./Pseudomonad.	Gammaproteobacteria/Pseudomonadales	Proteobac./Gammaproteobac./Pseudomonad.
4b1449c5ab0d598f4f39dc11a201f308	Bacteria	Proteobacteria	Gammaproteobacteria	Pseudomonadales	Pseudomonadaceae	Pseudomonas	NA	TGGCGGCAGGCCTAACACATGCAAGTCGAGCGGATGAGAAGAGCTTGCTCTTCGATTCAGCGGCGGACGGGTGAGTAATGCCTAGGAATCTGCCTGGTAGTGGGGGACAACGTTTCGAAAGGAACGCTAATACCGCATACGTCCTACGGGAGAAAGCAGGGGACCTTCGGGCCTTGCGCTATCAGATGAGCCTAGGTCGGATTAGCTAGTTGGTGAGGTAATGGCTCACCAAGGCGACGATCCGTAACTGGTCTGAGAGGATGATCAGTCACACTGGAACTGAGAC	4b144	Proteobac./Gammaproteobac./Pseudomonad.	Gammaproteobacteria/Pseudomonadales	Proteobac./Gammaproteobac./Pseudomonad.
99d9f5de4bf2dfdf1c9df0b2237dcd76	Bacteria	Proteobacteria	Gammaproteobacteria	Pseudomonadales	Pseudomonadaceae	Pseudomonas	uncultured bacterium	TGGCGGCAGGCCTAACACATGCAAGTCGAGCGGTAGGAAGGTGCTTGCACTTTCCGAGAGCGGCGGACGGGTGAGTAATGCCTAGGAATCTGCCTATTAGTGGGGGACAACGTTCGGAAACGGACGCTAATACCGCATACGTCCTACGGGAGAAAGCAGGGGACCTTCGGGCCTTGCGCTAATAGATGAGCCTAGGTCGGATTAGCTAGTTGGTGAGGTAAAGGCTCACCAAGGCGACGATCCGTAGCTGGTCTGAGAGGATGATCAGCCACACTGGAACTGAGAC	99d9f	Proteobac./Gammaproteobac./Pseudomonad.	Gammaproteobacteria/Pseudomonadales	Proteobac./Gammaproteobac./Pseudomonad.
853db38fce197b245f6dd480170ccc47	Bacteria	Proteobacteria	Gammaproteobacteria	Pseudomonadales	Pseudomonadaceae	Pseudomonas	uncultured bacterium	TGGCGGCAGGCCTAACACATGCAAGTCGAGCGGTAGAGAGAAGCTTGCTTCTCTTGAGAGCGGCGGACGGGTGAGTAATGCCTAGGAATCTGCCTGGTAGTGGGGGATAACGTTCGGAAACGGACGCTAATACCGCATACGTCCTACGGGAGAAAGCAGGGGACCTTCGGGCCTTGCGCTATCAGATGAGCCTAGGTCGGATTAGCTAGTTGGTGAGGTAATGGCTCACCAAGGCGACGATCCGTAACTGGTCTGAGAGGATGATCAGTCACACTGGAACTGAGAC	853db	Proteobac./Gammaproteobac./Pseudomonad.	Gammaproteobacteria/Pseudomonadales	Proteobac./Gammaproteobac./Pseudomonad.
69bef59e6934b6f40886b8cf5ae5947f	Bacteria	Proteobacteria	Gammaproteobacteria	Pseudomonadales	Pseudomonadaceae	Pseudomonas	uncultured bacterium	TGGCGGCAGGCCTAACACATGCAAGTCGAGCGGTAGAGAGAAGCTTGCTTCTCTTGAGAGCGGCGGACGGGTGAGTAATGCCTAGGAATCTGCCTGGTAGTGGGGGATAACGTTCGGAAACGAACGCTAATACCGCATACGTCCTACGGGAGAAAGCAGGGGACCTTCGGGCCTTGCGCTATCAGATGAGCCTAGGTCGGATTAGCTAGTTGGTGAGGTAATGGCTCACCAAGGCGACGATCCGTAACTGGTCTGAGAGGATGATCAGTCACACTGGAACTGAGAC	69bef	Proteobac./Gammaproteobac./Pseudomonad.	Gammaproteobacteria/Pseudomonadales	Proteobac./Gammaproteobac./Pseudomonad.
2a6f297e480816eb64b650cf22b4f9c0	Bacteria	Proteobacteria	Gammaproteobacteria	Pseudomonadales	Pseudomonadaceae	Pseudomonas	NA	TGGCGGCAGGCCTAACACATGCAAGTCGAGCGGTAGAGAGAAGCTTGCTTCTCTTGAGAGCGGCGGACGGGTGAGTAATGCCTAGGAATCTGCCTGGTAGTGGGGGATAACGTTCGGAAACGGACGCTAATACCGCATACGTCCTACGGGAGAAAGCAGGGGACCTTCGGGCCTTGCGCTATCAGATGAGCCTAGGTCGGATTAGCTAGTTGGTGGGGTAATGGCTCACCAAGGCGACGATCCGTAACTGGTCTGAGAGGATGATCAGTCACACTGGAACTGAGAC	2a6f2	Proteobac./Gammaproteobac./Pseudomonad.	Gammaproteobacteria/Pseudomonadales	Proteobac./Gammaproteobac./Pseudomonad.
7044aa3dd1b945a2dfb249d683a12005	Bacteria	Proteobacteria	Gammaproteobacteria	Pseudomonadales	Pseudomonadaceae	Pseudomonas	uncultured bacterium	TGGCGGCAGGCCTAACACATGCAAGTCGAGCGGTAGAGAGAAGCTTGCTTCTCTTGAGAGCGGCGGACGGGTGAGTAATGCCTAGGAATCTGCCTGGTAGTGGGGGATAACGCTCGGAAACGGACGCTAATACCGCATACGTCCTACGGGAGAAAGCAGGGGACCTTCGGGCCTTGCGCTATCAGATGAGCCTAGGTCGGATTAGCTAGTTGGTGAGGTAATGGCTCACCAAGGCGACGATCCGTAACTGGTCTGAGAGGATGATCAGTCACACTGGAACTGAGAC	7044a	Proteobac./Gammaproteobac./Pseudomonad.	Gammaproteobacteria/Pseudomonadales	Proteobac./Gammaproteobac./Pseudomonad.
78c462d1bca1ea263c3f9018646e6cf5	Bacteria	Proteobacteria	Gammaproteobacteria	Pseudomonadales	Pseudomonadaceae	Pseudomonas	uncultured bacterium	TGGCGGCAGGCCTAACACATGCAAGTCGAGCGGTAGAGAGAAGCTTTCTTCTCTTGAGAGCGGCGGACGGGTGAGTAATGCCTAGGAATCTGCCTGGTAGTGGGGGATAACGTTCGGAAACGGACGCTAATACCGCATACGTCCTACGGGAGAAAGCAGGGGACCTTCGGGCCTTGCGCTATCAGATGAGCCTAGGTCGGATTAGCTAGTTGGTGAGGTAATGGCTCACCAAGGCGACGATCCGTAACTGGTCTGAGAGGATGATCAGTCACACTGGAACTGAGAC	78c46	Proteobac./Gammaproteobac./Pseudomonad.	Gammaproteobacteria/Pseudomonadales	Proteobac./Gammaproteobac./Pseudomonad.
d90c46120bb71612bc6eaea960da3713	Bacteria	Proteobacteria	Gammaproteobacteria	Pseudomonadales	Pseudomonadaceae	Pseudomonas	uncultured bacterium	TGGCGGCAGGCCTAACACATGCAAGTCGAGCGGTAGAGAAAAGCTTGCTTTTCTTGAGAGCGGCGGACGGGTGAGTAATGCCTAGGAATCTGCCTAGTAGTGGGGGATAACGTTCGGAAACGGACGCTAATACCGCATACGTCCTACGGGAGAAAGTGGGGGATCTTCGGACCTCACGCTATTAGATGAGCCTAGGTCGGATTAGCTAGTTGGTGAGGTAATGGCTCACCAAGGCGACGATCCGTAACTGGTCTGAGAGGATGATCAGTCACACTGGAACTGAGAC	d90c4	Proteobac./Gammaproteobac./Pseudomonad.	Gammaproteobacteria/Pseudomonadales	Proteobac./Gammaproteobac./Pseudomonad.
e787b872908284ac275096767d7f5d1e	Bacteria	Proteobacteria	Gammaproteobacteria	Pseudomonadales	Pseudomonadaceae	Pseudomonas	uncultured bacterium	TGGCGGCAGGCCTAACACATGCAAGTCGAGCGGTAGAGAAAAGCTTGCTTTTCTTGAGAGCGGCGGACGGGTGAGTAATGCCTAGGAATCTGCCTGGTAGTGGGGGATAACGTTCGGAAACGGACGCTAATACCGCATACGTCCTACGGGAGAAAGTGGGGGATCTTCGGACCTCACGCTATCAGATGAGCCTAGGTCGGATTAGCTAGTTGGTGAGGTAATGGCTCACCAAGGCGACGATCCGTAACTGGTCTGAGAGGATGATCAGTCACACTGGAACTGAGAC	e787b	Proteobac./Gammaproteobac./Pseudomonad.	Gammaproteobacteria/Pseudomonadales	Proteobac./Gammaproteobac./Pseudomonad.
5488acd6c9d7a5208cbca0e3f9e3e32b	Bacteria	Proteobacteria	Gammaproteobacteria	Pseudomonadales	Pseudomonadaceae	Pseudomonas	uncultured bacterium	TGGCGGCAGGCCTAACACATGCAAGTCGAGCGGTAGAGAGGAGCTTGCTTCTCTTGAGAGCGGCGGACGGGTGAGTAATGCCTAGGAATCTGCCTGGTAGTGGGGGATAACGTTCGGAAACGGACGCTAATACCGCATACGTCCTACGGGAGAAAGTGGGGGATCTTCGGACCTCACGCTATCAGATGAGCCTAGGTCGGATTAGCTAGTTGGTGAGGTAATGGCTCACCAAGGCGACGATCCGTAACTGGTCTGAGAGGATGATCAGTCACACTGGAACTGAGAC	5488a	Proteobac./Gammaproteobac./Pseudomonad.	Gammaproteobacteria/Pseudomonadales	Proteobac./Gammaproteobac./Pseudomonad.
7cde7e8cf2fd4bae05a7e0e49c6ec2a4	Bacteria	Proteobacteria	Gammaproteobacteria	Pseudomonadales	Pseudomonadaceae	Pseudomonas	uncultured bacterium	TGGCGGCAGGCTTAACACATGCAAGTCGAGCGGTAGAGGGGAGCTTGCTTCCCTTGAGAGCGGCGGACGGGTGAGTAATGCCTAGGAATCTGCCTGGTAGTGGGGGACAACGTTCGGAAACGGACGCTAATACCGCATACGTCCTACGGGAGAAAGTGGGGGATCTTCGGACCTCACGCTATCAGATGAGCCTAGGTCGGATTAGCTAGTTGGTGAGGTAATGGCTCACCAAGGCGACGATCCGTAACTGGTCTGAGAGGATGATCAGTCACACTGGAACTGAGAC	7cde7	Proteobac./Gammaproteobac./Pseudomonad.	Gammaproteobacteria/Pseudomonadales	Proteobac./Gammaproteobac./Pseudomonad.
72916d80fb080aad3c3c60e2a6e11158	Bacteria	Proteobacteria	Gammaproteobacteria	Competibacterales	Competibacteraceae	Candidatus Competibacter	uncultured bacterium	TGGCGGCATGCTTAACACATGCAAGTCGAACGGGGGCAGTGATGCTCCAGTGGCGGACGGGTGAGTAATGCGTAGGAATCTGCCTGGCAATGGGGGACAACCTGGGGAAACTCAGGCTAATACCGCATACGCTCGCGAGAGGAAAGCGGGGGACCTTCGGGCCTCGTGTTGTTGGATGAGCCTACGTCCGATTAGCTAGTTGGGAGGGTAACGGCCTACCAAGGCGACGATCGGTAGCTGGTCTGAGAGGATGATCAGCCACACTGGGACTGAGACACGGC	72916	Proteobac./Gammaproteobac./Competibacter.	Gammaproteobacteria/Competibacterales	_other
57303d7e36be3884d8a288a82c8ffddd	Bacteria	Proteobacteria	Gammaproteobacteria	Competibacterales	Competibacteraceae	Candidatus Competibacter	NA	TGGCGGCATGCCTAACACATGCAAGTCGAACGGGGGTAGTGATACCCCAGTGGCGGACGGGTGAGTAACGCGTAGGAATCTGCCTGGTAGAGGGGGACAACCTGGGGAAACCCAGGCTAATACCGCATGAGCTCGCGAGAGGAAAGCGGGGGACCTTCGGGCCTCGCGCTACCGGATGAGCCTACGTCCGATTAGCTGGTTGGTGGGGTAACGGCCCACCAAGGCGACGATCGGTAGCTGGTCTGAGAGGACGATCAGCCACACTGGGACTGAGACACGGC	57303	Proteobac./Gammaproteobac./Competibacter.	Gammaproteobacteria/Competibacterales	_other
dd429cac34d084887d6fc6a10341a38a	Bacteria	Bacteroidetes	Ignavibacteria	OPB56	uncultured bacterium	uncultured bacterium	uncultured bacterium	TGGCGGCGTGCCTAACACATGCAAGTCAAGGGTTTGATTTATCAAGCACTGGCATCCGGGTGAGTAACGCGTAGGTCATCTGCCCCTATCACAGACATAACAGTTCTAACGGACTGCTAATATCTGATGAGGCGAGTAATCGTCAAAGCTTAGGCGGATAGGGATGAGCCTGCGTCTGATTAGGTAGTTGGTGAGGTAATGGCTCACCAAGCCTTCGATCAGTAGCTGGTCTGAGAGGACGAACAGCCACACTGGAACTGAGACACGGTCCAGACTCCTAC	dd429	Bacteroidetes/Ignavibac./OPB56	Ignavibacteria/OPB56	_other
3fe8406f5c20785955920e92be89998a	Bacteria	Bacteroidetes	Ignavibacteria	OPB56	uncultured bacterium	uncultured bacterium	uncultured bacterium	TGACGGCGTGCCTAACACATGCAAGTCGAAGATAGCAATATCTTGGCGCACGGGTGAGTAACGCGTAGACAATCTGCCCCCATCTCTGACATAACATTGGGAAACTGGTGATAATATCAGATGAGGTGGAAACATCAAAGTATTTATATGGATGGGGATGAGTCTGCGTCTGATTAGCTAGTTGGTAAGGTAACGGCTTACCAAGGCAACGATCAGTAGCTGGTCTGAGAGGACGATCAGCCACACTGGAACTGAGACACGGTCCAGACTCCTACGGGAGG	3fe84	Bacteroidetes/Ignavibac./OPB56	Ignavibacteria/OPB56	_other
ed5b7e066e6239e157edd0c8ca4be597	Bacteria	Bacteroidetes	Bacteroidia	Flavobacteriales	Flavobacteriaceae	Maritimimonas	NA	TAGCGGCAGGCTTAACACATGCAAGTCGAGGGGTAACAGGGTAGCAATACCGCTGACGACCGGCGAACGGGTGAGTAACGCGTATGCAACCTACCCATAACTTGGGAATAGCCCGAAGAAATTCGGATTAATACTCAATGATATTTCGGAGAGGCATCTCTCTGATCTTAAAGCTCCGGCGGTTATGGATGGGCATGCGTGCCATTAGTTTGTTGGTGAGGTAACGGCTCACCAAGTTGACTATGATGGCTAGGGGGTCTAAAAGGATAATCCCCCACACTGGTACTGAGAC	ed5b7	Bacteroidetes/Bacteroidia/Flavobac.	Bacteroidia/Flavobacteriales	Bacteroidetes/Bacteroidia/Flavobac.
f26b2de7d7c387a5b16f906e19e151ba	Bacteria	Bacteroidetes	Bacteroidia	Bacteroidales	Prolixibacteraceae	WCHB1-32	uncultured bacterium	TAGCGGGAGGCCTAACACATGCAAGTCGAACGGGATTGAGAGCTTGCTCTCATGAGAGTGGCGCACGGGTGAGTAACGCGTATGCAACCTACCTATAACTGAGGGATAGCCCATAGAAATGTGGATTAATACCTCATAGTTCTTTTGTTCCGCATGGGATGAAAGATAAAGCTCCGGCGGTTATAGATGGGCATGCGTGACATTAGCTAGTTGGTAAGGTAACGGCTTACCAAGGCTACGATGTCTAGGGGTTCTGAGAGGATGATCCCCCACACTGGTACTGAGAC	f26b2	Bacteroidetes/Bacteroidia/Bacteroid.	Bacteroidia/Bacteroidales	_other
7ef59c31215662c356481b87a3b8e8a4	Bacteria	Bacteroidetes	Bacteroidia	Bacteroidales	Prolixibacteraceae	WCHB1-32	uncultured bacterium	TAGCGGGAGGCCTAACACATGCAAGTCGAACGGGATTGGGAGCTTGCTCCCATGAGAGTGGCGCACGGGTGAGTAACGCGTATGCAACCTGCCTTTAACTGAGGGATAGCCCATAGAAATGTGGATTAATACCTCATAGTTCTGAGAGATCGCATGATTTTTCAGATAAAGCTCCGGCGGTTAAAGATGGGCATGCGTGACATTAGCTAGTTGGTGAGGTAACGGCTCACCAAGGCTACGATGTCTAGGGGTTCTGAGAGGATGATCCCCCACACTGGTACTGAGAC	7ef59	Bacteroidetes/Bacteroidia/Bacteroid.	Bacteroidia/Bacteroidales	_other
64267487a45d4d817f152190b5d2d9d6	Bacteria	Bacteroidetes	Bacteroidia	Sphingobacteriales	Lentimicrobiaceae	uncultured bacterium	uncultured bacterium	TAGCGGCAGGCTTAATACATGCAAGTCGTACGGGATCCAGGGTAGCAATACTTTGGTGAGAGTGGCGCACGGGTGCGTAACACGTATGCAACCTACCTATAACCGGGACACAACCTCGAGAAATTGTGGCTAATATCCCATAACACTGCGAAATGGCATCATTTTGCAGTTAAAACTCCGGTGGTTATAGATGGGCATGCGCGACATTAGCTAGTTGGTGAGGTAACGGCCCACCAAGGCTACGATGTCTAGGGGTTCTGAGAGGATTATCCCCCACACTGGTACTGAGAC	64267	Bacteroidetes/Bacteroidia/Sphingobac.	Bacteroidia/Sphingobacteriales	Bacteroidetes/Bacteroidia/Sphingobac.
4f7083f62d96eb8331053bfa77b889b1	Bacteria	Bacteroidetes	Bacteroidia	Sphingobacteriales	Lentimicrobiaceae	uncultured bacterium	uncultured bacterium	TAGCGGCAGGCTTAATACATGCAAGTCGTACGGGATCCGAGGTAGCAATACTTTGGTGAGAGTGGCGCACGGGTGCGTAACACGTATGCAACCTACCTATAACCGGGACACAACCCACCGAAAGGTGAGCTAATATCCCATAACACTGCGAGATGGCATCATTTTGCAGTTAAAACTCCGGTGGTTACAGATGGGCATGCGCGACATTAGCTAGTTGGTGAGGTAACGGCCCACCAAGGCTACGATGTCTAGGGGTTCTGAGAGGATTATCCCCCACACTGGTACTGAGAC	4f708	Bacteroidetes/Bacteroidia/Sphingobac.	Bacteroidia/Sphingobacteriales	Bacteroidetes/Bacteroidia/Sphingobac.
9814d95cf5f98f3605b2938300c7d444	Bacteria	Bacteroidetes	Bacteroidia	Sphingobacteriales	NS11-12 marine group	NA	NA	TAGCGGCAGGCATAATACATGCAAGTTGAACGGGATAAGCTTTAGCAATAGAGCTTTGAGAGTAGCGCACGGGTGCGTAACACGTATGCAACCTACCTTAAACAGAGGGATAGCCTCTCGAAAGAGAGATTAATACCTCATAATATAATTGATAGGCATCTATTGATTATTAAAGCTGAGGCGGTTTAAGATGGGCATGCGGTTGATTAGGTAGTTGGTGAGGTAACGGCTCACCAAGCCTACGATCAATAGGGGGTCTGAGAGGATGTCCCCCCACACTGGTACTGAGAC	9814d	Bacteroidetes/Bacteroidia/Sphingobac.	Bacteroidia/Sphingobacteriales	Bacteroidetes/Bacteroidia/Sphingobac.
8d4ca93af0abd82efa0dc8121a0c7914	Bacteria	Bacteroidetes	Bacteroidia	Sphingobacteriales	NS11-12 marine group	NA	NA	TAGCGGCAGGCATAATACATGCAAGTTGAACGGGATTAGTTTAGCAATAGACTATGAGAGTGGCGCACGGGTGCGTAACACGTATGCAACCTGCCCTTGACTGGAGAATAGCCTCTCGAAAGAGAGATTAATGTTCCATAACATAATGATAGAGCATTCTATTATTATCAAAGCTCCGGCGGTCAAGGATGGGCATGCGGTTGATTAGCTAGTTGGTGAGGTAACGGCTCACCAAGGCGACGATCAATAGGGGGTCTGAGAGGATGTCCCCCCACACTGGTACTGAGAC	8d4ca	Bacteroidetes/Bacteroidia/Sphingobac.	Bacteroidia/Sphingobacteriales	Bacteroidetes/Bacteroidia/Sphingobac.
c45b4dd71033839e962826386a5dbac4	Bacteria	Bacteroidetes	Bacteroidia	Sphingobacteriales	Sphingobacteriaceae	Pedobacter	NA	TAGCGGCAGGCCTAATACATGCAAGTCGAACGATACCAGAGAGCTTGCTTTCTGGGAAAGTGGCGCACGGGTGCGTAACGCGTATGCAACCTACCTTAATCAGGGGGATAGCCTCTCGAAAGAGAGATTAACACCGCATAAAATCACACTTCGGCATCGAAGAATGATCAAATATTTATAGGATTAAGATGGGCATGCGTGACATTAGTTTGTTGGTGAGGTAACGGCTCACCAAGACTACGATGTCTAGGGGATCTGAGAGGATGACCCCCCACACTGGTACTGAGAC	c45b4	Bacteroidetes/Bacteroidia/Sphingobac.	Bacteroidia/Sphingobacteriales	Bacteroidetes/Bacteroidia/Sphingobac.
010b201333a454dd57dd0010ef6cbac0	Bacteria	Bacteroidetes	Bacteroidia	Sphingobacteriales	Sphingobacteriaceae	Pedobacter	NA	TAGCGGCAGGCCTAATACATGCAAGTCGAACGATACCAGAGAGCTTGCTTTCTGGGAAAGTGGCGCACGGGTGCGTAACGCGTATGCAACCTACCTTAATCAGGGGGATAGCCTCTCGAAAGAGAGATTAACACCGCATAAAATCACACTTCGGCATCGAAGAATGATCAAATATTTATAGGATTAAGATGGGCATGCGTGACATTAGCTAGTTGGTAAGGTAATGGCTTACCAAGGCTACGATGTCTAGGGGATCTGAGAGGATGACCCCCCACACTGGTACTGAGAC	010b2	Bacteroidetes/Bacteroidia/Sphingobac.	Bacteroidia/Sphingobacteriales	Bacteroidetes/Bacteroidia/Sphingobac.
6e9c49714035fd19ee248908f954948c	Bacteria	Bacteroidetes	Bacteroidia	Sphingobacteriales	Sphingobacteriaceae	Pedobacter	NA	TAGCGGCAGGCCTAATACATGCAAGTCGAACGATACCAGAGAGCTTGCTTTCTGGGAAAGTGGCGCACGGGTGCGTAACGCGTATGCAACCTACCTTAATCAGGGGGATAGCCTCTCGAAAGAGAGATTAACACCGCATAAAATCACACTTCGGCATCGAAGAATGATCAAATATTTATAGGATTAAGATGGGCATGCGTGACATTAGCTAGTTGGTAAGGTAACGGCTTACCAAGGCTACGATGTCTAGGGGATCTGAGAGGATGACCCCCCACACTGGTACTGAGAC	6e9c4	Bacteroidetes/Bacteroidia/Sphingobac.	Bacteroidia/Sphingobacteriales	Bacteroidetes/Bacteroidia/Sphingobac.
145520a2a7315231ea3d4d3b8eee8c4d	Bacteria	Bacteroidetes	Bacteroidia	Sphingobacteriales	Sphingobacteriaceae	Pedobacter	NA	TAGCGGCAGGCCTAATACATGCAAGTCGAGGGGTATAAGAGAGCTTGCTTTCTTAGAGACCGGCGCACGGGTGCGTAACGCGTATGCAACCTACCTTAATCAGGGGGATAGCCCGGAGAAATTCGGATTAACACCGCATAAAATCACAGAATAGCATTATTCAATGATCAAATATTTATAGGATTAAGATGGGCATGCGTGTCATTAGTTAGTTGGTGAGGTAACGGCTCACCAAGACCACGATGACTAGGGGATCTGAGAGGATGACCCCCCACACTGGTACTGAGAC	14552	Bacteroidetes/Bacteroidia/Sphingobac.	Bacteroidia/Sphingobacteriales	Bacteroidetes/Bacteroidia/Sphingobac.
8235a8bb8c3ce1966ebedc56d1aaec75	Bacteria	Bacteroidetes	Bacteroidia	Sphingobacteriales	Sphingobacteriaceae	Pedobacter	NA	TAGCGGCAGGCTTAATACATGCAAGTCGAGGGGTATAAGAGAGCTTGCTTTTTTAGAGACCGGCGCACGGGTGCGTAACGCGTATGCAACCTACCTTAATCAGGGGGATAGCCCGGAGAAATTCGGATTAACACCGCATAAAATCACAGAATAGCATTATTCAATGATCAAATATTTATAGGATTAAGATGGGCATGCGTGTCATTAGTTAGTTGGTGAGGTAACGGCTCACCAAGACCACGATGACTAGGGGATCTGAGAGGATGACCCCCCACACTGGTACTGAGAC	8235a	Bacteroidetes/Bacteroidia/Sphingobac.	Bacteroidia/Sphingobacteriales	Bacteroidetes/Bacteroidia/Sphingobac.
aeb7219dcf8f24683d9adbe016a8294d	Bacteria	Bacteroidetes	Bacteroidia	Sphingobacteriales	Sphingobacteriaceae	Pedobacter	NA	TAGCGGCAGGCTTAACACATGCAAGTCGAGGGGTATAGTTCTTCGGAACTAGAGACCGGCGCACGGGTGCGTAACGCGTATGCAACCTACCTTAATCAGGGGGATAGCCCGGAGAAATTCGGATTAACACCGCATAAAATCACAGAATAGCATTATTCAATGATCAAATATTTATAGGATTAAGATGGGCATGCGTGTCATTAGTTAGTTGGTGAGGTAACGGCTCACCAAGACCACGATGACTAGGGGATCTGAGAGGATGACCCCCCACACTGGTACTGAGAC	aeb72	Bacteroidetes/Bacteroidia/Sphingobac.	Bacteroidia/Sphingobacteriales	Bacteroidetes/Bacteroidia/Sphingobac.
b821897370b01cdf5184b5f9604e9d84	Bacteria	Bacteroidetes	Bacteroidia	Sphingobacteriales	Sphingobacteriaceae	Pedobacter	NA	TAGCGGCAGGCCTAATACATGCAAGTCGAGGGGTATAAGAGAGCTTGCTTTCTTAGAGACCGGCGCACGGGTGCGTAACGCGTATGCAACCTACCTTAATCAGGGGGATAGCCCGGAGAAATTCGGATTAACACCGCATAAAATCACAGGATAGCATTATTCAATGATCAAATATTTATAGGATTAAGATGGGCATGCGTGTCATTAGTTAGTTGGTGAGGTAACGGCTCACCAAGACCACGATGACTAGGGGATCTGAGAGGATGACCCCCCACACTGGTACTGAGAC	b8218	Bacteroidetes/Bacteroidia/Sphingobac.	Bacteroidia/Sphingobacteriales	Bacteroidetes/Bacteroidia/Sphingobac.
8330ed7a7abaa4618bf721d648b62b50	Bacteria	Bacteroidetes	Bacteroidia	Sphingobacteriales	Sphingobacteriaceae	Pedobacter	NA	TAGCGGCAGGCCTAATACATGCAAGTCGAACGATATTAAGGGGCTTGCTCCTTAAGAAAGTGGCGCACGGGTGCGTAACGCGTATGCAACCTACCTTAATCAGGGGGATAGCCCGAAGAAATTCGGATTAACACCGCATAAAAACACAGGATAGCATTATCCAATGTTCAAATATTTATAGGATTAAGATGGGCATGCGTGTCATTAGCTAGTTGGCGGGGTAACGGCCCACCAAGGCGACGATGACTAGGGGATCTGAGAGGATGACCCCCCACACTGGTACTGAGAC	8330e	Bacteroidetes/Bacteroidia/Sphingobac.	Bacteroidia/Sphingobacteriales	Bacteroidetes/Bacteroidia/Sphingobac.
597f7ecfbad568722c7adc7cdf1e88bd	Bacteria	Bacteroidetes	Bacteroidia	Sphingobacteriales	Sphingobacteriaceae	Mucilaginibacter	NA	TAGCGGCAGGCCTAATACATGCAAGTCGGACGGGATAGGAGAGCTTGCTTTCCTTGAGAGTGGCGCACGGGTGCGTAACACGTATGTAACCTACCTTGATCAGGGGGATAGCCTCTCGAAAGAGAGATTAACACCGCATAACATAATTGAATGGCATCATTTAATTATCAAATATTTATAGGATCAAGATGGGCATGCGGAACATTAGCTAGTTGGTGTGGTAACGGCATACCAAGGCTACGATGTTTAGGGGATCTGAGAGGATGACCCCCCACACTGGTACTGAGAC	597f7	Bacteroidetes/Bacteroidia/Sphingobac.	Bacteroidia/Sphingobacteriales	Bacteroidetes/Bacteroidia/Sphingobac.
d96a9b2ca834121827d421683cc54f7b	Bacteria	Bacteroidetes	Bacteroidia	Sphingobacteriales	Sphingobacteriaceae	Mucilaginibacter	NA	TAGCGGCAGGCTTAATACATGCAAGTCGAACGGGATTATGTAGCTTGCTATATATGAGAGTGGCGAACGGGTGCGTAACGCGTATGCAACCTACCTGTAACAGGGGGATAGCCCCTCGAAAGAGGGATTAAGACCGCATAAGATATTAGGATGGCATCATTCAGATATTAAATATTTATAGGTTACAGATGGGCATGCGTGACATTAGCTAGTTGGTGCGGTAACGGCGTACCAAGGCGACGATGTCTAGGGGATCTGAGAGGATGACCCCCCACACTGGTACTGAGAC	d96a9	Bacteroidetes/Bacteroidia/Sphingobac.	Bacteroidia/Sphingobacteriales	Bacteroidetes/Bacteroidia/Sphingobac.
a3de961eda6c39ec75de4b81b188d95d	Bacteria	Bacteroidetes	Bacteroidia	Sphingobacteriales	Sphingobacteriaceae	NA	NA	TAGCGGCAGGCCTAATACATGCAAGTCGAGGGGTATAAGTAGCTTGCTATTTAGAGACCGGCGCACGGGTGCGTAACGCGTATGCAACCTACCTGTAACAGGGGGATAGCCCCTCGAAAGAGGGATTAAAACCGCATAAGATATTAGAGTGGCATCACTTAGATATTAAATATTTATAGGTTACAGATGGGCATGCGTGACATTAGCTAGTTGGTGAGGTAACGGCTCACCAAGGCGACGATGTCTAGGGGATCTGAGAGGATGACCCCCCACACTGGTACTGAGAC	a3de9	Bacteroidetes/Bacteroidia/Sphingobac.	Bacteroidia/Sphingobacteriales	Bacteroidetes/Bacteroidia/Sphingobac.
f2111963684b4d7fca4cb2ef05061d1f	Bacteria	Bacteroidetes	Bacteroidia	Sphingobacteriales	Sphingobacteriaceae	Solitalea	NA	TAGCGGCAGGCTTAATACATGCAAGTCGAACGGGATTAGGGAGCTTGCTCCCTATGAGAGTGGCGCACGGGTGCGTAACACGTATGCAACCTACCTTCAACCGGGGGATAGCCTTCCGAAAGGAAGATTAATACCGCATAACATTATGAAATGGCATCATTTTATAATCAAATCTACGGAAGTTGAAGATGGGCATGCGTCCGATTAGCTAGTTGGAGAGGTAACGGCTCACCAAGGCTACGATCGGTAGGGGATCTGAGAGGATGACCCCCCACACTGGTACTGAGAC	f2111	Bacteroidetes/Bacteroidia/Sphingobac.	Bacteroidia/Sphingobacteriales	Bacteroidetes/Bacteroidia/Sphingobac.
80c205e67b8bff0d7ffc4333708de00c	Bacteria	Bacteroidetes	Bacteroidia	Cytophagales	Hymenobacteraceae	Hymenobacter	NA	TAGCGGCAGGCCTAATACATGCAAGTCGAACGGGTGTAGCAATACACTAGTGGCGCACGGGTGCGTAACGCGTAACCAACCTGCCCTTGACTGGGGGATAGCCCGCCGAAAGGCGGATTAATACCGCATAAACTAGCAACTCGGCATCGAGTAACTAGTAAAGATTTATTGGTCAAGGATGGGGTTGCGTGACATTAGCTAGTTGGCGGGGTAACGGCCCACCAAGGCGACGATGTCTAGGGGACCTGAGAGGGTGATCCCCCACACTGGCACTGAGATAC	80c20	Bacteroidetes/Bacteroidia/Cytophag.	Bacteroidia/Cytophagales	Bacteroidetes/Bacteroidia/Cytophag.
0deec0eec29f334e2172d471e57d310e	Bacteria	Bacteroidetes	Bacteroidia	Cytophagales	Microscillaceae	uncultured	uncultured bacterium	TAGCGGCAGGCCTAATACATGCAAGCCGGACGGCAAGTTGAGTAGCAATACTTGACCTAGAGTGGCGTAAGGGTGCGTAACACGTATGCAATCTGCCCACAGCCGGGGTATAGCCCTCCGAAAGGAGGATTAACACCCCATAGGAAGATGAAATGGCATCATTTTATTTTTAAACCACGGGGCTGTGGATGAGCATGCGCTTGATTAGCTAGTTGGCGGGGTAATGGCCCACCAAGGCGATGATCAATAGGGGACCTGAGAGGGTGATCCCCCACACTGGCACTGAGAT	0deec	Bacteroidetes/Bacteroidia/Cytophag.	Bacteroidia/Cytophagales	Bacteroidetes/Bacteroidia/Cytophag.
094617ce75fd29be76b1435fb9107e5c	Bacteria	Bacteroidetes	Bacteroidia	Cytophagales	Microscillaceae	uncultured	uncultured bacterium	TAGCGGCAGGCCTAATACATGCAAGCCGGACGGCAAGTTGAGTAGCAATACTTGACCTAGAGTGGCGTAAGGGTGCGTAACACGTATGCAATCTGCCCACAGCCGGGAGATAGCCCTCCGAAAGGAGGATTAATATCCCATAGGAAGATGAAATGGCATCATTTTATTTTTAAGCTACGGGGCTGTGGATGAGCATGCGTTTGATTAGCTAGTTGGCGGGGTAAAGGCCCACCAAGGCGATGATCAATAGGGGACCTGAGAGGGTGATCCCCCACACTGGCACTGAGAT	09461	Bacteroidetes/Bacteroidia/Cytophag.	Bacteroidia/Cytophagales	Bacteroidetes/Bacteroidia/Cytophag.
e92704199194b9b32fa96e9a1169074e	Bacteria	Bacteroidetes	Bacteroidia	Cytophagales	Microscillaceae	uncultured	uncultured bacterium	TAGCGGCAGGCCTAATACATGCAAGACGAACGGTAAGTTGAGTAGCAATACTTGACCAAGAGTGTCGTAAGGGTGCGTAACACGTATGCAATCTGCCCCCAACAGGAGGATAGCTCGGGGAAACTCGAATTAACCCTCCATAAGATCACACGAGGGCATCTGAGGGTGATTAAAACTGAGGTGGTTGGGGATGAGCATGCGTCTGATTAGTTAGTTGGTAGGGTAACGGCCTACCAAGGCGATGATCAGTAGGGGAACTGAGAGGTTGATCCCCCACACTGGCACTGAGAT	e9270	Bacteroidetes/Bacteroidia/Cytophag.	Bacteroidia/Cytophagales	Bacteroidetes/Bacteroidia/Cytophag.
aaa63000ac80dc121443b1691318b944	Bacteria	Bacteroidetes	Bacteroidia	Cytophagales	Microscillaceae	uncultured	uncultured bacterium	TAGCGGCAGGCCTAATACATGCAAGACGAACGGCAAGGTTGATAGCAATATTGACCCTAGAGTGTCGTAAGGGTGCGTAACGGGTATGCAATCTGCCCGCAACAGGAGGATAGCTCCCCGAAAGGGGAATTAATACTCCATAATATTAGTGTGGGGCATCCCACAGTAATTAAACTCCCAGGGGTTGCGGATGAGCATGCTTCTGATTAGCTAGTTGGCGGTGTAACGGACCCCCAAGGCGATGATCAGTAGGGGAACTGAGAGGTTGATCCCCCACACTGGCACTGAGAT	aaa63	Bacteroidetes/Bacteroidia/Cytophag.	Bacteroidia/Cytophagales	Bacteroidetes/Bacteroidia/Cytophag.
1af6259f1e616ba9e14175f158a860c4	Bacteria	Bacteroidetes	Bacteroidia	Cytophagales	Microscillaceae	OLB12	NA	TAGCGGCAGGCCTAATACATGCAAGACGAACGGCAAGATTTTTAGCAATAAAGATCCTAGAGTGTCGTAAGGGTGCGTAACACGTATGCAATCTGCCCTCAACAGGAGAATAGCTCCCCGAAAGGGGAATTAACACTCCGTAACAAGATGATGTGGCATCACATTATTTTTAAAACTACGGTGGTTGAGGATGAGCATGCGCATGATTAGTTAGTTGGCGGGGTAACGGCCCACCAAGACGATGATCATTAGGGGAACTGAGAGGTTGATCCCCCACACTGGCACTGAGAT	1af62	Bacteroidetes/Bacteroidia/Cytophag.	Bacteroidia/Cytophagales	Bacteroidetes/Bacteroidia/Cytophag.
a720634110dfb19fb7acbfa520304218	Bacteria	Bacteroidetes	Bacteroidia	Cytophagales	Microscillaceae	OLB12	NA	TAGCGGCAGGCCTAATACATGCAAGACGAACGGCAAGAATGATAGCAATATTGTTCCTAGAGTGTCGTAAGGGTGCGTAACACGTATGCAATCTGCCCTCAACAGGAGGATAGCTCCCCGAAAGGGGAATTAACACTCCATAAGATCATGGAATGGCATCATTCAGTGATTAAAACTACGGTGGTTGAGGATGAGCATGCGCATGATTAGTTAGTTGGCGGGGTAATGGCCCACCAAGACGATGATCATTAGGGGAACTGAGAGGTTGATCCCCCACACTGGCACTGAGAT	a7206	Bacteroidetes/Bacteroidia/Cytophag.	Bacteroidia/Cytophagales	Bacteroidetes/Bacteroidia/Cytophag.
eea562713a417406619eab95ad0e9fa8	Bacteria	Bacteroidetes	Bacteroidia	Cytophagales	Microscillaceae	NA	NA	TAGCGGCAGGCCTAATACATGCAAGACGAACGGCAAGAATGATAGCAATATTGTTCCTAGAGTGTCGTAAGGGTGCGTAACACGTATGCAATCTGCCCTCAACAGGAGGATAGCTCCCCGAAAGGGGAATTAACACTCCATAAGATCATGGTGCGGCATCGCACAGTGATTAAAACTACGGTGGTTGAGGATGAGCATGCGCATGATTAGTTAGTTGGCGGGGTAATGGCCCACCAAGACGATGATCATTAGGGGAACTGAGAGGTTGATCCCCCACACTGGCACTGAGAT	eea56	Bacteroidetes/Bacteroidia/Cytophag.	Bacteroidia/Cytophagales	Bacteroidetes/Bacteroidia/Cytophag.
8cc2b269a80079b2b626fb306facb5fa	Bacteria	Bacteroidetes	Bacteroidia	Cytophagales	Microscillaceae	NA	NA	TAGCGGCAGGCCTAATACATGCAAGACGAACGGCAAGATTTTTAGCAATAGAGATCCTAGAGTGTCGTAAGGGTGCGTAACACGTATGCAATCTGCCCTCAACAGGAGGATAGCTCCCCGAAAGGGGAATTAACACTCCATAAGATTGTGGTCTGGCATCAGACAGCAATTAAAACTACGGTGGTTGAGGATGAGCATGCGCATGATTAGTTAGTTGGCGGGGTAACGGCCCACCAAGACGATGATCATTAGGGGAACTGAGAGGTTGATCCCCCACACTGGCACTGAGAT	8cc2b	Bacteroidetes/Bacteroidia/Cytophag.	Bacteroidia/Cytophagales	Bacteroidetes/Bacteroidia/Cytophag.
126d6177914ecab42af3bd8b813a1383	Bacteria	Bacteroidetes	Bacteroidia	Cytophagales	Microscillaceae	OLB12	NA	TAGCGGCAGGCCTAATACATGCAAGACGAACGGTAATTTGAGTAGCAATACTTGAGCAAGAGTGTCGTAAGGGTGCGTAACACGTATGCAATCTGCCCTCAACAGGAGAATAGCTCCCCGAAAGGGGAATTAACACTCCGTAATATTATTGAATGGCATCATTTGATAATTAAAACTACGGTGGTTGAGGATGAGCATGCGCATGATTAGTTAGTTGGCGGGGTAACGGCCCACCAAGACGATGATCATTAGGGGAACTGAGAGGTTGATCCCCCACACTGGCACTGAGAT	126d6	Bacteroidetes/Bacteroidia/Cytophag.	Bacteroidia/Cytophagales	Bacteroidetes/Bacteroidia/Cytophag.
186f457110624880002e000ee1226ae2	Bacteria	Bacteroidetes	Bacteroidia	Cytophagales	Microscillaceae	uncultured	NA	TAGCGGCAGGCCTAATACATGCAAGACGAACGGGAATAGTAGCAATACTATGAGAGTGTCGTAAGGGTGCGTAACACGTATGCAATTTGCCCAAAACAGGAGGATAGCTCGGGGAAACTCGAATTAACACTCCATAAGATATTAGAATGGCATCATTTGGATATTAAAACTGAGGTGGTTTTGGATAAGCATGCGCCTGATTAGTTAGTTGGCGGGGTAACGGCCCACCAAGACGATGATCAGTAGGGGAACTGAGAGGTTGATCCCCCACACTGGCACTGAGAT	186f4	Bacteroidetes/Bacteroidia/Cytophag.	Bacteroidia/Cytophagales	Bacteroidetes/Bacteroidia/Cytophag.
f198b3dd84d22b4b42f00cadffdb4df3	Bacteria	Bacteroidetes	Bacteroidia	Cytophagales	Microscillaceae	uncultured	NA	TAGCGGCAGGCCTAATACATGCAAGACGAACGGTAAGTTTGATAGCAATATTGAACCAAGAGTGTCGTAAGGGTGCGTAACGGGTATGCAATCTGCCCTTGACAGGAGGATAGCTCCCCGAAAGGGGAATTAACCCTCCATAAGATATTAGAGTGGCATCACTTAGATATTAAAACTGAGGTGGTCAAGGATGAGCATGCTTCTGATTAGCTAGTTGGCGGGGTAACGGCCCACCAAGGCGATGATCAGTAGGGGAACTGAGAGGTTGATCCCCCACACTGGCACTGAGAT	f198b	Bacteroidetes/Bacteroidia/Cytophag.	Bacteroidia/Cytophagales	Bacteroidetes/Bacteroidia/Cytophag.
ca93d4748d0c1822b772ba39a3a42a92	Bacteria	Bacteroidetes	Bacteroidia	Cytophagales	Spirosomaceae	NA	NA	TAGCGGCAGGCCTAATACATGCAAGTCGAACGGAGCAGCAATGCTTAGTGGCGCACGGGTGCGTAACGCGTATGAAACCTGCCCTTCACTGGGGGATAACCTCTCGAAAGAGAGGCTAATACCGCATAAGATAGTAGAGTGGCATCACTCAGCTATTAAAACTCCGGTGGTGAAGGATGGTCATGCGTCCAATTAGTTAGTTGGTAGGGTAACGGCCTACCAAGACGATGATTGGTAGGGGGTCTGAGAGGATGATCCCCCACACTGGTACTGAGATACGG	ca93d	Bacteroidetes/Bacteroidia/Cytophag.	Bacteroidia/Cytophagales	Bacteroidetes/Bacteroidia/Cytophag.
19b8ebeed4e9f1b6bcc5024b7dac4ff1	Bacteria	Bacteroidetes	Bacteroidia	Cytophagales	NA	NA	NA	TAGCGGCAGGCCTAATACATGCAAGTCGAACGGAGCAGCAATGCTTAGTGGCGCACGGGTGCGTAACGCGTATGAAACCTGCCCTTCACTGGGGGATAACCTCTCGAAAGAGAGGCTAATACCGCATAAGATAGTAGAACGGCATCGTTCAGCTATTAAAACTCCGGTGGTGAAGGATGGTCATGCGTCCAATTAGTTAGTTGGTAGGGTAACGGCCTACCAAGACGATGATTGGTAGGGGGTCTGAGAGGATGATCCCCCACACTGGTACTGAGATACGG	19b8e	Bacteroidetes/Bacteroidia/Cytophag.	Bacteroidia/Cytophagales	Bacteroidetes/Bacteroidia/Cytophag.
d70f197d05ef40f02227f0924e406662	Bacteria	Bacteroidetes	Bacteroidia	Cytophagales	NA	NA	NA	TAGCGGCAGGCCTAATACATGCAAGTCGAACGGAGCAGCAATGCTTAGTGGCGCACGGGTGCGTAACGCGTATGAAACCTGCCCTTCACTGGGGGATAACCTCTCGAAAGAGAGGCTAATACCGCATAAGATAGTAGAACGGCATCGTTCAGCTCTTAAAACTCCGGTGGTGAAGGATGGTCATGCGTCCAATTAGTTAGTTGGTAGGGTAACGGCCTACCAAGACGATGATTGGTAGGGGGTCTGAGAGGATGATCCCCCACACTGGTACTGAGATACGG	d70f1	Bacteroidetes/Bacteroidia/Cytophag.	Bacteroidia/Cytophagales	Bacteroidetes/Bacteroidia/Cytophag.
74b9237ef57a81328e585721d35df306	Bacteria	Bacteroidetes	Bacteroidia	Flavobacteriales	Crocinitomicaceae	Fluviicola	uncultured bacterium	TAGCGGCAGGCCTAACACATGCAAGTCGAGGGGCAGCACGTCTTCGGATGGTGGCGACCGGCGCACGGGTGAGTAACGCGTATGCAACCTACCCTATTCTGGGGGATAGCCCGAAGAAATTCGGATTAATACCCCATGGTACTGAGCTGTGGCATCACAGCTTAGTTAAAGGTTACGGAATAGGATGGGCATGCGTCCCATTAGCTAGATGGTAAGGTAACGGCTTACCATGGCGACGATGGGTAGGGGGTCTGAGAGGATGGTCCCCCACACTGGTACTGAGAC	74b92	Bacteroidetes/Bacteroidia/Flavobac.	Bacteroidia/Flavobacteriales	Bacteroidetes/Bacteroidia/Flavobac.
72067cedbc3a6596c0cd663e05af3efb	Bacteria	Bacteroidetes	Bacteroidia	Flavobacteriales	Crocinitomicaceae	Fluviicola	uncultured bacterium	TAGCGGCAGGCCTAACACATGCAAGTCGAGGGGCAGCATAAAACAAGCTTGCTTGTTTGGTGGCGACCGGCGCACGGGTGCGTAACGCGTATGCAACCTACCCTGTACTGAGGGATAGCCCGGAGAAATTCGGATTAACACCTCATAGCACTTAAATACCGCATGGTAAATAAGTTAAAGGTTACGGTACAGGATGGGCATGCGTCCCATTAGCTAGATGGTAAGGTAACGGCTTACCATGGCAACGATGGGTAGGGGGCCTGAGAGGGTGACCCCCCACACTGGTACTGAGAC	72067	Bacteroidetes/Bacteroidia/Flavobac.	Bacteroidia/Flavobacteriales	Bacteroidetes/Bacteroidia/Flavobac.
337d75b101267902eabc460bd5c7d28c	Bacteria	Bacteroidetes	Bacteroidia	Flavobacteriales	Crocinitomicaceae	Fluviicola	uncultured bacterium	TAGCGGCAGGCCTAACACATGCAAGTCGAGGGGCAGCATAAAACAAGCTTGCTTGTTTGGTGGCGACCGGCGCACGGGTGCGTAACGCGTATGCAACCTACCCTGTACTGAGGGATAGCCCGGAGAAATTCGGATTAATACCTCATAGTACTTATTTACTGCATGGTAAATAAGTTAAAGGTTACGGTACAGGATGGGCATGCGTCCCATTAGCTAGATGGTAAGGTAACGGCTTACCATGGCAACGATGGGTAGGGGGCCTGAGAGGGTGACCCCCCACACTGGTACTGAGAC	337d7	Bacteroidetes/Bacteroidia/Flavobac.	Bacteroidia/Flavobacteriales	Bacteroidetes/Bacteroidia/Flavobac.
07caf461f8a47e9301a6be8beb915166	Bacteria	Bacteroidetes	Bacteroidia	Flavobacteriales	Crocinitomicaceae	Fluviicola	uncultured bacterium	TAGCGGCAGGCCTAACACATGCAAGTCGAGGGGCAGCATAAAACAAGCTTGCTTGTTTGGTGGCGACCGGCGCACGGGTGCGTAACGCGTATGCAACCTACCCTGTACTGGGGGATAGCCCGGAGAAATTCGGATTAAGACCCCATAGCACTTTTGAATGGCATCATTTAAAAGTTAAAGGTTACGGTACAGGATGGGCATGCGTCCCATTAGCTAGATGGTAAGGTAACGGCTTACCATGGCAACGATGGGTAGGGGGCCTGAGAGGGTGGTCCCCCACACTGGTACTGAGAC	07caf	Bacteroidetes/Bacteroidia/Flavobac.	Bacteroidia/Flavobacteriales	Bacteroidetes/Bacteroidia/Flavobac.
31380ba7b7067181c8d237de01c0292e	Bacteria	Bacteroidetes	Bacteroidia	Flavobacteriales	Crocinitomicaceae	Fluviicola	uncultured bacterium	TAGCGGCAGGCCTAACACATGCAAGTCGAGGGGCAGCATAAAACAAGCTTGCTTGTTTGGTGGCGACCGGCGCACGGGTGCGTAACGCGTATGCAACCTACCCTGTACTGGGGGATAGCCCGGAGAAATTCGGATTAAGACCCCATAGCACTTAAGAATGGCATCATTCATAAGTTAAAGGTTACGGTACAGGATGGGCATGCGTCCCATTAGCTAGATGGTAAGGTAACGGCTTACCATGGCAACGATGGGTAGGGGGCCTGAGAGGGTGGTCCCCCACACTGGTACTGAGAC	31380	Bacteroidetes/Bacteroidia/Flavobac.	Bacteroidia/Flavobacteriales	Bacteroidetes/Bacteroidia/Flavobac.
45feccdd26db496e2be74e5efde13f34	Bacteria	Bacteroidetes	Bacteroidia	Flavobacteriales	Crocinitomicaceae	Fluviicola	uncultured bacterium	TAGCGGCAGGCCTAACACATGCAAGTCGAGGGGCAGCATAAAACAAGCTTGCTTGTTTGGTGGCGACCGGCGCACGGGTGCGTAACGCGTATGCAACCTACCCTGTACTGGGGGATAGCCCGGAGAAATTCGGATTAATACCCCATAGCACTTAAGAATGGCATCATTCATAAGTTAAAGGTTACGGTACAGGATGGGCATGCGTCCCATTAGCTAGATGGTAAGGTAACGGCTTACCATGGCAACGATGGGTAGGGGGCCTGAGAGGGTGGTCCCCCACACTGGTACTGAGAC	45fec	Bacteroidetes/Bacteroidia/Flavobac.	Bacteroidia/Flavobacteriales	Bacteroidetes/Bacteroidia/Flavobac.
aa2fa48faf14994a0364f69674799cd2	Bacteria	Bacteroidetes	Bacteroidia	Flavobacteriales	Crocinitomicaceae	Fluviicola	uncultured bacterium	TAGCGGCAGGCCTAACACATGCAAGTCGAGGGGCAGCATAAAATAAGCTTGCTTATTTGGTGGCGACCGGCGCACGGGTGCGTAACGCGTATGCAACCTACCCTGTACTGAGGGATAGCCCGAAGAAATTCGGATTAAGACCTCATAGCACTATATTACCGCATGGTAAATTAGTTAAAGGTTACGGTACGGGATGGGCATGCGTCCTATTAGCTAGATGGTAAGGTAACGGCTTACCATGGCTACGATAGGTAGGGGGCCTGAGAGGGTGGTCCCCCACACTGGTACTGAGAC	aa2fa	Bacteroidetes/Bacteroidia/Flavobac.	Bacteroidia/Flavobacteriales	Bacteroidetes/Bacteroidia/Flavobac.
240937135dbd16b526ea1c16b8f51444	Bacteria	Bacteroidetes	Bacteroidia	Flavobacteriales	Crocinitomicaceae	Fluviicola	uncultured bacterium	TAGCGGCAGGCCTAACACATGCAAGTCGAGGGGCAGCATAAAAATAGCTTGCTATTTTGGTGGCGACCGGCGCACGGGTGCGTAACGCGTATGCAATCTACCCTATACTGAGGGATAGCCCGGAGAAATTCGGATTAATACCTCATAGTATTTATGAATCGCATGGTTTATAAATTAAAGGTTACGGTATAGGATGAGCATGCGTCCCATTAGCTAGATGGTAAGGTAACGGCTTACCATGGCAACGATGGGTAGGGGGCCTGAGAGGGTAGTCCCCCACACTGGTACTGAGAC	24093	Bacteroidetes/Bacteroidia/Flavobac.	Bacteroidia/Flavobacteriales	Bacteroidetes/Bacteroidia/Flavobac.
bf4d404404c35d78b4a94c6d110f2582	Bacteria	Bacteroidetes	Bacteroidia	Flavobacteriales	Crocinitomicaceae	Fluviicola	uncultured bacterium	TAGCGGCAGGCCTAACACATGCAAGTCGAGGGGCAGCATAAAAATAGCTTGCTATTTTGGTGGCGACCGGCGCACGGGTGCGTAACGCGTATGCAATCTACCCTATACTGAGGGATAGCCCGGAGAAATTCGGATTAATACCTCATAGTATTTATGAATCGCATGGTTTATAAATTAAAGGTTACGGTATAGGATGAGCATGCGTCCCATTAGCTAGATGGTAAGGTAACGGCTTACCATGGCGACGATGGGTAGGGGGCCTGAGAGGGTAGTCCCCCACACTGGTACTGAGAC	bf4d4	Bacteroidetes/Bacteroidia/Flavobac.	Bacteroidia/Flavobacteriales	Bacteroidetes/Bacteroidia/Flavobac.
59200acb43c46c7eba597113ecfa9dee	Bacteria	Bacteroidetes	Bacteroidia	Flavobacteriales	Crocinitomicaceae	Fluviicola	uncultured bacterium	TAGCGGCAGGCCTAACACATGCAAGTCGAGGGGCAGCATAAAACAAGCTTGCTTGTTTGGTGGCGACCGGCGCACGGGTGCGTAACGCGTATGCAACCTACCCTGTACTGGGGGATAGCCCGGAGAAATTCGGATTAAGCCCCCATAGTATAATTGAATCGCATGGTTTGATTATTAAAGGTTACGGTACAGGATGGGCATGCGTCCTATTAGCTTGTTGGTGAGGTAACGGCTCACCAAGGCGACGATAGGTAGGGGGCCTGAGAGGGTGGTCCCCCACACTGGTACTGAGAC	59200	Bacteroidetes/Bacteroidia/Flavobac.	Bacteroidia/Flavobacteriales	Bacteroidetes/Bacteroidia/Flavobac.
5dfcddb17b4683a61c3f91034e453175	Bacteria	Bacteroidetes	Bacteroidia	Flavobacteriales	Crocinitomicaceae	Fluviicola	uncultured bacterium	TAGCGGCAGGCCTAACACATGCAAGTCGAGGGGTAGCAGGATTAAGCTTGCTTAATTGCTGACGACCGGCGCACGGGTGCGTAACGCGTATGCAACCTACCCTATACTGGGGTATAGCCCGAAGAAATTCGGATTAATCCCCCATAGTATATATGAATCGCATGGTTTATATATTAAAGGTTACGGTATAGGATGGGCATGCGTCCCATTAGCTAGATGGTGAGGTAACGGCTCACCATGGCGACGATGGGTAGGGGGCCTGAGAGGGTGGTCCCCCACACTGGTACTGAGAC	5dfcd	Bacteroidetes/Bacteroidia/Flavobac.	Bacteroidia/Flavobacteriales	Bacteroidetes/Bacteroidia/Flavobac.
5f013e31a53f3175fc923cd9db3a6356	Bacteria	Bacteroidetes	Bacteroidia	Flavobacteriales	Crocinitomicaceae	Fluviicola	NA	TAGCGGCAGGCCTAACACATGCAAGTCGAGGGGCAGCACAGAAATAGCTTGCTATTTGGGTGGCGACCGGCGCACGGGTGCGTAACGCGTATGCAACCTACCTTATACTGGGGTATAGCCCGGAGAAATTCGGATTAATCCCCCATGGTATTGTTGATGGGCATCTATTAACAATTAAAGTTTCGGCGGTATAAGATGGGCATGCGTCCTATTAGCTAGATGGTGAGGTAACGGCTCACCATGGCAACGATAGGTAGGGGGCCTGAGAGGGTAGTCCCCCACACTGGTACTGAGAC	5f013	Bacteroidetes/Bacteroidia/Flavobac.	Bacteroidia/Flavobacteriales	Bacteroidetes/Bacteroidia/Flavobac.
bc7ebd21970c72e65facd66891590881	Bacteria	Bacteroidetes	Bacteroidia	Flavobacteriales	Crocinitomicaceae	Fluviicola	uncultured bacterium	TAGCGGCAGGCCTAACACATGCAAGTCGAGGGGCAGCATAAAAATAGCTTGCTATTTTGGTGGCGACCGGCGCACGGGTGAGTAACGCGTATGCAACCTACCTTGTACTGAGGGATAGCCCGGAGAAATTCGGATTAATACCTCATAGTATAATCGGATAGCATTATTTGATTATTAAAGCTTTGGCGGTACAAGATGGGCATGCGTCCTATTAGCTAGATGGTAAGGTAACGGCTTACCATGGCTACGATAGGTAGGGGGCCTGAGAGGGTGGTCCCCCACACTGGTACTGAGAC	bc7eb	Bacteroidetes/Bacteroidia/Flavobac.	Bacteroidia/Flavobacteriales	Bacteroidetes/Bacteroidia/Flavobac.
edc94bf1e01aaaa508b721533087b963	Bacteria	Bacteroidetes	Bacteroidia	Flavobacteriales	Crocinitomicaceae	Fluviicola	uncultured bacterium	TAGCGGCAGGCCTAACACATGCAAGTCGAGGGGCAGCATAAAAATAGCTTGCTATTTTGGTGGCGACCGGCGCACGGGTGAGTAACGCGTATGCAACCTACCTTGTACTGAGGGATAGCCCGGAGAAATTCGGATTAATACCTCATAGTATAATCGGATAGCATTTTCTGATTATTAAAGCTTTGGCGGTACAAGATGGGCATGCGTCCTATTAGCTAGATGGTAAGGTAACGGCTTACCATGGCTACGATAGGTAGGGGGCCTGAGAGGGTGGTCCCCCACACTGGTACTGAGAC	edc94	Bacteroidetes/Bacteroidia/Flavobac.	Bacteroidia/Flavobacteriales	Bacteroidetes/Bacteroidia/Flavobac.
5548745715297e2234f80d633dd7e479	Bacteria	Bacteroidetes	Bacteroidia	Flavobacteriales	Crocinitomicaceae	Fluviicola	NA	TAGCGGCAGGCCTAACACATGCAAGTCGAGGGGCAGCACAAGAATAGTTTACTATTTTGGTGGCGACCGGCGCACGGGTGCGTAACGCGTATGCAACCTACCTTGTACAGGGGGATAGCCCGGAGAAATTCGGATTAATACCCCATAGCATCTAATTATGGCCTCATAATAAGATTAAAGCTTTGGCGGTACAAGATGGGCATGCGTCCTATTAGCTAGTTGGTGAGGTAACGGCTCACCAAGGCAACGATAGGTAGGGGGCCTGAGAGGGTGGTCCCCCACACTGGTACTGAGAC	55487	Bacteroidetes/Bacteroidia/Flavobac.	Bacteroidia/Flavobacteriales	Bacteroidetes/Bacteroidia/Flavobac.
fc5db7e122a59f353884f90dfe75f184	Bacteria	Bacteroidetes	Bacteroidia	Flavobacteriales	Crocinitomicaceae	Fluviicola	uncultured bacterium	TAGCGGCAGGCCTAACACATGCAAGTCGAGGGGCAGCATAATAAGAGCTTGCTCTTATGGTGGCGACCGGCGCACGGGTGCGTAACGCGTATGCAACCTACCTTTTACTGGGGGATAGCCCGAAGAAATTCGGATTAATACCCCATAGTATTCTGAGATGGCATCATTTTAGAATTAAAGATTACGGTAAAAGATGGGCATGCGTCCTATTAGCTAGATGGTAAGGTAACGGCTTACCATGGCTACGATAGGTAGGGGGCCTGAGAGGGTGATCCCCCACACTGGTACTGAGAC	fc5db	Bacteroidetes/Bacteroidia/Flavobac.	Bacteroidia/Flavobacteriales	Bacteroidetes/Bacteroidia/Flavobac.
c3fa65177e4f2c7ef1bba3470c213ef6	Bacteria	Bacteroidetes	Bacteroidia	Flavobacteriales	Crocinitomicaceae	Fluviicola	uncultured bacterium	TAGCGGCAGGCCTAACACATGCAAGTCGAGGGGCAGCATAATAAGAGCTTGCTCTTATGGTGGCGACCGGCGCACGGGTGCGTAACGCGTATGCAACCTACCTTTTACTGGGGGATAGCCCGAAGAAATTCGGATTAATACCCCATAGCATTCTGAGATGGCATCATTTTAGAATTAAAGATTACGGTAAAAGATGGGCATGCGTCCTATTAGCTAGATGGTAAGGTAACGGCTTACCATGGCTACGATAGGTAGGGGGCCTGAGAGGGTGATCCCCCACACTGGTACTGAGAC	c3fa6	Bacteroidetes/Bacteroidia/Flavobac.	Bacteroidia/Flavobacteriales	Bacteroidetes/Bacteroidia/Flavobac.
44511b0e201017dbba9e74bd7ad79e95	Bacteria	Bacteroidetes	Bacteroidia	Flavobacteriales	Crocinitomicaceae	Fluviicola	uncultured bacterium	TAGCGGCAGGCCTAACACATGCAAGTCGAGGGGCAGCATAAATAAAGCTTGCTTTATTGGTGGCGACCGGCGCACGGGTGCGTAACGCGTATGCAACCTACCTCTTACTGGGGGATAGCCCGAAGAAATTCGGATTAAGCCCCCATGGTACCTTTCTGTGGCATCACGGAAAGGTTAAAGGTTACGGTAAGAGATGGGCATGCGTCCCATTAGCTAGATGGTAAGGTAACGGCTTACCATGGCAACGATGGGTAGGGGGCCTGAGAGGGTGATCCCCCACACTGGTACTGAGAC	44511	Bacteroidetes/Bacteroidia/Flavobac.	Bacteroidia/Flavobacteriales	Bacteroidetes/Bacteroidia/Flavobac.
6ac1262c2ef91e62e5979e0271a6a35d	Bacteria	Bacteroidetes	Bacteroidia	Flavobacteriales	Flavobacteriaceae	NA	NA	TAGCGGCAGGCTTAACACATGCAAGTCGAGGGGCAGCACAGGTAGCAATACTGGGTGGCGACCGGCGCACGGGTGCGTAACGCGTATACAATTTACCTTTTACTAGGGGATAGCCCAGAGAAATTTGGATTAATACCCTATAGTATTATCGGATCGCATGGTTTGGTAATTAAAGTTTCGGCGGTAAGAGATGAGTATGCGTCCTATTAGCTAGATGGTAAGGTAACGGCTTACCATGGCTATGATAGGTAGGGGTCCTGAGAGGGAGATCCCCCACACTGGTACTGAGAC	6ac12	Bacteroidetes/Bacteroidia/Flavobac.	Bacteroidia/Flavobacteriales	Bacteroidetes/Bacteroidia/Flavobac.
faed32079053a53c6d0ecbd35df93157	Bacteria	Bacteroidetes	Bacteroidia	Flavobacteriales	Flavobacteriaceae	uncultured	uncultured bacterium	TAGCGACAGGCTTAACACATGCAAGTCGAGGGGTAGAAGGCTTCGGCCTTTGAGACCGGCGCACGGGTGCGAAACGCGTATACAATCTACCTATTACAGGGGGATAGCCCAGAGAAATTTGGATTAATACCCCATAGTATTATAGAGTGGCATCATTTTATAATTAAAGTTGAGGCGGTAATAGATGAGTATGCGTCCTATTAGCTAGTTGGTGAGGTAACGGCTCACCAAGGCTACGATAGGTAGGGGTCCTGAGAGGGAGATCCCCCACACTGGTACTGAGAC	faed3	Bacteroidetes/Bacteroidia/Flavobac.	Bacteroidia/Flavobacteriales	Bacteroidetes/Bacteroidia/Flavobac.
482c6047b3950abefc7f69867af25c7b	Bacteria	Bacteroidetes	Bacteroidia	Flavobacteriales	Flavobacteriaceae	Flavobacterium	NA	TAGCGGCAGGCCTAACACATGCAAGTCGAGGGGTAAGGTAGCAATATCTGAGACCGGCGCACGGGTGCGTAACGCGTATGCAATCTACCTTTTACAGAGGGATAGCCCAGAGAAATTTGGATTAATACCTCATAGCATTGCGAGATGGCATCATTTTGCAATTAAAGTTCCAACGGTAAAAGATGAGCATGCGTCCTATTAGCTAGATGGTAAGGTAACGGCTTACCATGGCTACGATAGGTAGGGGTCCTGAGAGGGAGATCCCCCACACTGGTACTGAGAC	482c6	Bacteroidetes/Bacteroidia/Flavobac.	Bacteroidia/Flavobacteriales	Bacteroidetes/Bacteroidia/Flavobac.
4471aa37eef7fa8d6535ef996d084627	Bacteria	Bacteroidetes	Bacteroidia	Flavobacteriales	Flavobacteriaceae	Flavobacterium	uncultured bacterium	TAGCGGCAGGCTTAACACATGCAAGTCGAGGGGTATAGGAAGCTTGCTTCCTTGAGACCGGCGCACGGGTGCGTAACGCGTATGCAACCTACCTTTTACAGAGGGATAGCCCAGAGAAATTTGGATTAATACCTCATAGTATATGTCTTTCGCATGTTAGATATATTAAAGTTCCAACGGTAAAAGATGGGCATGCGTCCTATTAGCTAGATGGTAAGGTAACGGCTTACCATGGCAACGATAGGTAGGGGTCCTGAGAGGGAGATCCCCCACACTGGTACTGAGAC	4471a	Bacteroidetes/Bacteroidia/Flavobac.	Bacteroidia/Flavobacteriales	Bacteroidetes/Bacteroidia/Flavobac.
b3109cb3a96e0f467d6ec177d6e18854	Bacteria	Bacteroidetes	Bacteroidia	Flavobacteriales	Flavobacteriaceae	Flavobacterium	uncultured bacterium	TAGCGGCAGGCTTAACACATGCAAGTCGAGGGGTAGAGGAAGCTTGCTTCCTTGAGACCGGCGCACGGGTGCGTAACGCGTATGCAACCTACCTTTTACAGAGGGATAGCCCAGAGAAATTTGGATTAATACCTCATGGTATATATCATTCGCATGTTTGATATATTAAAGTTCCAACGGTAAAAGATGGGCATGCGTCCTATTAGCTAGATGGTAAGGTAACGGCTTACCATGGCAACGATAGGTAGGGGTCCTGAGAGGGAGATCCCCCACACTGGTACTGAGAC	b3109	Bacteroidetes/Bacteroidia/Flavobac.	Bacteroidia/Flavobacteriales	Bacteroidetes/Bacteroidia/Flavobac.
1f47a6eac3de35d17ad47b6581f7f405	Bacteria	Bacteroidetes	Bacteroidia	Flavobacteriales	Flavobacteriaceae	Flavobacterium	uncultured bacterium	TAGCGGCAGGCTTAACACATGCAAGTCGAGGGGTAGAGGAAGCTTGCTTCCTTGAGACCGGCGCACGGGTGCGTAACGCGTATGCAACCTACCTTTTACAGAGGGATAGCCCAGAGAAATTTGGATTAATACCTCATAGTATATGTCTTTCGCATGTTAGATATATTAAAGTTCCAACGGTAAAAGATGGGCATGCGTCCTATTAGCTAGATGGTAAGGTAACGGCTTACCATGGCAACGATAGGTAGGGGTCCTGAGAGGGAGATCCCCCACACTGGTACTGAGAC	1f47a	Bacteroidetes/Bacteroidia/Flavobac.	Bacteroidia/Flavobacteriales	Bacteroidetes/Bacteroidia/Flavobac.
e71391e65804bc93c331ba62ed492d4a	Bacteria	Bacteroidetes	Bacteroidia	Flavobacteriales	Flavobacteriaceae	Flavobacterium	NA	TAGCGGCAGGCTTAACACATGCAAGTCGAGGGGTATAGTAGCAATACTAGAGACCGGCGCACGGGTGCGTAACGCGTATGCAATCTACCTTTTACAGAGGGATAGCCCAGAGAAATTTGGATTAATACCTCATAGCATATCGTTTGGGCATCCTAACGATATTAAAGTTCCAACGGTAAAAGATGAGCATGCGTCCTATTAGCTAGATGGTAAGGTAACGGCTTACCATGGCTACGATAGGTAGGGGTCCTGAGAGGGAGATCCCCCACACTGGTACTGAGAC	e7139	Bacteroidetes/Bacteroidia/Flavobac.	Bacteroidia/Flavobacteriales	Bacteroidetes/Bacteroidia/Flavobac.
fd1c0869a31e28365161762ef93cb059	Bacteria	Bacteroidetes	Bacteroidia	Flavobacteriales	Flavobacteriaceae	Flavobacterium	NA	TAGCGGCAGGCTTAACACATGCAAGTCGAGGGGTATAGTAGCAATACTAGAGACCGGCGCACGGGTGCGTAACGCGTATGCAATCTACCTTTTACAGAGGGATAGCCCAGAGAAATTTGGATTAATACCTCATAGTATAGCAACTTCGCATGAAGTCACTATTAAAGTTCCAACGGTAAAAGATGGGCATGCGTCCTATTAGCTAGATGGTAAGGTAACGGCTTACCATGGCTACGATAGGTAGGGGTCCTGAGAGGGAGATCCCCCACACTGGTACTGAGAC	fd1c0	Bacteroidetes/Bacteroidia/Flavobac.	Bacteroidia/Flavobacteriales	Bacteroidetes/Bacteroidia/Flavobac.
73daa41345a7940039a41c7663316800	Bacteria	Bacteroidetes	Bacteroidia	Flavobacteriales	Flavobacteriaceae	Flavobacterium	uncultured bacterium	TAGCGGCAGGCCTAACACATGCAAGTCGAGGGGTATAGTAGCAATACTAGAGACCGGCGCACGGGTGCGTAACGCGTATGCAACCTACCTTTTACAGGGGAATAGCCCAGAGAAATTTGGATTAATGCCCCATGGTGTATTGAGATGGCATCATCCTAATACTAAAGTTCCAACGGTAAAAGATGGGCATGCGTCCTATTAGCTAGATGGTAAGGTAACGGCTTACCATGGCTACGATAGGTAGGGGTCCTGAGAGGGAGATCCCCCACACTGGTACTGAGAC	73daa	Bacteroidetes/Bacteroidia/Flavobac.	Bacteroidia/Flavobacteriales	Bacteroidetes/Bacteroidia/Flavobac.
f27cf565d7addd75e316e800975be696	Bacteria	Bacteroidetes	Bacteroidia	Flavobacteriales	Flavobacteriaceae	Flavobacterium	uncultured bacterium	TAGCGGCAGGCCTAACACATGCAAGTCGAGGGGTATTCTAGCAATAGAAGAGACCGGCGCACGGGTGCGTAACGCGTATGCAACCTACCTTTTACAGGGGAATAGCCCAGAGAAATTTGGATTAATGCCCCATGGTATAATTGAATGGCATCATTTAATTATTAAAGTTCCAACGGTAAAAGATGGGCATGCGTCCTATTAGCTAGATGGTAAGGTAACGGCTTACCATGGCTACGATAGGTAGGGGTCCTGAGAGGGAGATCCCCCACACTGGTACTGAGAC	f27cf	Bacteroidetes/Bacteroidia/Flavobac.	Bacteroidia/Flavobacteriales	Bacteroidetes/Bacteroidia/Flavobac.
0152b0000e8f13891c7f2822b16968fc	Bacteria	Bacteroidetes	Bacteroidia	Flavobacteriales	Flavobacteriaceae	Flavobacterium	NA	TAGCGGCAGGCCTAACACATGCAAGTCGAGGGGTATAGTAGCAATACTAGAGACCGGCGCACGGGTGCGTAACGCGTATGCAACCTACCTTTTACAGGGGGATAGCCCAGAGAAATTTGGATTAATACCCCATGGTGTATTTGAGTGGCATCACTTAACTACTAAAGTTCCAACGGTAAAAGATGGGCATGCGTCCCATTAGCTAGATGGTAAGGTAACGGCTTACCATGGCTACGATGGGTAGGGGTCCTGAGAGGGAGATCCCCCACACTGGTACTGAGAC	0152b	Bacteroidetes/Bacteroidia/Flavobac.	Bacteroidia/Flavobacteriales	Bacteroidetes/Bacteroidia/Flavobac.
a0f7e873a417f74ca483a9b88a220773	Bacteria	Bacteroidetes	Bacteroidia	Flavobacteriales	Flavobacteriaceae	Flavobacterium	NA	TAGCGGCAGGCTTAACACATGCAAGTCGAGGGGTAAGGTAGCAATATCTGAGACCGGCGCACGGGTGCGTAACGCGTATGCAACCTACCTTTTACAGGGGAATAGCCCAGAGAAATTTGGATTAATGCCCCATGGTATAATTGAATCGCATGGTTTAATTATTAAAGTTCCAACGGTAAAAGATGGGCATGCGTCCTATTAGCTAGATGGTAAGGTAACGGCTTACCATGGCTACGATAGGTAGGGGTCCTGAGAGGGAGATCCCCCACACTGGTACTGAGAC	a0f7e	Bacteroidetes/Bacteroidia/Flavobac.	Bacteroidia/Flavobacteriales	Bacteroidetes/Bacteroidia/Flavobac.
b76a5d31ebee5c459fe7dca450055c44	Bacteria	Bacteroidetes	Bacteroidia	Flavobacteriales	Flavobacteriaceae	Flavobacterium	uncultured bacterium	TAGCGGCAGGCTTAACACATGCAAGTCGAGGGGTATAGTAGCAATACTAGAGACCGGCGCACGGGTGCGTAACGCGTATGCAACCTACCTTTTACAGGGGAATAGCCCAGAGAAATTTGGATTAATGCCCCATGGTATAATTGAATCGCATGGTTTAATTATTAAAGTTCCAACGGTAAAAGATGGGCATGCGTCCTATTAGCTAGATGGTAAGGTAACGGCTTACCATGGCTACGATAGGTAGGGGTCCTGAGAGGGAGATCCCCCACACTGGTACTGAGAC	b76a5	Bacteroidetes/Bacteroidia/Flavobac.	Bacteroidia/Flavobacteriales	Bacteroidetes/Bacteroidia/Flavobac.
4bf251f1df5c968f9356223a8abf847f	Bacteria	Bacteroidetes	Bacteroidia	Flavobacteriales	Flavobacteriaceae	Flavobacterium	NA	TAGCGGCAGGCCTAACACATGCAAGTCGAGGGGTAGTATAGCAATATATGAGACCGGCGCACGGGTGCGTAACGCGTATGCAACCTACCTTTTACAGGGGAATAGCCCAGAGAAATTTGGATTAATGCCCCATGGTATAATTGAATGGCATCATTTAATTATTAAAGTTCCAACGGTAAAAGATGGGCATGCGTCCTATTAGCTAGATGGTAAGGTAACGGCTTACCATGGCTACGATAGGTAGGGGTCCTGAGAGGGAGATCCCCCACACTGGTACTGAGAC	4bf25	Bacteroidetes/Bacteroidia/Flavobac.	Bacteroidia/Flavobacteriales	Bacteroidetes/Bacteroidia/Flavobac.
1a63b3a28d53ad48df991568bfd174bd	Bacteria	Bacteroidetes	Bacteroidia	Flavobacteriales	Flavobacteriaceae	Flavobacterium	uncultured bacterium	TAGCGGCAGGCTTAACACATGCAAGTCGAGGGGTAGTTATCTTCGGATAATGAGACCGGCGCACGGGTGCGTAACGCGTATACAATCTACCTTTTACAGAGGGATAGCCCAGAGAAATTTGGATTAATACCTCATAGTATTTTTGAATGGCATCATTTGATTATTAAAGTTCCAACGGTAAAAGATGAGTATGCGTCCCATTAGCTAGATGGTAAGGTAACGGCTTACCATGGCAACGATGGGTAGGGGTCCTGAGAGGGAGATCCCCCACACTGGTACTGAGAC	1a63b	Bacteroidetes/Bacteroidia/Flavobac.	Bacteroidia/Flavobacteriales	Bacteroidetes/Bacteroidia/Flavobac.
1ea959421b69680404b5be639a87a060	Bacteria	Bacteroidetes	Bacteroidia	Flavobacteriales	Flavobacteriaceae	Flavobacterium	uncultured bacterium	TAGCGGCAGGCTTAACACATGCAAGTCGAGGGGTAGTTGTCTTCGGATAATGAGACCGGCGCACGGGTGCGTAACGCGTATACAATCTACCTTTTACAGAGGGATAGCCCAGAGAAATTTGGATTAATACCTCATAGTATTTTTGAATGGCATCATTTGATTATTAAAGTTCCAACGGTAAAAGATGAGTATGCGTCCCATTAGCTAGATGGTAAGGTAACGGCTTACCATGGCAACGATGGGTAGGGGTCCTGAGAGGGAGATCCCCCACACTGGTACTGAGAC	1ea95	Bacteroidetes/Bacteroidia/Flavobac.	Bacteroidia/Flavobacteriales	Bacteroidetes/Bacteroidia/Flavobac.
86a804dec2a2d204cf7cfbdd65c3a46d	Bacteria	Bacteroidetes	Bacteroidia	Flavobacteriales	Flavobacteriaceae	Flavobacterium	uncultured bacterium	TAGCGGCAGGCTTAACACATGCAAGTCGAGGGGTAGGTTACTTCGGTAATTGAGACCGGCGCACGGGTGCGTAACGCGTATACAATCTACCTTTTACAGAGGGATAGCCCAGAGAAATTTGGATTAATACCTCATAGTATTTTCGAATGGCATCATTTGATTATTAAAGTTCCAACGGTAAAAGATGAGTATGCGTCCCATTAGCTAGATGGTAAGGTAACGGCTTACCATGGCAACGATGGGTAGGGGTCCTGAGAGGGAGATCCCCCACACTGGTACTGAGAC	86a80	Bacteroidetes/Bacteroidia/Flavobac.	Bacteroidia/Flavobacteriales	Bacteroidetes/Bacteroidia/Flavobac.
2c56b80b08b18513614f596db7c67eaf	Bacteria	Bacteroidetes	Bacteroidia	Flavobacteriales	Flavobacteriaceae	Flavobacterium	NA	TAGCGGCAGGCTTAACACATGCAAGTCGAGGGGTAGATTACTTCGGTAATTGAGACCGGCGCACGGGTGCGTAACGCGTATACAATCTACCTTTTACAGAGGGATAGCCCAGAGAAATTTGGATTAATACCTCATAGTATTTTCGAATGGCATCATTTGATTATTAAAGTTCCAACGGTAAAAGATGAGTATGCGTCCCATTAGCTAGATGGTAAGGTAACGGCTTACCATGGCAACGATGGGTAGGGGTCCTGAGAGGGAGATCCCCCACACTGGTACTGAGAC	2c56b	Bacteroidetes/Bacteroidia/Flavobac.	Bacteroidia/Flavobacteriales	Bacteroidetes/Bacteroidia/Flavobac.
2d1dbc7cf85036cf2eda798bc369f364	Bacteria	Bacteroidetes	Bacteroidia	Flavobacteriales	Flavobacteriaceae	Flavobacterium	NA	TAGCGGCAGGCTTAACACATGCAAGTCGAGGGGTAGGTTACTTCGGTAATTGAGACCGGCGCACGGGTGCGTAACGCGTATACAATCTACCTTTTACAGAGGGATAGCCCAGAGAAATTTGGATTAATACCTCATAGTATTTTTGAATCGCATGATTTGATTATTAAAGTTCCAACGGTAAAAGATGAGTATGCGTCCCATTAGCTAGATGGTAAGGTAACGGCTTACCATGGCAACGATGGGTAGGGGTCCTGAGAGGGAGATCCCCCACACTGGTACTGAGAC	2d1db	Bacteroidetes/Bacteroidia/Flavobac.	Bacteroidia/Flavobacteriales	Bacteroidetes/Bacteroidia/Flavobac.
4b7486b016732959a529f487ed4cda01	Bacteria	Bacteroidetes	Bacteroidia	Flavobacteriales	Flavobacteriaceae	Flavobacterium	uncultured bacterium	TAGCGGCAGGCTTAACACATGCAAGTCGAGGGGTAGATTACTTCGGTAATTGAGACCGGCGCACGGGTGCGTAACGCGTATACAATCTACCTTTTACAGAGGGATAGCCCAGAGAAATTTGGATTAATACCTCATAGTATTTTCGAATCGCATGATTTGATTATTAAAGTTCCAACGGTAAAAGATGAGTATGCGTCCCATTAGCTAGATGGTAAGGTAACGGCTTACCATGGCTACGATGGGTAGGGGTCCTGAGAGGGAGATCCCCCACACTGGTACTGAGAC	4b748	Bacteroidetes/Bacteroidia/Flavobac.	Bacteroidia/Flavobacteriales	Bacteroidetes/Bacteroidia/Flavobac.
4b7d1ad96aaac7e5035e38daadebd856	Bacteria	Bacteroidetes	Bacteroidia	Flavobacteriales	Flavobacteriaceae	Flavobacterium	uncultured bacterium	TAGCGGCAGGCTTAACACATGCAAGTCGAGGGGTAGGAGCAGCTTGCTGCTTTGAGACCGGCGCACGGGTGCGTAACGCGTATACAATCTACCTTTTACAGAGGGATAGCCCAGAGAAATTTGGATTAATACCTCATAGTATTTTCGAATCGCATGATTTGATTATTAAAGTTCCAACGGTAAAAGATGAGTATGCGTCCCATTAGCTAGATGGTAAGGTAACGGCTTACCATGGCAACGATGGGTAGGGGTCCTGAGAGGGAGATCCCCCACACTGGTACTGAGAC	4b7d1	Bacteroidetes/Bacteroidia/Flavobac.	Bacteroidia/Flavobacteriales	Bacteroidetes/Bacteroidia/Flavobac.
368d685c0b660c41828fd4bea697a360	Bacteria	Bacteroidetes	Bacteroidia	Flavobacteriales	Flavobacteriaceae	Flavobacterium	uncultured bacterium	TAGCGGCAGGCTTAACACATGCAAGTCGAGGGGTAGAAGCAGCTTGCTGCTTTGAGACCGGCGCACGGGTGCGTAACGCGTATACAATCTACCTTTTACAGAGGGATAGCCCAGAGAAATTTGGATTAATACCTCATAGTATTTTCGAATCGCATGATTTGATTATTAAAGTTCCAACGGTAAAAGATGAGTATGCGTCCCATTAGCTAGATGGTAAGGTAACGGCTTACCATGGCAACGATGGGTAGGGGTCCTGAGAGGGAGATCCCCCACACTGGTACTGAGAC	368d6	Bacteroidetes/Bacteroidia/Flavobac.	Bacteroidia/Flavobacteriales	Bacteroidetes/Bacteroidia/Flavobac.
75d3d5d2d2a3bb536f87e134aea7b8f3	Bacteria	Bacteroidetes	Bacteroidia	Flavobacteriales	Flavobacteriaceae	Flavobacterium	NA	TAGCGGCAGGCTTAACACATGCAAGTCGAGGGGTAGAGGAAGCTTGCTTCCTTGAGACCGGCGCACGGGTGCGTAACGCGTATACAATCTACCTTTTACAGAGGGATAGCCCAGAGAAATTTGGATTAATACCTCATAGTATTTTCGGATCGCATGATTTGATTATTAAAGTTCCAACGGTAAAAGATGAGTATGCGTCCCATTAGCTAGATGGTAAGGTAACGGCTTACCATGGCAATGATGGGTAGGGGTCCTGAGAGGGAGATCCCCCACACTGGTACTGAGAC	75d3d	Bacteroidetes/Bacteroidia/Flavobac.	Bacteroidia/Flavobacteriales	Bacteroidetes/Bacteroidia/Flavobac.
4de6fbe5281738df86d444bfa4d627da	Bacteria	Bacteroidetes	Bacteroidia	Flavobacteriales	Flavobacteriaceae	Flavobacterium	uncultured bacterium	TAGCGGCAGGCTTAACACATGCAAGTCGAGGGGTAGAGGAAGCTTGCTTCCTTGAGACCGGCGCACGGGTGCGTAACGCGTATACAATCTACCTTTTACAGAGGGATAGCCCAGAGAAATTTGGATTAATACCTCATAGTATTTTCGGATCGCATGATTTGATTATTAAAGTTCCAACGGTAAAAGATGAGTATGCGTCCCATTAGCTAGATGGTAAGGTAACGGCTTACCATGGCGATGATGGGTAGGGGTCCTGAGAGGGAGATCCCCCACACTGGTACTGAGAC	4de6f	Bacteroidetes/Bacteroidia/Flavobac.	Bacteroidia/Flavobacteriales	Bacteroidetes/Bacteroidia/Flavobac.
bf2ed7d67b748f675f8e42542193e4f0	Bacteria	Bacteroidetes	Bacteroidia	Flavobacteriales	Flavobacteriaceae	Flavobacterium	NA	TAGCGGCAGGCTTAACACATGCAAGTCGAGGGGTATAGTTCTTCGGAACTAGAGACCGGCGCACGGGTGCGTAACGCGTATGCAATCTACCTTTTACAGAGGGATAGCCCAGAGAAATTTGGATTAATACCTCATAGTATCTTCGAGTGGCATCACTTGATTATTAAAGTTCCAACGGTAAAAGATGAGCATGCGTCCCATTAGCTAGATGGTAAGGTAACGGCTTACCATGGCAACGATGGGTAGGGGTCCTGAGAGGGAGATCCCCCACACTGGTACTGAGAC	bf2ed	Bacteroidetes/Bacteroidia/Flavobac.	Bacteroidia/Flavobacteriales	Bacteroidetes/Bacteroidia/Flavobac.
77919a7524dc4de68e93169791e6e5ef	Bacteria	Bacteroidetes	Bacteroidia	Flavobacteriales	Flavobacteriaceae	Flavobacterium	uncultured bacterium	TAGCGGCAGGCTTAACACATGCAAGTCGAGGGGTATCACGCTTTCGGGCGTGAGAGACCGGCGCACGGGTGCGTAACGCGTATACAATCTACCTTTTACAGAGGGATAGCCCAGAGAAATTTGGATTAATACCTCATAGTATTTTCGGATCGCATGATTTGATTATTAAAGTTCCAACGGTAAAAGATGAGTATGCGTCCCATTAGCTAGATGGTAAGGTAACGGCTTACCATGGCTACGATGGGTAGGGGTCCTGAGAGGGAGATCCCCCACACTGGTACTGAGAC	77919	Bacteroidetes/Bacteroidia/Flavobac.	Bacteroidia/Flavobacteriales	Bacteroidetes/Bacteroidia/Flavobac.
75ff4fbc7f4a1d0552ff3cc15ff5dcf1	Bacteria	Bacteroidetes	Bacteroidia	Flavobacteriales	Flavobacteriaceae	Flavobacterium	NA	TAGCGGCAGGCTTAACACATGCAAGTCGAGGGGTATAGTTCTTCGGAACTAGAGACCGGCGCACGGGTGCGTAACGCGTATGCAATCTACCTTTTACAGAGGGATAGCCCAGAGAAATTTGGATTAATACCTCATAGTATTAAGATGTGGCATCACATTTTAATTAAAGTTCCAACGGTAAAAGATGAGCATGCGTCCCATTAGCTAGATGGTAAGGTAACGGCTTACCATGGCGACGATGGGTAGGGGTCCTGAGAGGGAGATCCCCCACACTGGTACTGAGAC	75ff4	Bacteroidetes/Bacteroidia/Flavobac.	Bacteroidia/Flavobacteriales	Bacteroidetes/Bacteroidia/Flavobac.
08fd70e22a2828d5f0ccce48c3da4063	Bacteria	Bacteroidetes	Bacteroidia	Flavobacteriales	Flavobacteriaceae	Flavobacterium	NA	TAGCGGCAGGCTTAACACATGCAAGTCGAGGGGTATAGTTCTTCGGAACTAGAGACCGGCGCACGGGTGCGTAACGCGTATGCAATCTACCTTTTACAGAGGGATAGCCCAGAGAAATTTGGATTAATACCTCATAGTATTAAGATGTGGCATCACATTTTAATTAAAGTTCCAACGGTAAAAGATGAGCATGCGTCCCATTAGCTAGATGGTAAGGTAACGGCTTACCATGGCTACGATGGGTAGGGGTCCTGAGAGGGAGATCCCCCACACTGGTACTGAGAC	08fd7	Bacteroidetes/Bacteroidia/Flavobac.	Bacteroidia/Flavobacteriales	Bacteroidetes/Bacteroidia/Flavobac.
3d80b7b15bedd9ed7114d0b272b8f117	Bacteria	Bacteroidetes	Bacteroidia	Flavobacteriales	Flavobacteriaceae	Flavobacterium	NA	TAGCGGCAGGCTTAACACATGCAAGTCGAGGGGTATAGTTCTTCGGAACTAGAGACCGGCGCACGGGTGCGTAACGCGTATGCAATCTACCTTTTACAGAGGGATAGCCCAGAGAAATTTGGATTAATACCTCATAGTATTACGATGTGGCATCACATTTTAATTAAAGTTCCAACGGTAAAAGATGAGCATGCGTCCCATTAGCTAGATGGTAAGGTAACGGCTTACCATGGCGACGATGGGTAGGGGTCCTGAGAGGGAGATCCCCCACACTGGTACTGAGAC	3d80b	Bacteroidetes/Bacteroidia/Flavobac.	Bacteroidia/Flavobacteriales	Bacteroidetes/Bacteroidia/Flavobac.
085928c071a1f0e1272ac563b03dbd5c	Bacteria	Bacteroidetes	Bacteroidia	Flavobacteriales	Flavobacteriaceae	Flavobacterium	NA	TAGCGGCAGGCTTAACACATGCAAGTCGAGGGGTATAGTTCTTCGGAGCTAGAGACCGGCGCACGGGTGCGTAACGCGTATGCAATCTACCTTGTACAGAGGGATAGCCCAGAGAAATTTGGATTAATACCTCATAGTATTATGATGTGGCATCACATTATAATTAAAGTTCCAACGGTACAAGATGAGCATGCGTCCCATTAGCTAGATGGTAAGGTAACGGCTTACCATGGCGACGATGGGTAGGGGTCCTGAGAGGGAGATCCCCCACACTGGTACTGAGAC	08592	Bacteroidetes/Bacteroidia/Flavobac.	Bacteroidia/Flavobacteriales	Bacteroidetes/Bacteroidia/Flavobac.
77c450cd668c1a84eba926bf4a2b9b0e	Bacteria	Bacteroidetes	Bacteroidia	Flavobacteriales	Flavobacteriaceae	Flavobacterium	NA	TAGCGGCAGGCTTAACACATGCAAGTCGAGGGGTATAGGCTTTCGGGCCTAGAGACCGGCGCACGGGTGCGTAACGCGTATGCAACCTACCTTTCACAGAGGGATAGCCCAGAGAAATTTGGATTAATACCTCATAGTATAATGATGTGGCATCACATTATTATTAAAGTTCCAACGGTGAAAGATGGGCATGCGTCCCATTAGCTAGATGGTAAGGTAACGGCTTACCATGGCTACGATGGGTAGGGGTCCTGAGAGGGAGATCCCCCACACTGGTACTGAGAC	77c45	Bacteroidetes/Bacteroidia/Flavobac.	Bacteroidia/Flavobacteriales	Bacteroidetes/Bacteroidia/Flavobac.
0bc9931c0aa9869e131adfa353441966	Bacteria	Bacteroidetes	Bacteroidia	Flavobacteriales	Flavobacteriaceae	Flavobacterium	uncultured bacterium	TAGCGGCAGGCTTAACACATGCAAGTCGAGGGGTATAGTTCTTCGGAGCTAGAGACCGGCGCACGGGTGCGTAACGCGTATGCAATCTACCTTTTACAGAGGGATAGCCCAGAGAAATTTGGATTAATACCTCATAGTATGTGAGAATCGCATGGTTTTCACATTAAAGTTCCAACGGTAAAAGATGAGCATGCGTCCCATTAGCTAGATGGTAAGGTAACGGCTTACCATGGCGACGATGGGTAGGGGTCCTGAGAGGGAGATCCCCCACACTGGTACTGAGAC	0bc99	Bacteroidetes/Bacteroidia/Flavobac.	Bacteroidia/Flavobacteriales	Bacteroidetes/Bacteroidia/Flavobac.
6cdb8e9c2e682580af529bce1db0dc25	Bacteria	Bacteroidetes	Bacteroidia	Flavobacteriales	Flavobacteriaceae	Flavobacterium	NA	TAGCGGCAGGCTTAACACATGCAAGTCGAGGGGTATAGTTCTTCGGAGCTAGAGACCGGCGCACGGGTGCGTAACGCGTATGCAATCTACCTTTTACAGAGGGATAGCCCAGAGAAATTTGGATTAATACCTCATAGTATGTGAGAATCGCATGGTTTTCACATTAAAGTCACAACGGTAAAAGATGAGCATGCGTCCCATTAGCTTGTTGGTAAGGTAACGGCTTACCAAGGCAACGATGGGTAGGGGTCCTGAGAGGGAGATCCCCCACACTGGTACTGAGAC	6cdb8	Bacteroidetes/Bacteroidia/Flavobac.	Bacteroidia/Flavobacteriales	Bacteroidetes/Bacteroidia/Flavobac.
692eb5191e7cde7f12751e39c6944385	Bacteria	Bacteroidetes	Bacteroidia	Flavobacteriales	Flavobacteriaceae	Flavobacterium	uncultured bacterium	TAGCGGCAGGCTTAACACATGCAAGTCGAGGGGTATAGTTCTTCGGAGCTAGAGACCGGCGCACGGGTGCGTAACGCGTATGCAATCTACCTTTTACAGAGGGATAGCCCAGAGAAATTTGGATTAATACCTCATAGTATGTGAGAATCGCATGGTTTTCACATTAAAGTTCCAACGGTAAAAGATGAGCATGCGTCCCATTAGCTAGATGGTAAGGTAACGGCTTACCATGGCTACGATGGGTAGGGGTCCTGAGAGGGAGATCCCCCACACTGGTACTGAGAC	692eb	Bacteroidetes/Bacteroidia/Flavobac.	Bacteroidia/Flavobacteriales	Bacteroidetes/Bacteroidia/Flavobac.
6d4f2cfc453909e37eb0359ee95b833c	Bacteria	Bacteroidetes	Bacteroidia	Flavobacteriales	Flavobacteriaceae	Flavobacterium	uncultured bacterium	TAGCAGCAGGCTTAACACATGCAAGTCGAGGGGTATAGTTCTTCGGAGCTAGAGACCGGCGCACGGGTGCGTAACGCGTATGCAATCTACCTTTTACAGAGGGATAGCCCAGAGAAATTTGGATTAATACCTCATAGTATGTGAGAATCGCATGGTTTTCACATTAAAGTTCCAACGGTAAAAGATGAGCATGCGTCCCATTAGCTAGATGGTAAGGTAACGGCTTACCATGGCTACGATGGGTAGGGGTCCTGAGAGGGAGATCCCCCACACTGGTACTGAGAC	6d4f2	Bacteroidetes/Bacteroidia/Flavobac.	Bacteroidia/Flavobacteriales	Bacteroidetes/Bacteroidia/Flavobac.
bf296436c8041290134072830974492a	Bacteria	Bacteroidetes	Bacteroidia	Flavobacteriales	Flavobacteriaceae	Flavobacterium	uncultured bacterium	TAGCGGCAGGCTTAACACATGCAAGTCGAGGGGTATAGTTCTTCGGAACTAGAGACCGGCGCACGGGTGCGTAACGCGTATGCAATCTACCTTTTACAGAGGGATAGCCCAGAGAAATTTGGATTAATACCTCATAGTATGTGAGAATCGCATGGTTTTCACATTAAAGTTCCAACGGTAAAAGATGAGCATGCGTCCCATTAGCTAGATGGTAAGGTAACGGCTTACCATGGCTACGATGGGTAGGGGTCCTGAGAGGGAGATCCCCCACACTGGTACTGAGAC	bf296	Bacteroidetes/Bacteroidia/Flavobac.	Bacteroidia/Flavobacteriales	Bacteroidetes/Bacteroidia/Flavobac.
0ab73ef32a09bc4c9c9e6abaa2f784ab	Bacteria	Bacteroidetes	Bacteroidia	Flavobacteriales	Flavobacteriaceae	Flavobacterium	uncultured bacterium	TAGCGGCAGGCTTAACACATGCAAGTCGAGGGGTATAGTTCTTCGGAACTAGAGACCGGCGCACGGGTGCGTAACGCGTATGCAATCTACCTTTTACAGAGGGATAGCCCAGAGAAATTTGGATTAATACCTCATAGTATGTGAGAATCGCATGGTTTTCACATTAAAGTTCCAACGGTAAAAGATGAGCATGCGTCCCATTAGCTAGATGGTAAGGTAACGGCTTACCATGGCGACGATGGGTAGGGGTCCTGAGAGGGAGATCCCCCACACTGGTACTGAGAC	0ab73	Bacteroidetes/Bacteroidia/Flavobac.	Bacteroidia/Flavobacteriales	Bacteroidetes/Bacteroidia/Flavobac.
6928d7d9bc3c05bc8ce0e86bde0c6e27	Bacteria	Bacteroidetes	Bacteroidia	Flavobacteriales	Flavobacteriaceae	Flavobacterium	uncultured bacterium	TAGCGGCAGGCTTAACACATGCAAGTCGAGGGGTATAGTTCTTCGGAACTAGAGACCGGCGCACGGGTGCGTAACGCGTATGCAATCTACCTTTTACAGAGGGATAGCCCAGAGAAATTTGGATTAATACCTCATAGTATGTGAGAATCGCATGATTTTCACATTAAAGTTCCAACGGTAAAAGATGAGCATGCGTCCCATTAGCTAGATGGTAAGGTAACGGCTTACCATGGCGACGATGGGTAGGGGTCCTGAGAGGGAGATCCCCCACACTGGTACTGAGAC	6928d	Bacteroidetes/Bacteroidia/Flavobac.	Bacteroidia/Flavobacteriales	Bacteroidetes/Bacteroidia/Flavobac.
979cc204ea63d9c5239977bfd3ab37a5	Bacteria	Bacteroidetes	Bacteroidia	Flavobacteriales	Flavobacteriaceae	Flavobacterium	NA	TAGCGGCAGGCCTAACACATGCAAGTCGAGGGGTAAAGGAAGCTTGCTTCCTTGAGACCGGCGCACGGGTGCGTAACGCGTATGCAATCTACCTTGTACAGAGGAATAGCCCAGAGAAATTTGGATTAATGCCTCATAGTATAATTGAATCGCATGGTTTAATTATTAAAGTTTCGGCGGTACAAGATGAGCATGCGTCCCATTAGTTAGTTGGTAAGGTAACGGCTTACCAAGACAATGATGGGTAGGGGTCCTGAGAGGGAGATCCCCCACACTGGTACTGAGAC	979cc	Bacteroidetes/Bacteroidia/Flavobac.	Bacteroidia/Flavobacteriales	Bacteroidetes/Bacteroidia/Flavobac.
4521f4f13dc5d2b8d5937bb7faa838ed	Bacteria	Bacteroidetes	Bacteroidia	Flavobacteriales	Flavobacteriaceae	Flavobacterium	NA	TAGCGGCAGGCCTAACACATGCAAGTCGAGGGGTAGAGGAAGCTTGCTTCCTTGAGACCGGCGCACGGGTGCGTAACGCGTATGCAATCTACCTTGTACAGAGGAATAGCCCAGAGAAATTTGGATTAATGCCTCATAGTATGTTGATTTGGCATCAAGACAACATTAAAGATTTATCGGTACAAGATGAGCATGCGTCCCATTAGTTAGTTGGTAAGGTAACGGCTTACCAAGACGATGATGGGTAGGGGTCCTGAGAGGGAGATCCCCCACACTGGTACTGAGAC	4521f	Bacteroidetes/Bacteroidia/Flavobac.	Bacteroidia/Flavobacteriales	Bacteroidetes/Bacteroidia/Flavobac.
3596c860c3a57134588c036c9c468dcf	Bacteria	Bacteroidetes	Bacteroidia	Flavobacteriales	Flavobacteriaceae	Flavobacterium	NA	TAGCGGCAGGCCTAACACATGCAAGTCGAGGGGTAGAACACTTCGGTGTTTGAGACCGGCGCACGGGTGCGTAACGCGTATGCAATCTACCTTGTACAGGGGAATAGCCCAGAGAAATTTGGATTAATGCCCCATAGTATAATTGAATCGCATGGTTTAATTATTAAAGTTCCAACGGTACAAGATGAGCATGCGTCCCATTAGTTAGTTGGTAAGGTAACGGCTTACCAAGACAATGATGGGTAGGGGTCCTGAGAGGGAGATCCCCCACACTGGTACTGAGAC	3596c	Bacteroidetes/Bacteroidia/Flavobac.	Bacteroidia/Flavobacteriales	Bacteroidetes/Bacteroidia/Flavobac.
41a38d6f5818ec0070f991b382b84172	Bacteria	Bacteroidetes	Bacteroidia	Flavobacteriales	Flavobacteriaceae	Flavobacterium	NA	TAGCGGCAGGCCTAACACATGCAAGTCGAGGGGTAGAGTTCTTCGGGACTTGAGACCGGCGCACGGGTGCGTAACGCGTATGCAATCTACCTTATACAGGGGAATAGCCCAGAGAAATTTGGATTAATGCCCCATAGTGTTATCGAATCGCATGGTTTGATAACTAAAGTTCCAACGGTATAAGATGAGCATGCGTCCCATTAGTTAGTTGGTAAGGTAACGGCTTACCAAGACAATGATGGGTAGGGGTCCTGAGAGGGAGATCCCCCACACTGGTACTGAGAC	41a38	Bacteroidetes/Bacteroidia/Flavobac.	Bacteroidia/Flavobacteriales	Bacteroidetes/Bacteroidia/Flavobac.
e099c0fe11a479b76e3f6082b0ffa5d0	Bacteria	Bacteroidetes	Bacteroidia	Flavobacteriales	Flavobacteriaceae	Flavobacterium	uncultured bacterium	TAGCGGCAGGCCTAACACATGCAAGTCGAGGGGTAGGGTAGCAATACCTGAGACCGGCGCACGGGTGCGTAACGCGTATGCAATCTACCTTATACAGGGGAATAGCCCAGAGAAATTTGGATTAATGCCCCATAGTGTTATCGAGTCGCATGGTTTGATAACTAAAGTTCCAACGGTATAAGATGAGCATGCGTCCCATTAGTTAGTTGGTAAGGTAACGGCTTACCAAGACAATGATGGGTAGGGGTCCTGAGAGGGAGATCCCCCACACTGGTACTGAGAC	e099c	Bacteroidetes/Bacteroidia/Flavobac.	Bacteroidia/Flavobacteriales	Bacteroidetes/Bacteroidia/Flavobac.
6cddb252d95c399617409fdd9f60e473	Bacteria	Bacteroidetes	Bacteroidia	Flavobacteriales	Flavobacteriaceae	Flavobacterium	uncultured bacterium	TAGCGGCAGGCCTAACACATGCAAGTCGAGGGGTAGAGTTCTTCGGAACTTGAGACCGGCGCACGGGTGCGTAACGCGTATGCAATCTACCTTATACAGGGGAATAGCCCAGAGAAATTTGGATTAATGCCCCATAGTGTTATAGAATCGCATGGTTTTATAACTAAAGTTCCAACGGTATAAGATGAGCATGCGTCCCATTAGTTAGTTGGTAAGGTAACGGCTTACCAAGACAATGATGGGTAGGGGTCCTGAGAGGGAGATCCCCCACACTGGTACTGAGAC	6cddb	Bacteroidetes/Bacteroidia/Flavobac.	Bacteroidia/Flavobacteriales	Bacteroidetes/Bacteroidia/Flavobac.
fd1c34824c973f11843cd0bd44ef32c9	Bacteria	Bacteroidetes	Bacteroidia	Flavobacteriales	Flavobacteriaceae	Flavobacterium	uncultured bacterium	TAGCGGCAGGCCTAACACATGCAAGTCGAGGGGTAGAGTTCTTCGGAACTTGAGACCGGCGCACGGGTGCGTAACGCGTATGCAATCTACCTTATACAGGGGAATAGCCCAGAGAAATTTGGATTAATGCCCCATAGTGTTATCGAATCGCATGGTTTGATAACTAAAGTTCCAACGGTATAAGATGAGCATGCGTCCCATTAGTTAGTTGGTAAGGTAACGGCTTACCAAGACAATGATGGGTAGGGGTCCTGAGAGGGAGATCCCCCACACTGGTACTGAGAC	fd1c3	Bacteroidetes/Bacteroidia/Flavobac.	Bacteroidia/Flavobacteriales	Bacteroidetes/Bacteroidia/Flavobac.
1fc1fd6ed2b0679b6b3b510332a7655a	Bacteria	Bacteroidetes	Bacteroidia	Flavobacteriales	Flavobacteriaceae	Flavobacterium	uncultured bacterium	TAGCGGCAGGCTTAACACATGCAAGTCGAGGGGTAGAGTTCTTCGGAACTTGAGACCGGCGCACGGGTGCGTAACGCGTATGCAATCTACCTTATACAGGGGAATAGCCCAGAGAAATTTGGATTAATGCCCCATAGTGTTATCGAATCGCATGGTTTGATAACTAAAGTTCCAACGGTATAAGATGAGCATGCGTCCCATTAGTTAGTTGGTAAGGTAACGGCTTACCAAGACAATGATGGGTAGGGGTCCTGAGAGGGAGATCCCCCACACTGGTACTGAGAC	1fc1f	Bacteroidetes/Bacteroidia/Flavobac.	Bacteroidia/Flavobacteriales	Bacteroidetes/Bacteroidia/Flavobac.
ebaa24138cb9642433b42b8d6184e5fe	Bacteria	Bacteroidetes	Bacteroidia	Flavobacteriales	Flavobacteriaceae	Flavobacterium	uncultured bacterium	TAGCGGCAGGCCTAACACATGCAAGTCGAGGGGTAGAACACTTCGGTGTTTGAGACCGGCGCACGGGTGCGTAACGCGTATGCAATCTACCTTATACAGGGGAATAGCCCAGAGAAATTTGGATTAATGCCCCATAGTGTTATCGAATCGCATGGTTTGATAACTAAAGTTCCAACGGTATAAGATGAGCATGCGTCCCATTAGTTAGTTGGTAAGGTAACGGCTTACCAAGACAATGATGGGTAGGGGTCCTGAGAGGGAGATCCCCCACACTGGTACTGAGAC	ebaa2	Bacteroidetes/Bacteroidia/Flavobac.	Bacteroidia/Flavobacteriales	Bacteroidetes/Bacteroidia/Flavobac.
6bffdfea9597e606b05a61fe640b8b1c	Bacteria	Bacteroidetes	Bacteroidia	Flavobacteriales	Flavobacteriaceae	Flavobacterium	uncultured bacterium	TAGCGGCAGGCCTAACACATGCAAGTCGAGGGGTAGGGTAGCAATACCTGAGACCGGCGCACGGGTGCGTAACGCGTATGCAATCTACCTTATACAGGGGAATAGCCCAGAGAAATTTGGATTAATGCCCCATAGTATTATTGAATCGCATGGTTTAATAATTAAAGTTCCAACGGTATAAGATGAGCATGCGTCCCATTAGTTAGTTGGTAAGGTAACGGCTTACCAAGACTATGATGGGTAGGGGTCCTGAGAGGGAGATCCCCCACACTGGTACTGAGAC	6bffd	Bacteroidetes/Bacteroidia/Flavobac.	Bacteroidia/Flavobacteriales	Bacteroidetes/Bacteroidia/Flavobac.
b412c8a284c06771e29917ec0160c4f1	Bacteria	Bacteroidetes	Bacteroidia	Flavobacteriales	Flavobacteriaceae	Flavobacterium	NA	TAGCGGCAGGCCTAACACATGCAAGTCGAGGGGTAGAGTTCTTCGGAACTTGAGACCGGCGCACGGGTGCGTAACGCGTATGCAATCTACCTTGTACAGGGGAATAGCCCAGAGAAATTTGGATTAATGCCCCATAGTATTACGAAATCGCATGGTTTTGTAATTAAAGTTCCAACGGTACAAGATGAGCATGCGTCCCATTAGTTAGTTGGTAAGGTAACGGCTTACCAAGACAATGATGGGTAGGGGTCCTGAGAGGGAGATCCCCCACACTGGTACTGAGAC	b412c	Bacteroidetes/Bacteroidia/Flavobac.	Bacteroidia/Flavobacteriales	Bacteroidetes/Bacteroidia/Flavobac.
94943518945f5c0536c736b74a7ac16b	Bacteria	Bacteroidetes	Bacteroidia	Flavobacteriales	Flavobacteriaceae	Flavobacterium	uncultured bacterium	TAGCGGCAGGCCTAACACATGCAAGTCGAGGGGTAGAGTAAGCTTGCTTACTTGAGACCGGCGCACGGGTGCGTAACGCGTATGCAATCTACCTTATACAGGGGAATAGCCCAGAGAAATTTGGATTAATGCCCCATGGTATTATAGAGTGGCATCACTTTATAATTAAAGTTCCAACGGTATAAGATGAGCATGCGTCCCATTAGTTAGTTGGTAAGGTAACGGCTTACCAAGACGATGATGGGTAGGGGTCCTGAGAGGGAGATCCCCCACACTGGTACTGAGAC	94943	Bacteroidetes/Bacteroidia/Flavobac.	Bacteroidia/Flavobacteriales	Bacteroidetes/Bacteroidia/Flavobac.
3bf801d1e6afbdeb976a705a6e14ad3e	Bacteria	Bacteroidetes	Bacteroidia	Flavobacteriales	Flavobacteriaceae	Flavobacterium	NA	TAGCGGCAGGCCTAACACATGCAAGTCGAGGGGTAGAACACTTCGGTGTTTGAGACCGGCGCACGGGTGCGTAACGCGTATGCAATCTACCTTATACAGGGGAATAGCCCAGAGAAATTTGGATTAATGCCCCATAGCATTACGACTTGGCATCAAGATGTAATTAAAGTTCCAACGGTATAAGATGAGCATGCGTCCCATTAGTTAGTTGGTAAGGTAACGGCTTACCAAGACGATGATGGGTAGGGGTCCTGAGAGGGAGATCCCCCACACTGGTACTGAGAC	3bf80	Bacteroidetes/Bacteroidia/Flavobac.	Bacteroidia/Flavobacteriales	Bacteroidetes/Bacteroidia/Flavobac.
9a67ab53d52cebcb6119fddbe24f35c6	Bacteria	Bacteroidetes	Bacteroidia	Flavobacteriales	Flavobacteriaceae	Flavobacterium	NA	TAGCGGCAGGCCTAACACATGCAAGTCGAGGGGTAGAACACTTCGGTGTTTGAGACCGGCGCACGGGTGCGTAACGCGTATGCAATCTACCTTTTACAGGGGAATAGCCCAGAGAAATTTGGATTAATGCCCCATGGTATAATTGAATGGCATCATTTAATTATTAAAGTTCCAACGGTAAAAGATGAGCATGCGTCCCATTAGTTAGTTGGTAAGGTAACGGCTTACCAAGACGATGATGGGTAGGGGTCCTGAGAGGGAGATCCCCCACACTGGTACTGAGAC	9a67a	Bacteroidetes/Bacteroidia/Flavobac.	Bacteroidia/Flavobacteriales	Bacteroidetes/Bacteroidia/Flavobac.
fc613fc803f7300866b7d37f27da76aa	Bacteria	Bacteroidetes	Bacteroidia	Flavobacteriales	Flavobacteriaceae	Flavobacterium	NA	TAGCGGCAGGCCTAACACATGCAAGTCGAGGGGTAGAACACTTCGGTGTTTGAGACCGGCGCACGGGTGCGTAACGCGTATGCAATCTACCTTTTACAGGGGAATAGCCCAGAGAAATTTGGATTAATGCCCCATGGTATATATGAATGGCATCATTTATATATTAAAGTTCCAACGGTAAAAGATGAGCATGCGTCCCATTAGTTAGTTGGTAAGGTAACGGCTTACCAAGACGATGATGGGTAGGGGTCCTGAGAGGGAGATCCCCCACACTGGTACTGAGAC	fc613	Bacteroidetes/Bacteroidia/Flavobac.	Bacteroidia/Flavobacteriales	Bacteroidetes/Bacteroidia/Flavobac.
5f3d0602e1a4145ddc53e9bd30c76c9e	Bacteria	Bacteroidetes	Bacteroidia	Flavobacteriales	Flavobacteriaceae	Flavobacterium	NA	TAGCGGCAGGCCTAACACATGCAAGTCGAGGGGTAGAACACTTCGGTGTTTGAGACCGGCGCACGGGTGCGTAACGCGTATGCAATCTACCTTTTACAGGGGAATAGCCCAGAGAAATTTGGATTAATGCCCCATGGTATAATTGAATGGCATCATTTGATTATTAAAGTTCCAACGGTAAAAGATGAGCATGCGTCCCATTAGTTAGTTGGTAAGGTAACGGCTTACCAAGACGATGATGGGTAGGGGTCCTGAGAGGGAGATCCCCCACACTGGTACTGAGAC	5f3d0	Bacteroidetes/Bacteroidia/Flavobac.	Bacteroidia/Flavobacteriales	Bacteroidetes/Bacteroidia/Flavobac.
0060e4c23650dfd566f2b812ac160d07	Bacteria	Bacteroidetes	Bacteroidia	Flavobacteriales	Flavobacteriaceae	Flavobacterium	NA	TAGCGGCAGGCTTAACACATGCAAGTCGAGGGGTATATGTCTTCGGATATAGAGACCGGCGCACGGGTGCGTAACGCGTATGCAATCTACCTTTTACAGGGGAATAGCCCAGAGAAATTTGGATTAATGCCCCATAGTATTATAGAATGGCATCATTTTATAATTAAAGTCACAACGGTAAAAGATGAGCATGCGTCCCATTAGTTAGTTGGTAAGGTAACGGCTTACCAAGACAATGATGGGTAGGGGTCCTGAGAGGGAGATCCCCCACACTGGTACTGAGAC	0060e	Bacteroidetes/Bacteroidia/Flavobac.	Bacteroidia/Flavobacteriales	Bacteroidetes/Bacteroidia/Flavobac.
11e62714f4a9b8827edbc1cc053ef1ee	Bacteria	Bacteroidetes	Bacteroidia	Flavobacteriales	Flavobacteriaceae	Flavobacterium	NA	TAGCGGCAGGCTTAACACATGCAAGTCGAGGGGTATATGTCTTCGGATATAGAGACCGGCGCACGGGTGCGTAACGCGTATGCAATCTACCTTTTACAGGGGAATAGCCCAGAGAAATTTGGATTAATGCCCCATAGTATAATTGAATGGCATCATTTAATTATTAAAGTCACAACGGTAAAAGATGAGCATGCGTCCCATTAGTTAGTTGGTAAGGTAACGGCTTACCAAGACAATGATGGGTAGGGGTCCTGAGAGGGAGATCCCCCACACTGGTACTGAGAC	11e62	Bacteroidetes/Bacteroidia/Flavobac.	Bacteroidia/Flavobacteriales	Bacteroidetes/Bacteroidia/Flavobac.
e2b395e89952320def98d87daaf12e06	Bacteria	Bacteroidetes	Bacteroidia	Flavobacteriales	Flavobacteriaceae	Flavobacterium	NA	TAGCGGCAGGCTTAACACATGCAAGTCGAGGGGTATTGGTTTTCGGACCAAGAGACCGGCGCACGGGTGCGTAACGCGTATGCAATCTACCTTTTGCAGGGGAATAGCCCAGAGAAATTTGGATTAATGCCCCATAGTATAATGAGTTGGCATCAACTTATTATTAAAGTCACAACGGCAAAAGATGAGCATGCGTCCCATTAGTTAGTTGGTAAGGTAACGGCTTACCAAGACTATGATGGGTAGGGGTCCTGAGAGGGAGATCCCCCACACTGGTACTGAGAC	e2b39	Bacteroidetes/Bacteroidia/Flavobac.	Bacteroidia/Flavobacteriales	Bacteroidetes/Bacteroidia/Flavobac.
df0c204eda1f37ab7a99605ca8195e1c	Bacteria	Bacteroidetes	Bacteroidia	Flavobacteriales	Flavobacteriaceae	Flavobacterium	NA	TAGCGGCAGGCCTAACACATGCAAGTCGAGGGGTAGTTGTCTTCGGACAATGAGACCGGCGCACGGGTGCGTAACGCGTATGCAATCTACCTTTTGCAGGGGAATAGCCCAGAGAAATTTGGATTAATGCCCCATAGTATAATGAGTTGGCATCAACATATTATTAAAGTCACAACGGCAAAAGATGAGCATGCGTCCCATTAGTTAGTTGGTAAGGTAACGGCTTACCAAGACGATGATGGGTAGGGGTCCTGAGAGGGAGATCCCCCACACTGGTACTGAGAC	df0c2	Bacteroidetes/Bacteroidia/Flavobac.	Bacteroidia/Flavobacteriales	Bacteroidetes/Bacteroidia/Flavobac.
a281e30e8746579a06c44e0c5d31f603	Bacteria	Bacteroidetes	Bacteroidia	Flavobacteriales	Flavobacteriaceae	Flavobacterium	NA	TAGCGGCAGGCTTAACACATGCAAGTCGAGGGGTAGTTGTCTTCGGACAATGAGACCGGCGCACGGGTGCGTAACGCGTATGCAATCTACCTTTTGCAGGGGAATAGCCCAGAGAAATTTGGATTAATGCCCCATAGTATAGTGAGTTGGCATCAACTTACTATTAAAGTCACAACGGCAAAAGATGAGCATGCGTCCCATTAGTTAGTTGGTAAGGTAACGGCTTACCAAGACTATGATGGGTAGGGGTCCTGAGAGGGAGATCCCCCACACTGGTACTGAGAC	a281e	Bacteroidetes/Bacteroidia/Flavobac.	Bacteroidia/Flavobacteriales	Bacteroidetes/Bacteroidia/Flavobac.
bf5ec76eba429d38ea86317867ef36b2	Bacteria	Bacteroidetes	Bacteroidia	Flavobacteriales	Flavobacteriaceae	Flavobacterium	NA	TAGCGGCAGGCTTAACACATGCAAGTCGAGGGGTAGTTGTCTTCGGACAATGAGACCGGCGCACGGGTGCGTAACGCGTATGCAATCTACCTTTTGCAGGGGAATAGCCCAGAGAAATTTGGATTAATGCCCCATAGTATGATGAATCGGCATCGGTTTATCATTAAAGTCACAACGGCAAAAGATGAGCATGCGTCCCATTAGTTAGTTGGTAAGGTAACGGCTTACCAAGACTATGATGGGTAGGGGTCCTGAGAGGGAGATCCCCCACACTGGTACTGAGAC	bf5ec	Bacteroidetes/Bacteroidia/Flavobac.	Bacteroidia/Flavobacteriales	Bacteroidetes/Bacteroidia/Flavobac.
b6a152e400a38cfb475709566041586b	Bacteria	Bacteroidetes	Bacteroidia	Flavobacteriales	Flavobacteriaceae	Flavobacterium	NA	TAGCGGCAGGCTTAACACATGCAAGTCGAGGGGTAGTTGTCTTCGGACAATGAGACCGGCGCACGGGTGCGTAACGCGTATGCAATCTACCTTTTGCAGGGGAATAGCCCAGAGAAATTTGGATTAATGCCCCATAGTATATTACCTTCGCATGAAGGAAATATTAAAGTCACAACGGCAAAAGATGAGCATGCGTCCCATTAGTTAGTTGGTAAGGTAACGGCTTACCAAGACTATGATGGGTAGGGGTCCTGAGAGGGAGATCCCCCACACTGGTACTGAGAC	b6a15	Bacteroidetes/Bacteroidia/Flavobac.	Bacteroidia/Flavobacteriales	Bacteroidetes/Bacteroidia/Flavobac.
34b2aa615476da1f27fb3d9d67d24cc2	Bacteria	Bacteroidetes	Bacteroidia	Flavobacteriales	Flavobacteriaceae	Flavobacterium	NA	TAGCGGCAGGCTTAACACATGCAAGTCGAGGGGTATTGGTTTTCGGACCAAGAGACCGGCGCACGGGTGCGTAACGCGTATGCAATCTACCTTTTACAGGGGAATAGCCCAGAGAAATTTGGATTAATGCCCCATAGTATATTACCTTCGCATGAAGGAAATATTAAAGTCACAACGGTAAAAGATGAGCATGCGTCCCATTAGTTAGTTGGTAAGGTAACGGCTTACCAAGACTATGATGGGTAGGGGTCCTGAGAGGGAGATCCCCCACACTGGTACTGAGAC	34b2a	Bacteroidetes/Bacteroidia/Flavobac.	Bacteroidia/Flavobacteriales	Bacteroidetes/Bacteroidia/Flavobac.
5310c1936f621878515ad1cd3e16dcd9	Bacteria	Bacteroidetes	Bacteroidia	Flavobacteriales	Flavobacteriaceae	Flavobacterium	NA	TAGCGGCAGGCCTAACACATGCAAGTCGAGGGGTAGTTACTTTCGGGTAATGAGACCGGCGCACGGGTGCGTAACGCGTATGCAATCTACCTTTTACAGGGGAATAGCCCAGAGAAATTTGGATTAATGCCCCATAGTATTATTGAATGGCATCATTTAATAATTAAAGTTCCAACGGTAAAAGATGAGCATGCGTCCCATTAGTTAGTTGGTAAGGTAACGGCTTACCAAGACTATGATGGGTAGGGGTCCTGAGAGGGAGATCCCCCACACTGGTACTGAGAC	5310c	Bacteroidetes/Bacteroidia/Flavobac.	Bacteroidia/Flavobacteriales	Bacteroidetes/Bacteroidia/Flavobac.
89e024d61cf20d6cd8a11aa8faddbe32	Bacteria	Bacteroidetes	Bacteroidia	Flavobacteriales	Flavobacteriaceae	Flavobacterium	NA	TAGCGGCAGGCTTAACACATGCAAGTCGAGGGGTATATGTCTTCGGATATAGAGACCGGCGCACGGGTGCGTAACGCGTATGCAATCTACCTTTTACAGGGGAATAGCCCAGAGAAATTTGGATTAATGCCCCATGGTATTATAGAATGGCATCATTTTATAATTAAAGTTCCAACGGTAAAAGATGAGCATGCGTCCCATTAGTTAGTTGGTAAGGTAACGGCTTACCAAGACAATGATGGGTAGGGGTCCTGAGAGGGAGATCCCCCACACTGGTACTGAGAC	89e02	Bacteroidetes/Bacteroidia/Flavobac.	Bacteroidia/Flavobacteriales	Bacteroidetes/Bacteroidia/Flavobac.
7ec8b71153ed5e56b5bb4823463a943a	Bacteria	Bacteroidetes	Bacteroidia	Flavobacteriales	Flavobacteriaceae	Flavobacterium	NA	TAGCGGCAGGCCTAACACATGCAAGTCGAGGGGTAGAGGAAGCTTGCTTCCTTGAGACCGGCGCACGGGTGCGTAACGCGTATGCAATCTACCTTGTACAGGGGGATAGCCCAGAGAAATTTGGATTAATACCTCATAGTATTATGAATTGGCATCGATTTATAATTAAAGTTCCAACGGTACAAGATGAGCATGCGTCCCATTAGTTAGTTGGTAAGGTAACGGCTTACCAAGACAATGATGGGTAGGGGTCCTGAGAGGGAGATCCCCCACACTGGTACTGAGAC	7ec8b	Bacteroidetes/Bacteroidia/Flavobac.	Bacteroidia/Flavobacteriales	Bacteroidetes/Bacteroidia/Flavobac.
5cb33114fc9aa2076836c50610239ba6	Bacteria	Bacteroidetes	Bacteroidia	Flavobacteriales	Flavobacteriaceae	Flavobacterium	NA	TAGCGGCAGGCCTAACACATGCAAGTCGAGGGGTAGTATAGCAATATATGAGACCGGCGCACGGGTGCGTAACGCGTATGCAATCTACCTTTTACAGGGGAATAGCCCAGAGAAATTTGGATTAATGCCTCATAGGATATAGGAATCGCATGGTTTTTATATTAAAGTTCCAACGGTAAAAGATGAGCATGCGTCCCATTAGTTAGTTGGTAAGGTAACGGCTTACCAAGACGATGATGGGTAGGGGTCCTGAGAGGGAGATCCCCCACACTGGTACTGAGAC	5cb33	Bacteroidetes/Bacteroidia/Flavobac.	Bacteroidia/Flavobacteriales	Bacteroidetes/Bacteroidia/Flavobac.
f7d7a9e99b1aa97336fa2ffd55bea09a	Bacteria	Bacteroidetes	Bacteroidia	Flavobacteriales	Flavobacteriaceae	Flavobacterium	NA	TAGCGGCAGGCCTAACACATGCAAGTCGAGGGGTATTAGGAGCTTGCTCCTAAGAGACCGGCGCACGGGTGCGTAACGCGTATGCAATCTACCTTTTACAGGGGAATAGCCCAGAGAAATTTGGATTAATGCCCCATGGTATATATGAATCGCATGTTTTATATATTAAAGTTCCAACGGTAAAAGATGAGCATGCGTCCCATTAGTTAGTTGGTAAGGTAACGGCTTACCAAGACGATGATGGGTAGGGGTCCTGAGAGGGAGATCCCCCACACTGGTACTGAGAC	f7d7a	Bacteroidetes/Bacteroidia/Flavobac.	Bacteroidia/Flavobacteriales	Bacteroidetes/Bacteroidia/Flavobac.
3ad1d2a800cbd148d25b0a9c09aac0e1	Bacteria	Bacteroidetes	Bacteroidia	Flavobacteriales	Flavobacteriaceae	Flavobacterium	NA	TAGCGGCAGGCCTAACACATGCAAGTCGAGGGGTATAGTTTTTCGGAACTAGAGACCGGCGCACGGGTGCGTAACGCGTATGCAATCTACCTTTTACAGGGGAATAGCCCAGAGAAATTTGGATTAATGCCCCATAATATATGTTTTTCGCATGTTAAACATATTAAAGTTCCAACGGTAAAAGATGAGCATGCGTCCCATTAGTTAGTTGGTAAGGTAACGGCTTACCAAGACAATGATGGGTAGGGGTCCTGAGAGGGAGATCCCCCACACTGGTACTGAGAC	3ad1d	Bacteroidetes/Bacteroidia/Flavobac.	Bacteroidia/Flavobacteriales	Bacteroidetes/Bacteroidia/Flavobac.
29671f41717e9b2c171e2849ac39a36e	Bacteria	Bacteroidetes	Bacteroidia	Flavobacteriales	Flavobacteriaceae	Flavobacterium	NA	TAGCGGCAGGCTTAACACATGCAAGTCGAGGGGTATAGTTCTTCGGAGCTAGAGACCGGCGCACGGGTGCGTAACGCGTATGCAATCTACCTTTTACAGGGGAATAGCCCAGAGAAATTTGGATTAATGCCCCATAGTATATATCATTCGCATGTTTGATATATTAAAGTTCCAACGGTAAAAGATGAGCATGCGTCCCATTAGTTAGTTGGTAAGGTAACGGCTTACCAAGACAATGATGGGTAGGGGTCCTGAGAGGGAGATCCCCCACACTGGTACTGAGAC	29671	Bacteroidetes/Bacteroidia/Flavobac.	Bacteroidia/Flavobacteriales	Bacteroidetes/Bacteroidia/Flavobac.
a3567d3aa7855a1a7bcbbe672d9b3a52	Bacteria	Bacteroidetes	Bacteroidia	Flavobacteriales	Flavobacteriaceae	Flavobacterium	uncultured bacterium	TAGCGGCAGGCCTAACACATGCAAGTCGAGGGGTATTAGGAGCTTGCTCCTAAGAGACCGGCGCACGGGTGCGTAACGCGTATGCAATCTACCTTTTACAGGGGAATAGCCCAGAGAAATTTGGATTAATGCCCCATAGTATATATTATTCGCATGTTTGATATATTAAAGTTCCAACGGTAAAAGATGAGCATGCGTCCCATTAGTTAGTTGGTAAGGTAACGGCTTACCAAGACGATGATGGGTAGGGGTCCTGAGAGGGAGATCCCCCACACTGGTACTGAGAC	a3567	Bacteroidetes/Bacteroidia/Flavobac.	Bacteroidia/Flavobacteriales	Bacteroidetes/Bacteroidia/Flavobac.
9365263095dff10ab3b062e7e2e38927	Bacteria	Bacteroidetes	Bacteroidia	Flavobacteriales	Flavobacteriaceae	Flavobacterium	NA	TAGCGGCAGGCCTAACACATGCAAGTCGAGGGGTAGAACACTTCGGTGTTTGAGACCGGCGCACGGGTGCGTAACGCGTATGCAATCTACCTTGTACAGGGGAATAGCCCAGAGAAATTTGGATTAATGCCCCATAGTATATAACCTTCGCATGTTGGTTATATTAAAGTTCCAACGGTACAAGATGAGCATGCGTCCCATTAGTTAGTTGGTAAGGTAACGGCTTACCAAGACGATGATGGGTAGGGGTCCTGAGAGGGAGATCCCCCACACTGGTACTGAGAC	93652	Bacteroidetes/Bacteroidia/Flavobac.	Bacteroidia/Flavobacteriales	Bacteroidetes/Bacteroidia/Flavobac.
434f8059eb0dbf2d7a436176472d8f81	Bacteria	Bacteroidetes	Bacteroidia	Flavobacteriales	Flavobacteriaceae	Flavobacterium	NA	TAGCGGCAGGCCTAACACATGCAAGTCGAGGGGTATTCAGTTTTCGGACTGGAGAGACCGGCGCACGGGTGCGTAACGCGTATGCAATCTACCTTTTACAGGGGAATAGCCCAGAGAAATTTGGATTAATGCCCCATAGTATATAAACTTCGCATGTTGTTTATATTAAAGTTCCAACGGTAAAAGATGAGCATGCGTCCCATTAGTTAGTTGGTAAGGTAACGGCTTACCAAGACGATGATGGGTAGGGGTCCTGAGAGGGAGATCCCCCACACTGGTACTGAGAC	434f8	Bacteroidetes/Bacteroidia/Flavobac.	Bacteroidia/Flavobacteriales	Bacteroidetes/Bacteroidia/Flavobac.
e4b660c24f75189df043fdd844b0b6da	Bacteria	Bacteroidetes	Bacteroidia	Flavobacteriales	Flavobacteriaceae	Flavobacterium	uncultured bacterium	TAGCGGCAGGCCTAACACATGCAAGTCGAGGGGTATTAGGAGCTTGCTCCTAAGAGACCGGCGCACGGGTGCGTAACGCGTATGCAATCTACCTTTTACAGGGGAATAGCCCAGAGAAATTTGGATTAATGCCCCATAGTATATAAACTTCGCATGTTGTTTATATTAAAGTTCCAACGGTAAAAGATGAGCATGCGTCCCATTAGTTAGTTGGTAAGGTAACGGCTTACCAAGACGATGATGGGTAGGGGTCCTGAGAGGGAGATCCCCCACACTGGTACTGAGAC	e4b66	Bacteroidetes/Bacteroidia/Flavobac.	Bacteroidia/Flavobacteriales	Bacteroidetes/Bacteroidia/Flavobac.
[truncated: 508 more rows]
