# Supplementary material for: Population Differences and Host Species Predict Variation in the Diversity of Host-Associated Microbes in Hydra
Source: Front Microbiol. 2022 Mar 3;13:799333. doi: 10.3389/fmicb.2022.799333 (PMC8927533; doi:10.3389/fmicb.2022.799333)
Supplement: Supplementary file 11 [file Data_Sheet_3.CSV]

		Univariate PERMANOVA			Multivariate PERMANOVA
Population	Condition	R²	F	p value	R²	F	p value
M89	Species	0.232	3.469	<0.001	0.121	3.719	<0.001
	Reproduction	0.163	2.243	0.004	0.052	1.613	0.59
M90	Species	0.157	1.9483	0.003	0.151	1.894	<0.001
	Reproduction	0.094	1.0858	0.323	0.0879	1.105	0.306
