# Supplementary material for: Population Differences and Host Species Predict Variation in the Diversity of Host-Associated Microbes in Hydra
Source: Front Microbiol. 2022 Mar 3;13:799333. doi: 10.3389/fmicb.2022.799333 (PMC8927533; doi:10.3389/fmicb.2022.799333)
Supplement: Supplementary file 12 [file Data_Sheet_4.CSV]

		Univariate Linear Model			Multivariate Linear Model
Population	Condition	R²	F	p value	R²	F	p value
M89	Species	0.194	2.771	0.084	0.194	2.652	0.093
	Reproduction	0.195	2.779	0.083	0.001	0.015	0.904
M90	Species	0.437	8.134	0.002	0.437	8.807	0.002
	Reproduction	<0.001	0	1	0.093	1.87	0.181
